# Supplementary material for: IL1RAP-expressing myeloid-stromal networks represent a therapeutic vulnerability to improve chemoimmunotherapy sensitivity in pancreatic cancer
Source: JCI Insight. 2026 Jun 22;11(12):e202487. doi: 10.1172/jci.insight.202487 (PMC13313497; doi:10.1172/jci.insight.202487)
Supplement: Supporting data values [file jciinsight-11-202487-s047.xlsx]

## Sheet: 1A
avg.exp	pct.exp	features.plot	id	avg.exp.scaled
0.0507326	4.11696	IL1RAP	Tumor_folfirinox-resistant	0.995823
0.0231774	1.85005	IL1RAP	Tumor_Naïve	-0.350584
0.0253592	2.09952	IL1RAP	Tumor_folfirinox-sensitive	-0.24266
0.0209175	1.84853	IL1RAP	Stroma_folfirinox-resistant	-0.46261
0.0134399	1.10472	IL1RAP	Stroma_Naïve	-0.835065
0.0115285	0.983685	IL1RAP	Stroma_folfirinox-sensitive	-0.930711
0.0765282	4.56179	IL1RAP	Immune_folfirinox-resistant	2.22463
0.028287	1.97371	IL1RAP	Immune_Naïve	-0.0981983
0.0241869	1.89784	IL1RAP	Immune_folfirinox-sensitive	-0.300621

## Sheet: 1B
	IL1RAP stroma score									Immune score
Pts	Baseline	On-treatment	iDoSD (months)	Censor iDoSD	iDoR (months)	Censor iDoR			Pts	Baseline	On-treatment	iDOR (months)	Censor
1	3	3	5.58522	0	3.74538	0			3	10		16.7885	0
2	3	3	8.50924	0					5	10		9.16632	1
3	2		20.4025	0	16.7885	0			6	10		9.49487	0
4	2		3.90965	0					9	5		16.5257	0
5	2		11.0062	1	9.16632	1			10	5		11.8275	0
6	2		11.1704	0	9.49487	0			12	5		5.51951	0
7	2		11.0062	0					22	5		5.51951	0
8	2		3.67967	0					23	5		5.55236	0
9	2		18.6612	0	16.5257	0			15	4		13.7988	0
10	2		13.6345	0	11.8275	0			16	4		6.47228	0
11	2	2	17.7741	0					18	2		3.58111	0
12	2		7.3922	0	5.51951	0			1	1	5	3.74538	0
13	2	2	6.30801	0					19	1		7.3922	0
14	2		5.61807	0					20	1	1	5.65092	0
15	2		15.6386	0	13.7988	0			29	1	5	3.90965	0
16	2		10.3491	0	6.47228	0			23	1		5.55236	0
17	2	2	3.74538	0					31	1		7.45791	0
18	2		10.8747	0	3.58111	0			32	0		9.95483	0
19	2		12.8789	0	7.3922	0			33	0		3.71253	0
20	2	2	9.3306	0	5.65092	0
21	2	1	1.77413	1									1 No progression
22	1		7.3922	0	5.51951	0							0 Progression
23	1		8.93634	0	5.55236	0
24	1		7.26078	0
25	1		5.0924	0
26	1		3.12115	0
27	1		5.0924	0
28	1	2	2.75975	0
29	1	2	5.84805	0	3.90965	0
30	1		7.19507	0	5.55236	0
31	1		9.29774	0	7.45791	0
32	1		13.5688	0	9.95483	0
33	1		7.3922	0	3.71253	0
34	1		2.69405	0
					1 No progression
					0 Progression

## Sheet: 1D
Tumor volumes (mm^3)
Isotype	mNadu
24131	1741.24
24739.3	5414.13
58449.8	2459.03
26464.1	0.5
4253.97	6005.92
28158.3	5146.27
25509.3	0.5
19340.6	2625.28
3718.12	12174.2
1761.17	2772.41
57502.4	5524.9

## Sheet: 1E
Frequency of CD45+ : Cd11b+ Myeloid cells				Frequency of CD45+ : CD3+ T cells
Isotype	mNadu			Isotype	mNadu
73.2	18.8			11.7	36.1
74.5	34.8			8.19	25.5
70.9	32.6			5.27	19.7
57.9	66.7			16.9	9.71
40.3	50.9			20.8	13.9
59.5	47.7			4.09	12.9
49.8	48.4			11.1	21.3
56.2	39.1			8.75	20.3
71.3	40.7			6.63	19.7
85.7	45.2			2.27	20.9
40.1	60.3			14	12.2
Raw counts of Cd11b+ cells normalized to 30k CD45+ immune cells				Raw counts of CD3+ normalized to 30k CD45+ immune cells
Isotype	mNadu			Isotype	mNadu
12066	19996			6251	2912
21975	12208			3506	5906
17838	5629			1228	10830
12041	15256			4196	4170
22345	13572			2457	6258
14932	10445			3336	7655
21276	14317			1582	3875
16849	18097			2626	3669
17376	9787			5061	5897
21387	14508			1988	6397
25709	11735			680	6102

## Sheet: 1G
(left panel, Ly108+, CD69+/-)			(right panel, Ly108-, CD69+)
Isotype	mNadu		Isotype	mNadu
52.7	84.3		27	5.62
72.9	78.8		17.6	6.73
65.2	73		18	8.2
60.6	80		22.9	20
80.7	46.7		5.25	21.6
51.5	58.5		33.3	7.32
59.9	66.7		19.2	13.9
36.8	65.9		35.8	16.6
71.7	67.8		13	14
37.1	77.6		20.8	7.73
52.7	71.4		21.1	11.4
54			15.8

## Sheet: 1I_Pathways_Displayed
Myeloid	Database	Description.2	setSize.2	enrichmentScore.2	NES.2	pvalue.2	p.adjust.2	qvalue.2	rank.2	leading_edge.2	core_enrichment.2
interleukin-1, type I, activating receptor activity	GO	interleukin-1, type I, activating receptor activity	1	-0.991482	-1.32805	0.0171281	0.0171281	0.336187	73	tags=100%, list=1%, signal=99%
tumor necrosis factor binding	GO	tumor necrosis factor binding	5	-0.931242	-1.7716	0.000328515	0.000328515	0.0823247	106	tags=100%, list=1%, signal=99%	Tnfrsf1b/Traf2/Tnfrsf1a/Mmp8
Antigen processing and presentation	K	Antigen processing and presentation	46	0.62441	2.00918	0.00144474	0.0236412	0.0190097	915	tags=48%, list=11%, signal=43%	H2-Q10/H2-T24/H2-Q7/H2-Ab1/H2-Eb1/Ciita/Cd74/H2-DMb1/H2-Aa/Tnf/H2-T23/H2-Q4/H2-T22/Psme2b/Ifi30/H2-D1/H2-M3/H2-DMa/Tap1/Tap2/B2m/Psme1
focal adhesion assembly	GO	focal adhesion assembly	51	-0.435307	-1.45798	0.0344116	0.0344116	0.371163	1213	tags=29%, list=15%, signal=25%	Abl1/Coro1c/Clasp1/Ptk2/Tsc1/Mmp14/Lrp1/Bcl2/Clasp2/Sdc4/Tesk2/Vegfa/Pdpk1/Wdpcp/Fmn1
Integrin cell surface interactions	R	Integrin cell surface interactions	25	0.816741	2.35936	1.30077e-05	0.0024796	0.00240643	437	tags=36%, list=5%, signal=34%	Fbn1/Col3a1/Col5a2/Icam2/Col1a2/Col1a1/Icam1/Itgb7/Itgax
antigen binding	GO	antigen binding	36	0.636147	1.96317	0.00263284	0.00263284	0.184797	892	tags=50%, list=11%, signal=45%	Gp2/H2-Q10/H2-T24/H2-Q7/H2-Ab1/H2-Eb1/H2-DMb1/H2-Aa/H2-T23/Cd40/H2-Q4/H2-T22/H2-D1/H2-M3/H2-DMa/Tap1/Tap2/B2m
Cytosolic DNA-sensing pathway	K	Cytosolic DNA-sensing pathway	55	0.585516	1.9594	0.00260478	0.0314211	0.0252655	839	tags=38%, list=10%, signal=35%	Irf7/Ifi204/Il1b/Ccl4/Zbp1/Gsdme/Rigi/Mefv/Nlrp3/Nfkbib/Sting1/Mlkl/Il18/Casp1/Ripk3/Nfkb1/Aim2/Samhd1/Ddx41/Gsdmd/Cgas
HALLMARK_INTERFERON_ALPHA_RESPONSE	H	HALLMARK_INTERFERON_ALPHA_RESPONSE	90	0.813791	2.97649	0.000236911	0.00169987	0.00118096	772	tags=69%, list=9%, signal=63%	Ifit3/Rsad2/Ifit2/Isg15/Irf7/Isg20/Ccrl2/Rtp4/Oasl1/Usp18/Oas1g/H2-Q10/Gbp3/Mx2/H2-Q7/Bst2/Gbp2/Ddx60/Samd9l/Cd74/Epsti1/Oas1a/Trim12c/Ube2l6/Ifih1/Ifi44/Dhx58/Herc6/Ifi35/Sp110/Lgals3bp/Csf1/Sell/Ifitm1/Ly6e/Uba7/Ifitm3/Eif2ak2/Nmi/Cnp/Psmb8/Rnf31/Irf9/Parp12/Ogfr/Ifi30/Casp1/Mvb12a/Cmtr1/Parp9/Trim14/Stat2/Trim21/Nub1/Parp14/Il15/Trim26/Helz2/Irf1/Psmb9/Tap1/Ifi44l
T cell	Database	Description.2	setSize.2	enrichmentScore.2	NES.2	pvalue.2	p.adjust.2	qvalue.2	rank.2	leading_edge.2	core_enrichment.2
NAIVE_VS_ACT_AND_IL2_TREATED_CD8_TCELL_DN	C7	GSE22443_NAIVE_VS_ACT_AND_IL2_TREATED_CD8_TCELL_DN	49	0.641555	2.18046	0.000187617	0.0326838	0.0282463	304	tags=29%, list=4%, signal=28%	Iapp/Zg16/C3/Hp/Hbb-bt/Ifitm3/Fn1/Dmbt1/Spryd7/Cnn3/Smpdl3a/Mt1/Id3/Cryl1
GSE36476_YOUNG_VS_OLD_DONOR_MEMORY_CD4_TCELL_40H_TSST_ACT_UP	C7	GSE36476_YOUNG_VS_OLD_DONOR_MEMORY_CD4_TCELL_40H_TSST_ACT_UP	38	0.642005	2.08134	0.000758725	0.0373385	0.032269	139	tags=21%, list=2%, signal=21%	Cpa2/Igf1/Hp/Sparc/Cd8a/Gfer/Auts2/Gabrr2
CD8 receptor binding	GO	CD8 receptor binding	8	0.903243	1.96939	0.00129601	0.00129601	0.137908	521	tags=75%, list=6%, signal=70%	H2-Q10/H2-Q7/H2-Q4/H2-T22/H2-D1/H2-M3
MHC class II protein complex binding	GO	MHC class II protein complex binding	7	0.893745	1.89527	0.00232198	0.00232198	0.175379	892	tags=100%, list=11%, signal=89%	H2-Ab1/H2-Eb1/Cd74/H2-DMb1/H2-Aa/H2-DMa/B2m
antigen processing and presentation of peptide antigen	GO	antigen processing and presentation of peptide antigen	36	0.654529	2.09757	0.000376294	0.000376294	0.0483827	907	tags=36%, list=12%, signal=32%	Mr1/H2-Eb1/H2-Ab1/Ifi30/H2-M3/H2-Aa/Tapbpl/Calr/H2-T24/Cd74/H2-DMa/H2-T22/H2-T23
HALLMARK_INTERFERON_GAMMA_RESPONSE	H	HALLMARK_INTERFERON_GAMMA_RESPONSE	141	0.384489	1.58118	0.00611781	0.0382363	0.0249542	1241	tags=28%, list=17%, signal=24%	Serping1/Ccl2/H2-Eb1/Ifitm3/Ifi30/Ifitm2/H2-M3/Gbp10/H2-Aa/Auts2/Cd86/Lysmd2/Stat1/Ripk2/Irf8/Bpgm/Ogfr/Ifi27/Psmb8/Sp110/Gbp3/Psmb10/Cd74/Irf1/H2-DMa/Bst2/Ifit1bl1/Ptpn6/Irf7/Bank1/Gpr18/Gbp4/Isoc1/Nod1/Lap3/Slc25a28/Psme1/Wars1/Epsti1/Ifnar2
GSE7852_TREG_VS_TCONV_UP	C7	GSE7852_TREG_VS_TCONV_UP	109	-0.523404	-2.17347	0.000231803	0.0326838	0.0282463	1467	tags=47%, list=20%, signal=38%	N4bp1/Tfrc/Itih5/Tnfrsf4/Comt/Dennd5a/Rgs1/Isg20/Xxylt1/Socs5/Tnfrsf9/Ergic1/H2az1/Lrrc58/Mib1/Hnrnpll/Cyp20a1/Ctla4/Ahcyl2/Mtmr3/Gnaq/Mgat5/Gmds/Phlpp1/Far1/Ikzf2/Rab3gap2/Sh3bgrl/Endod1/Reps1/Trim14/Plcb4/Vps54/Phtf2/Il2ra/E130308A19Rik/Polk/Ypel2/Tnfrsf1b/Arid5b/Mapkapk3/Galm/Plcl1/Niban1/Tiam1/Map3k8/Cish/Mdfic/Arl5a/Coro2a/Neb
GSE26495_NAIVE_VS_PD1HIGH_CD8_TCELL_DN	C7	GSE26495_NAIVE_VS_PD1HIGH_CD8_TCELL_DN	120	-0.499872	-2.11322	0.000465983	0.0326838	0.0282463	532	tags=29%, list=7%, signal=27%	Ccl5/Cpeb2/B4galt5/Smad3/Hopx/Man1a/Gfod1/Slc16a6/Il10ra/Ahnak/Tbx21/Lpp/Maf/Tnfrsf1b/Ppp4r1/Ptprj/Trp53inp1/Herpud2/Dok2/Ptpn22/Galm/Gpr68/Rap1gap2/Niban1/Map3k5/Glcci1/Ern1/S100a4/Map3k8/Sytl3/Chst11/Mdfic/Osbpl3/Atp2b4/Rab27a

## Sheet: 1I_Reactome
Myeloid	Description	setSize	enrichmentScore	NES	pvalue	p.adjust	qvalue	rank	leading_edge	core_enrichment	Tcells	Description.1	setSize.1	enrichmentScore.1	NES.1	pvalue.1	p.adjust.1	qvalue.1	rank.1	leading_edge.1	core_enrichment.1
R-MMU-192456	Digestion of dietary lipid	5	0.991238	1.95057	3.8746e-07	0.000196959	0.000191147	78	tags=100%, list=1%, signal=99%	Pnlip/Clps/Pnliprp2/Cel/Pnliprp1	R-MMU-1474244	Extracellular matrix organization	59	0.687571	2.41953	2.91099e-08	1.8371e-05	1.69895e-05	401	tags=34%, list=5%, signal=32%	Fbn1/Mfap5/Dcn/Serpinh1/Try4/Col3a1/Prss2/Try10/Col1a1/Col1a2/Klk1/Spp1/Fn1/Sparc/Ctrb1/Try5/P4hb/Dag1/Itgae/App
R-MMU-8935690	Digestion	5	0.991238	1.95057	3.8746e-07	0.000196959	0.000191147	78	tags=100%, list=1%, signal=99%	Pnlip/Clps/Pnliprp2/Cel/Pnliprp1	R-MMU-192456	Digestion of dietary lipid	5	0.99357	1.95288	4.98534e-08	1.8371e-05	1.69895e-05	52	tags=100%, list=1%, signal=99%	Pnlip/Clps/Cel/Pnliprp2/Pnliprp1
R-MMU-8963743	Digestion and absorption	5	0.991238	1.95057	3.8746e-07	0.000196959	0.000191147	78	tags=100%, list=1%, signal=99%	Pnlip/Clps/Pnliprp2/Cel/Pnliprp1	R-MMU-8935690	Digestion	5	0.99357	1.95288	4.98534e-08	1.8371e-05	1.69895e-05	52	tags=100%, list=1%, signal=99%	Pnlip/Clps/Cel/Pnliprp2/Pnliprp1
R-MMU-1474244	Extracellular matrix organization	79	0.659488	2.32868	1.23719e-06	0.000471678	0.00045776	252	tags=24%, list=3%, signal=24%	Sparc/Try4/Fbn1/Mfap5/Prss2/Col3a1/Col5a2/Try10/Icam2/Dcn/Col1a2/Serpinh1/Klk1/Col1a1/Ctrb1/Try5/Acta2/Icam1/Itgb7	R-MMU-8963743	Digestion and absorption	5	0.99357	1.95288	4.98534e-08	1.8371e-05	1.69895e-05	52	tags=100%, list=1%, signal=99%	Pnlip/Clps/Cel/Pnliprp2/Pnliprp1
R-MMU-168256	Immune System	1042	0.311264	1.51351	1.76297e-06	0.000537705	0.000521838	994	tags=19%, list=12%, signal=20%	Cxcl1/Try4/Serping1/Hbb-bt/Prss2/Col3a1/Try10/Icam2/Slpi/Isg15/Irf7/Hbb-bs/Col1a2/Flnb/Oasl1/Usp18/Ifi204/Col1a1/Ifi211/H2-Q10/Il1b/Il1a/Mx2/Reg3d/H2-Q7/Ifi205/Rnase6/Bst2/Cd74/Reg3a/Tnf/Try5/H2-T23/Cd40/Gsdme/Ltb/Clec4e/Rigi/Cxcr2/Ube2l6/Mefv/Ifi44/Cd300lg/Nedd4/Icam1/Nlrp3/Plac8/Il1rn/Reg3g/Itgb7/Clec4d/Relb/Myd88/Herc6/Nfkbib/Kif23/Rnaset2a/Casp4/Csf1/Optn/Pilra/Cd79b/Fgl2/Rap1gap2/Hck/Plau/Se…	R-MMU-72766	Translation	214	0.467058	2.03993	3.0166e-07	8.89293e-05	8.2242e-05	2786	tags=60%, list=38%, signal=38%	Eif4ebp1/N6amt1/Mrps30/Mrpl17/Eif2b3/Mrpl57/Mrpl11/Mrpl58/Gadd45gip1/Mrpl19/Mrps23/Eif3g/Eif2b2/Mrps31/Mrps5/Eif3d/Mrps34/Eif2s1/Rps27rt/Rpsa/Ppa1/Eef1a1/Mrpl14/Mrpl46/Eif2b5/Mrpl39/Mrpl36/Mrpl9/Eif2b4/Rplp0/Eef1d/Mrpl34/Rpl10/Rpl4/Srp72/Mrps18a/Mrpl12/Rps15/Oxa1l/Rpl22l1/Aurkaip1/Rpl8/Dap3/Mrps22/Rps5/Mrps24/Eif4b/Srp68/Rpl5/Rpl18a/Mrpl35/Eif3h/Eif3f/Rpl3/Rps4x/Eif4a1/Rpl15/Rpl17/Rpl13/Rps2/Mrpl…
R-MMU-168249	Innate Immune System	639	0.3383	1.5768	8.79358e-06	0.00223503	0.00216908	955	tags=20%, list=11%, signal=19%	Cxcl1/Try4/Serping1/Hbb-bt/Prss2/Try10/Icam2/Slpi/Irf7/Hbb-bs/Usp18/Ifi204/Ifi211/H2-Q10/Il1b/Reg3d/H2-Q7/Ifi205/Rnase6/Bst2/Reg3a/Try5/H2-T23/Gsdme/Clec4e/Rigi/Cxcr2/Mefv/Nlrp3/Plac8/Reg3g/Clec4d/Relb/Myd88/Nfkbib/Rnaset2a/Casp4/Optn/Fgl2/Hck/Plau/Sell/Trem1/H2-Q4/H2-T22/Cd180/Tasl/Olr1/Ptpn6/Fgr/Padi2/Arsb/Rhog/Ncf2/Rab27a/Ptprc/Nlrp1a/Glipr1/Sting1/Fpr1/Rac2/Cd81/Gsn/Itgax/Slc44a2/Clec5a/Cd300…	R-MMU-1474228	Degradation of the extracellular matrix	28	0.798126	2.37651	4.55753e-07	0.000111963	0.000103544	107	tags=43%, list=1%, signal=42%	Fbn1/Dcn/Try4/Col3a1/Prss2/Try10/Col1a1/Col1a2/Klk1/Spp1/Fn1/Ctrb1
R-MMU-8948216	Collagen chain trimerization	5	0.978882	1.92625	1.10383e-05	0.00240477	0.00233381	96	tags=80%, list=1%, signal=79%	Col3a1/Col5a2/Col1a2/Col1a1	R-MMU-6791226	Major pathway of rRNA processing in the nucleolus and cytosol	164	0.478025	2.00053	3.28044e-06	0.000537264	0.000496863	2793	tags=66%, list=38%, signal=42%	Exosc4/Nol9/Wdr18/Rrp7a/Bud23/Nop56/Ftsj3/Exosc5/Exosc2/Exosc7/Ddx49/Rrp36/Rps27rt/Rpsa/Csnk1e/Rpp21/Mphosph10/Utp14a/Ltv1/Ddx47/Rplp0/Wdr46/Mphosph6/Exosc9/Rpl10/Rpl4/Nol6/Noc4l/Snu13/Rrp9/Rps15/Riok1/Ddx52/Rpl22l1/Rpl8/Exosc8/Rps5/Nol11/Senp3/Fbl/Rpl5/Gnl3/Wdr36/Rpl18a/Pes1/Wdr43/Utp11/Rpl3/Rps4x/Rpl15/Rpl17/Rpl13/Rps2/Exosc3/Fcf1/Rcl1/Pelp1/Nop14/Ebna1bp2/Rpl26/Rpl7/Rpl29/Bop1/Utp25/Bms1/Utp3/…
R-MMU-216083	Integrin cell surface interactions	25	0.816741	2.35936	1.30077e-05	0.0024796	0.00240643	437	tags=36%, list=5%, signal=34%	Fbn1/Col3a1/Col5a2/Icam2/Col1a2/Col1a1/Icam1/Itgb7/Itgax	R-MMU-72312	rRNA processing	164	0.478025	2.00053	3.28044e-06	0.000537264	0.000496863	2793	tags=66%, list=38%, signal=42%	Exosc4/Nol9/Wdr18/Rrp7a/Bud23/Nop56/Ftsj3/Exosc5/Exosc2/Exosc7/Ddx49/Rrp36/Rps27rt/Rpsa/Csnk1e/Rpp21/Mphosph10/Utp14a/Ltv1/Ddx47/Rplp0/Wdr46/Mphosph6/Exosc9/Rpl10/Rpl4/Nol6/Noc4l/Snu13/Rrp9/Rps15/Riok1/Ddx52/Rpl22l1/Rpl8/Exosc8/Rps5/Nol11/Senp3/Fbl/Rpl5/Gnl3/Wdr36/Rpl18a/Pes1/Wdr43/Utp11/Rpl3/Rps4x/Rpl15/Rpl17/Rpl13/Rps2/Exosc3/Fcf1/Rcl1/Pelp1/Nop14/Ebna1bp2/Rpl26/Rpl7/Rpl29/Bop1/Utp25/Bms1/Utp3/…
R-MMU-198933	Immunoregulatory interactions between a Lymphoid and a non-Lymphoid cell	44	0.726113	2.34941	1.69551e-05	0.00287294	0.00278817	990	tags=66%, list=12%, signal=58%	Col3a1/Icam2/Col1a2/Col1a1/H2-Q10/H2-Q7/H2-T23/Cd40/Cd300lg/Icam1/Itgb7/Pilra/Sell/Trem1/H2-Q4/H2-T22/Ifitm1/Ifitm3/Cd81/Siglec1/Cd300lb/H2-M3/Treml2/Cd300c2/Siglece/B2m/C3/Ifitm2/Itgb2	R-MMU-8868773	rRNA processing in the nucleus and cytosol	164	0.478025	2.00053	3.28044e-06	0.000537264	0.000496863	2793	tags=66%, list=38%, signal=42%	Exosc4/Nol9/Wdr18/Rrp7a/Bud23/Nop56/Ftsj3/Exosc5/Exosc2/Exosc7/Ddx49/Rrp36/Rps27rt/Rpsa/Csnk1e/Rpp21/Mphosph10/Utp14a/Ltv1/Ddx47/Rplp0/Wdr46/Mphosph6/Exosc9/Rpl10/Rpl4/Nol6/Noc4l/Snu13/Rrp9/Rps15/Riok1/Ddx52/Rpl22l1/Rpl8/Exosc8/Rps5/Nol11/Senp3/Fbl/Rpl5/Gnl3/Wdr36/Rpl18a/Pes1/Wdr43/Utp11/Rpl3/Rps4x/Rpl15/Rpl17/Rpl13/Rps2/Exosc3/Fcf1/Rcl1/Pelp1/Nop14/Ebna1bp2/Rpl26/Rpl7/Rpl29/Bop1/Utp25/Bms1/Utp3/…
R-MMU-1474228	Degradation of the extracellular matrix	37	0.727541	2.24218	2.40227e-05	0.00366346	0.00355536	165	tags=32%, list=2%, signal=32%	Try4/Fbn1/Prss2/Col3a1/Col5a2/Try10/Dcn/Col1a2/Klk1/Col1a1/Ctrb1/Try5	R-MMU-422085	Synthesis, secretion, and deacylation of Ghrelin	8	0.942063	2.11019	4.70681e-06	0.000693783	0.000641612	27	tags=38%, list=0%, signal=37%	Gcg/Ins1/Igf1
R-MMU-3000178	ECM proteoglycans	13	0.877387	2.16556	4.88248e-05	0.00676889	0.00656916	96	tags=46%, list=1%, signal=46%	Sparc/Col3a1/Col5a2/Dcn/Col1a2/Col1a1	R-MMU-2022090	Assembly of collagen fibrils and other multimeric structures	6	0.957998	1.98749	2.87596e-05	0.00385379	0.00356399	50	tags=50%, list=1%, signal=50%	Col3a1/Col1a1/Col1a2
R-MMU-500792	GPCR ligand binding	68	0.611333	2.13506	5.47499e-05	0.0069578	0.00675249	416	tags=28%, list=5%, signal=27%	Cxcl1/Gcg/Iapp/Ccrl2/Hcar2/Ramp1/Ccl4/Hrh2/Cxcl2/Cxcr2/Calcrl/Cx3cr1/Ccl12/Ltb4r1/Gpr132/Gngt2/Gpr183/P2ry13/Fpr1	R-MMU-2980736	Peptide hormone metabolism	23	0.773059	2.21837	4.07316e-05	0.00445482	0.00411983	364	tags=26%, list=5%, signal=25%	Gcg/Ins1/Igf1/Cpb1/Ero1b/P4hb
R-MMU-8957322	Metabolism of steroids	51	-0.585427	-1.9662	0.000193428	0.0226906	0.022021	1442	tags=39%, list=17%, signal=33%	Hsd17b12/Pmvk/Osbpl9/Srebf1/Srebf2/Kpnb1/Rxra/Cyp51/Ncoa1/Hmgcs1/Msmo1/Fdft1/Osbpl1a/Fdps/Idi1/Abcc3/Sqle/Dhcr24/Stard4/Vdr	R-MMU-1442490	Collagen degradation	7	0.941759	2.02381	4.23118e-05	0.00445482	0.00411983	50	tags=57%, list=1%, signal=57%	Try4/Col3a1/Col1a1/Col1a2
R-MMU-1169408	ISG15 antiviral mechanism	26	0.763801	2.20132	0.000362538	0.0394907	0.0383254	347	tags=35%, list=4%, signal=33%	Isg15/Flnb/Usp18/Mx2/Rigi/Ube2l6/Nedd4/Uba7/Eif2ak2	R-MMU-1428517	Aerobic respiration and respiratory electron transport	172	0.440354	1.86033	4.18294e-05	0.00445482	0.00411983	2526	tags=52%, list=35%, signal=35%	Coq10a/mt-Nd6/Ndufaf7/mt-Nd2/mt-Cytb/Ndufaf3/mt-Co3/Slc25a11/Slc25a4/Ndufb4/Dmac2/Sdhaf1/Coa3/mt-Nd4/Cox18/Lyrm2/Isca1/mt-Nd1/mt-Nd5/Glo1/mt-Atp6/Ldhb/Hagh/Ucp2/Ndufa10/Ndufa9/Cox7a2l/Coq10b/Ndufaf6/Ndufa13/Rmnd5b/Idh2/Sdhb/mt-Nd3/Pdhx/Pdk1/Idh3a/Dld/mt-Co1/Uqcrc2/mt-Co2/Ndufaf1/Fh1/Iscu/Ndufs5/Pdhb/Cyc1/Gid8/Gid4/Cox11/Got2/Ndufv1/Ndufs2/Idh3b/Ndufs6/Ndufs8/Cox19/Uqcrfs1/Mdh2/Uqcrc1/Rab5if/Ndufa…
R-MMU-373080	Class B/2 (Secretin family receptors)	15	0.821053	2.06545	0.000453291	0.0460846	0.0447247	337	tags=33%, list=4%, signal=32%	Gcg/Iapp/Ramp1/Calcrl/Gngt2	R-MMU-166663	Initial triggering of complement	4	0.984954	1.84475	5.04026e-05	0.00495289	0.00458045	114	tags=100%, list=2%, signal=98%	C3/C1qa/C1qc/C1qb
R-MMU-1650814	Collagen biosynthesis and modifying enzymes	11	0.857929	2.06899	0.000659145	0.0628248	0.0609709	96	tags=45%, list=1%, signal=45%	Col3a1/Col5a2/Col1a2/Serpinh1/Col1a1	R-MMU-8948216	Collagen chain trimerization	3	0.993572	1.66204	5.39295e-05	0.00496826	0.00459465	50	tags=100%, list=1%, signal=99%	Col3a1/Col1a1/Col1a2
R-MMU-75892	Platelet Adhesion to exposed collagen	5	0.932449	1.83488	0.00116789	0.104766	0.101675	96	tags=40%, list=1%, signal=40%	Col1a2/Col1a1	R-MMU-381426	Regulation of Insulin-like Growth Factor (IGF) transport and uptake by Insulin-like Growth Factor Binding Proteins (IGFBPs)	31	0.694865	2.13073	7.02279e-05	0.00608917	0.00563128	668	tags=35%, list=9%, signal=32%	Fbn1/Igf1/C3/Spp1/Fn1/P4hb/App/Pdia6/Igfbp7/Apol7e/Apoe
R-MMU-8865999	MET activates PTPN11	4	-0.931658	-1.66056	0.00130027	0.110162	0.106911	224	tags=50%, list=3%, signal=49%	Hgf/Gab1	R-MMU-611105	Respiratory electron transport	113	0.491238	1.9546	0.00010474	0.00857708	0.0079321	2526	tags=55%, list=35%, signal=36%	Coq10a/mt-Nd6/Ndufaf7/mt-Nd2/mt-Cytb/Ndufaf3/mt-Co3/Slc25a11/Ndufb4/Dmac2/Coa3/mt-Nd4/Cox18/Lyrm2/mt-Nd1/mt-Nd5/Ndufa10/Ndufa9/Cox7a2l/Coq10b/Ndufaf6/Ndufa13/mt-Nd3/mt-Co1/Uqcrc2/mt-Co2/Ndufaf1/Iscu/Ndufs5/Cyc1/Cox11/Got2/Ndufv1/Ndufs2/Ndufs6/Ndufs8/Cox19/Uqcrfs1/Mdh2/Uqcrc1/Rab5if/Ndufaf4/Ndufc1/Hspa9/Surf1/Ndufa7/Cox7b/Uqcrq/Ndufa12/Ndufs7/Higd1a/Fxn/Nfs1/Smim20/Ndufa5/Hscb/Ndufa8/Etfa/Mdh1/Ndu…
R-MMU-380108	Chemokine receptors bind chemokines	13	0.812716	2.00594	0.00143022	0.114794	0.111407	291	tags=54%, list=3%, signal=52%	Cxcl1/Ccrl2/Ccl4/Cxcl2/Cxcr2/Cx3cr1/Ccl12	R-MMU-2173782	Binding and Uptake of Ligands by Scavenger Receptors	9	0.894963	2.05571	0.000122277	0.0094861	0.00877276	668	tags=89%, list=9%, signal=81%	Hp/Hbb-bt/Hbb-bs/Sparc/Jchain/Calr/Apol7e/Apoe
R-MMU-556833	Metabolism of lipids	316	-0.334915	-1.47047	0.0016135	0.12303	0.119399	1566	tags=27%, list=19%, signal=22%	Tbl1xr1/Pnpla8/Abhd4/Cpne1/Abcg2/Cept1/Arsg/Pon3/Hsd17b12/Sacm1l/Selenoi/Pmvk/Osbpl9/Elovl5/Sgms1/Asah1/Smpd4/Mmut/Inpp5d/Agpat3/Vac14/Cpt1a/Agps/Srebf1/Morc2a/Lta4h/Srebf2/Pon2/Pik3ca/Ocrl/Pip5k1c/Tbxas1/Nudt19/Kpnb1/Ugcg/Pik3r1/Acaca/Chka/Rxra/Pld2/Cyp51/Inpp4a/Pikfyve/Aacs/Plekha1/Lclat1/Sptssa/Pccb/Pi4ka/Arf3/Sumf1/Cyb5b/Pla2g12a/Agpat5/Mtmr9/Ncoa1/Hmgcs1/Pcca/Psap/Msmo1/B3galnt1/Acbd6/Fdft1/…	R-MMU-8874081	MET activates PTK2 signaling	5	0.954986	1.87704	0.000142553	0.0105061	0.00971609	85	tags=80%, list=1%, signal=79%	Col3a1/Col1a1/Col1a2/Fn1
R-MMU-140834	Extrinsic Pathway of Fibrin Clot Formation	3	-0.951402	-1.57131	0.00170954	0.124145	0.120482	217	tags=67%, list=3%, signal=65%	Tfpi/F7	R-MMU-198933	Immunoregulatory interactions between a Lymphoid and a non-Lymphoid cell	41	0.636176	2.07901	0.000295208	0.018919	0.0174963	907	tags=37%, list=12%, signal=32%	Col3a1/C3/Col1a1/Col1a2/Ifitm3/Ifitm2/H2-M3/Cd8b1/Cd8a/Crtam/Cd81/Cd226/Cd160/H2-T22/H2-T23
R-MMU-191273	Cholesterol biosynthesis	18	-0.712936	-1.89393	0.00258331	0.17907	0.173786	1350	tags=61%, list=16%, signal=51%	Pmvk/Srebf1/Srebf2/Cyp51/Hmgcs1/Msmo1/Fdft1/Fdps/Idi1/Sqle/Dhcr24	R-MMU-72613	Eukaryotic Translation Initiation	113	0.471459	1.87591	0.000294719	0.018919	0.0174963	3083	tags=70%, list=42%, signal=41%	Eif4ebp1/Eif2b3/Eif3g/Eif2b2/Eif3d/Eif2s1/Rps27rt/Rpsa/Eif2b5/Eif2b4/Rplp0/Rpl10/Rpl4/Rps15/Rpl22l1/Rpl8/Rps5/Eif4b/Rpl5/Rpl18a/Eif3h/Eif3f/Rpl3/Rps4x/Eif4a1/Rpl15/Rpl17/Rpl13/Rps2/Eif3i/Eif3k/Eif3b/Rpl26/Eif3e/Rpl7/Rpl29/Rps20/Rpl28/Eif3l/Rpl13a/Rplp1/Eif3c/Rps6/Rps3/Rpl19/Rpl32/Rpl9/Rpl21/Rps3a1/Rpl6/Rpl35a/Rps7/Rpl36al/Rpl11/Rpl14/Rpl18/Rps11/Fau/Rps27a/Rps17/Rps27l/Rps10/Rpl7a/Rps25/Rps13/Rps…
R-MMU-448706	Interleukin-1 processing	8	0.865754	1.92388	0.00274585	0.182062	0.176689	1126	tags=100%, list=14%, signal=87%	Il1b/Il1a/Il18/Casp1/Nfkb1/Nfkb2/Gsdmd/Rela	R-MMU-72737	Cap-dependent Translation Initiation	113	0.471459	1.87591	0.000294719	0.018919	0.0174963	3083	tags=70%, list=42%, signal=41%	Eif4ebp1/Eif2b3/Eif3g/Eif2b2/Eif3d/Eif2s1/Rps27rt/Rpsa/Eif2b5/Eif2b4/Rplp0/Rpl10/Rpl4/Rps15/Rpl22l1/Rpl8/Rps5/Eif4b/Rpl5/Rpl18a/Eif3h/Eif3f/Rpl3/Rps4x/Eif4a1/Rpl15/Rpl17/Rpl13/Rps2/Eif3i/Eif3k/Eif3b/Rpl26/Eif3e/Rpl7/Rpl29/Rps20/Rpl28/Eif3l/Rpl13a/Rplp1/Eif3c/Rps6/Rps3/Rpl19/Rpl32/Rpl9/Rpl21/Rps3a1/Rpl6/Rpl35a/Rps7/Rpl36al/Rpl11/Rpl14/Rpl18/Rps11/Fau/Rps27a/Rps17/Rps27l/Rps10/Rpl7a/Rps25/Rps13/Rps…
R-MMU-419812	Calcitonin-like ligand receptors	3	0.972399	1.66117	0.00302422	0.192164	0.186494	233	tags=100%, list=3%, signal=97%	Iapp/Ramp1/Calcrl	R-MMU-166786	Creation of C4 and C2 activators	3	0.984819	1.6474	0.000387426	0.0228426	0.0211249	114	tags=100%, list=2%, signal=98%	C1qa/C1qc/C1qb
R-MMU-1247673	Erythrocytes take up oxygen and release carbon dioxide	2	0.992561	1.53367	0.00324054	0.197673	0.19184	64	tags=100%, list=1%, signal=99%	Hbb-bt/Hbb-bs	R-MMU-173623	Classical antibody-mediated complement activation	3	0.984819	1.6474	0.000387426	0.0228426	0.0211249	114	tags=100%, list=2%, signal=98%	C1qa/C1qc/C1qb
R-MMU-2980736	Peptide hormone metabolism	25	0.700725	2.02422	0.00398222	0.216889	0.210489	98	tags=16%, list=1%, signal=16%	Gcg/Ins1/Cpb1/Dpp4	R-MMU-72689	Formation of a pool of free 40S subunits	95	0.48065	1.83988	0.000494372	0.0280271	0.0259195	2979	tags=68%, list=41%, signal=41%	Eif3g/Eif3d/Rps27rt/Rpsa/Rplp0/Rpl10/Rpl4/Rps15/Rpl22l1/Rpl8/Rps5/Rpl5/Rpl18a/Eif3h/Eif3f/Rpl3/Rps4x/Rpl15/Rpl17/Rpl13/Rps2/Eif3i/Eif3k/Eif3b/Rpl26/Eif3e/Rpl7/Rpl29/Rps20/Rpl28/Eif3l/Rpl13a/Rplp1/Eif3c/Rps6/Rps3/Rpl19/Rpl32/Rpl9/Rpl21/Rps3a1/Rpl6/Rpl35a/Rps7/Rpl36al/Rpl11/Rpl14/Rpl18/Rps11/Fau/Rps27a/Rps17/Rps27l/Rps10/Rpl7a/Rps25/Rps13/Rps16/Rpl12/Rps12/Rps19/Rps18/Rpl31/Rpl30/Rpl23a
R-MMU-1236974	ER-Phagosome pathway	35	0.655598	2.02006	0.0038854	0.216889	0.210489	915	tags=40%, list=11%, signal=36%	H2-Q10/H2-Q7/H2-T23/H2-Q4/H2-T22/Psmb8/Psme2b/Psmb10/H2-M3/Psmb9/Tap1/Tap2/B2m/Psme1	R-MMU-3000178	ECM proteoglycans	10	0.825771	1.94577	0.000628723	0.0343236	0.0317425	86	tags=60%, list=1%, signal=59%	Dcn/Col3a1/Col1a1/Col1a2/Fn1/Sparc
R-MMU-8851907	MET activates PI3K/AKT signaling	5	-0.871177	-1.63499	0.0039155	0.216889	0.210489	971	tags=80%, list=12%, signal=71%	Pik3ca/Pik3r1/Hgf/Gab1	R-MMU-373080	Class B/2 (Secretin family receptors)	15	0.788379	2.03926	0.000655929	0.03453	0.0319334	298	tags=27%, list=4%, signal=26%	Gcg/Iapp/Cd55/Gngt2
R-MMU-422085	Synthesis, secretion, and deacylation of Ghrelin	9	0.834388	1.89843	0.00468996	0.230313	0.223517	12	tags=22%, list=0%, signal=22%	Gcg/Ins1	R-MMU-8957275	Post-translational protein phosphorylation	30	0.656303	1.98996	0.000743258	0.037778	0.0349372	668	tags=33%, list=9%, signal=30%	Fbn1/C3/Spp1/Fn1/P4hb/App/Pdia6/Igfbp7/Apol7e/Apoe
R-MMU-1236977	Endosomal/Vacuolar pathway	9	0.833824	1.89714	0.0048328	0.230313	0.223517	892	tags=78%, list=11%, signal=70%	H2-Q10/H2-Q7/H2-T23/H2-Q4/H2-T22/H2-M3/B2m	R-MMU-6799198	Complex I biogenesis	57	0.543268	1.88833	0.000848942	0.0398329	0.0368375	1915	tags=44%, list=26%, signal=33%	mt-Nd6/Ndufaf7/mt-Nd2/Ndufaf3/Ndufb4/Dmac2/mt-Nd4/Lyrm2/mt-Nd1/mt-Nd5/Ndufa10/Ndufa9/Ndufaf6/Ndufa13/mt-Nd3/Ndufaf1/Ndufs5/Ndufv1/Ndufs2/Ndufs6/Ndufs8/Ndufaf4/Ndufc1/Hspa9/Ndufa7
R-MMU-198203	PI3K/AKT activation	6	-0.825822	-1.61976	0.00460652	0.230313	0.223517	971	tags=50%, list=12%, signal=44%	Pik3ca/Pik3r1/Irs2	R-MMU-1799339	SRP-dependent cotranslational protein targeting to membrane	86	0.480539	1.81007	0.000864758	0.0398329	0.0368375	2979	tags=67%, list=41%, signal=40%	Rps27rt/Rpsa/Rplp0/Rpl10/Rpl4/Srp72/Rps15/Rpl22l1/Rpl8/Rps5/Srp68/Rpl5/Rpl18a/Rpl3/Rps4x/Rpl15/Rpl17/Rpl13/Rps2/Rpl26/Rpl7/Rpl29/Rps20/Rpl28/Rpl13a/Rplp1/Rps6/Rps3/Rpl19/Rpl32/Rpl9/Rpl21/Rps3a1/Rpl6/Rpl35a/Rps7/Rpl36al/Rpl11/Rpl14/Rpl18/Rps11/Fau/Rps27a/Rps17/Rps27l/Srp14/Rps10/Rpl7a/Rps25/Rps13/Rps16/Rpl12/Rps12/Rps19/Rps18/Rpl31/Rpl30/Rpl23a
R-MMU-372790	Signaling by GPCR	183	0.378977	1.55336	0.00452178	0.230313	0.223517	692	tags=17%, list=8%, signal=16%	Cxcl1/Gcg/Iapp/Ccrl2/Hcar2/Ramp1/Ccl4/Rgs3/Hrh2/Cxcl2/Cxcr2/Calcrl/Cx3cr1/Ccl12/Ltb4r1/Gpr132/Gngt2/Gpr183/Rgs2/P2ry13/Fpr1/S1pr2/Rgs19/Dgkg/Arhgef3/Pla2g4a/Ccl3/Gpsm3/Itpr1/Htr7/Ccr1	R-MMU-1430728	Metabolism	804	0.281792	1.39082	0.000856508	0.0398329	0.0368375	1438	tags=25%, list=20%, signal=22%	Pnlip/Gcg/Pla2g1b/Dcn/Clps/Fabp4/Gatm/Bckdk/Galk1/Isyna1/Coq10a/Slc25a16/mt-Nd6/Abhd10/Ndufaf7/Acsl3/mt-Nd2/mt-Cytb/Coq5/Ndufaf3/Hmbs/Dhodh/Pfkl/mt-Co3/N6amt1/Phgdh/Mccc1/Pgp/Acadvl/Slc25a11/Slc25a4/Ndufb4/Impdh1/Adsl/Mpst/Tafazzin/Dmac2/Mcee/Mri1/Adh5/Gngt2/Pla2g12a/Psmc2/Cryl1/Sdhaf1/Coa3/Cyp51/Vkorc1/Bpgm/Pycr2/mt-Nd4/Cox18/Acss2/Nudt16/Lyrm2/Isca1/Gmpr2/Nup37/Srm/Coq9/Psmd2/Hgsnat/Mtmr9/St3ga…
R-MMU-1237044	Erythrocytes take up carbon dioxide and release oxygen	4	0.933916	1.70444	0.00524179	0.23511	0.228172	538	tags=75%, list=6%, signal=70%	Hbb-bt/Hbb-bs/Cyb5r1	R-MMU-975634	Retinoid metabolism and transport	5	0.928774	1.82552	0.000938683	0.0419279	0.038775	19	tags=40%, list=0%, signal=40%	Pnlip/Clps
R-MMU-1480926	O2/CO2 exchange in erythrocytes	4	0.933916	1.70444	0.00524179	0.23511	0.228172	538	tags=75%, list=6%, signal=70%	Hbb-bt/Hbb-bs/Cyb5r1	R-MMU-1474290	Collagen formation	10	0.818349	1.92828	0.00101964	0.0441375	0.0408184	364	tags=50%, list=5%, signal=48%	Serpinh1/Col3a1/Col1a1/Col1a2/P4hb
R-MMU-196849	Metabolism of water-soluble vitamins and cofactors	60	-0.478067	-1.66188	0.00563846	0.238851	0.231803	2121	tags=43%, list=25%, signal=33%	Mmadhc/Abcc1/Mocs1/Mthfs/Lmbrd1/Mthfd2l/Abcd4/Mccc1/Ppcdc/Mmut/Slc23a2/Nmnat3/Acaca/Pccb/Nadk2/Pdxk/Nampt/Pcca/Mtr/Slc25a51/Acp5/Cd38/Mthfd1l/Nt5e/Pank3/Enpp1	R-MMU-2168880	Scavenging of heme from plasma	5	0.926265	1.82059	0.00104804	0.0441375	0.0408184	544	tags=100%, list=7%, signal=93%	Hp/Hbb-bt/Hbb-bs/Jchain/Apol7e
R-MMU-2243919	Crosslinking of collagen fibrils	2	0.988721	1.52773	0.00549144	0.238851	0.231803	96	tags=100%, list=1%, signal=99%	Col1a2/Col1a1	R-MMU-2243919	Crosslinking of collagen fibrils	2	0.993436	1.50766	0.00113906	0.0466383	0.0431312	50	tags=100%, list=1%, signal=99%	Col1a1/Col1a2
R-MMU-1236975	Antigen processing-Cross presentation	66	0.519046	1.79041	0.00615712	0.253773	0.246285	915	tags=29%, list=11%, signal=26%	H2-Q10/H2-Q7/H2-T23/H2-Q4/H2-T22/Ncf2/Psmb8/Psme2b/Psmb10/H2-M3/Cd36/Psmb9/Fcgr1/Ncf4/Cybb/Tap1/Tap2/B2m/Psme1	R-MMU-72706	GTP hydrolysis and joining of the 60S ribosomal subunit	106	0.454414	1.78305	0.00117304	0.0467315	0.0432174	3083	tags=69%, list=42%, signal=40%	Eif3g/Eif3d/Eif2s1/Rps27rt/Rpsa/Rplp0/Rpl10/Rpl4/Rps15/Rpl22l1/Rpl8/Rps5/Eif4b/Rpl5/Rpl18a/Eif3h/Eif3f/Rpl3/Rps4x/Eif4a1/Rpl15/Rpl17/Rpl13/Rps2/Eif3i/Eif3k/Eif3b/Rpl26/Eif3e/Rpl7/Rpl29/Rps20/Rpl28/Eif3l/Rpl13a/Rplp1/Eif3c/Rps6/Rps3/Rpl19/Rpl32/Rpl9/Rpl21/Rps3a1/Rpl6/Rpl35a/Rps7/Rpl36al/Rpl11/Rpl14/Rpl18/Rps11/Fau/Rps27a/Rps17/Rps27l/Rps10/Rpl7a/Rps25/Rps13/Rps16/Rpl12/Rps12/Rps19/Rps18/Rpl31/Eif2…
R-MMU-6798695	Neutrophil degranulation	371	0.323979	1.44542	0.00645045	0.258867	0.251228	952	tags=20%, list=11%, signal=19%	Cxcl1/Try4/Hbb-bt/Prss2/Try10/Slpi/Hbb-bs/Ifi204/Ifi211/H2-Q10/H2-Q7/Ifi205/Bst2/Try5/H2-T23/Cxcr2/Plac8/Clec4d/Rnaset2a/Fgl2/Plau/Sell/H2-Q4/H2-T22/Olr1/Ptpn6/Fgr/Padi2/Arsb/Rhog/Rab27a/Ptprc/Glipr1/Sting1/Fpr1/Gsn/Itgax/Slc44a2/Clec5a/Gm5150/Pira2/Mcemp1/H2-M3/Tubb4b/Jup/Nfkb1/Cd36/Mmp9/Prdx4/Gstp1/Tlr2/Svip/Vcl/Lilra6/Hp/Cnn2/Slc2a3/Ceacam1/Cybb/Anxa2/Dok3/Cd300c2/Siglece/Pnp/Gsdmd/Prtn3/Cfp/R…	R-MMU-419812	Calcitonin-like ligand receptors	3	0.975999	1.63265	0.00130575	0.0506494	0.0468407	5	tags=33%, list=0%, signal=33%	Iapp
R-MMU-1474290	Collagen formation	15	0.739521	1.86035	0.00729634	0.264927	0.257109	96	tags=33%, list=1%, signal=33%	Col3a1/Col5a2/Col1a2/Serpinh1/Col1a1	R-MMU-156827	L13a-mediated translational silencing of Ceruloplasmin expression	105	0.449785	1.75953	0.00138022	0.0508612	0.0470365	2979	tags=66%, list=41%, signal=40%	Eif3g/Eif3d/Eif2s1/Rps27rt/Rpsa/Rplp0/Rpl10/Rpl4/Rps15/Rpl22l1/Rpl8/Rps5/Eif4b/Rpl5/Rpl18a/Eif3h/Eif3f/Rpl3/Rps4x/Eif4a1/Rpl15/Rpl17/Rpl13/Rps2/Eif3i/Eif3k/Eif3b/Rpl26/Eif3e/Rpl7/Rpl29/Rps20/Rpl28/Eif3l/Rpl13a/Rplp1/Eif3c/Rps6/Rps3/Rpl19/Rpl32/Rpl9/Rpl21/Rps3a1/Rpl6/Rpl35a/Rps7/Rpl36al/Rpl11/Rpl14/Rpl18/Rps11/Fau/Rps27a/Rps17/Rps27l/Rps10/Rpl7a/Rps25/Rps13/Rps16/Rpl12/Rps12/Rps19/Rps18/Rpl31/Eif2…
R-MMU-419037	NCAM1 interactions	3	0.960158	1.64026	0.00711491	0.264927	0.257109	335	tags=100%, list=4%, signal=96%	Col3a1/Col5a2/St8sia4	R-MMU-1247673	Erythrocytes take up oxygen and release carbon dioxide	2	0.992753	1.50662	0.00137984	0.0508612	0.0470365	55	tags=100%, list=1%, signal=99%	Hbb-bt/Hbb-bs
R-MMU-3322077	Glycogen synthesis	4	-0.882278	-1.57254	0.00709771	0.264927	0.257109	476	tags=50%, list=6%, signal=47%	Pgm1/Gys1	R-MMU-392499	Metabolism of proteins	1054	0.261076	1.31507	0.00165302	0.059428	0.0549591	2040	tags=32%, list=28%, signal=27%	Gcg/Ins1/Fbn1/Igf1/Cpb1/C3/Spp1/Eif4ebp1/Gpaa1/Fn1/Gp2/Dmbt1/Cd55/Tmed3/Rad23a/Alg1/Rab24/Asb6/Tuba1c/Ech1/N6amt1/Mrps30/Usp11/Eef2kmt/Commd5/L3mbtl2/Mrpl17/Eif2b3/Fbxw5/Gfus/Mrpl57/Cog8/Commd8/Tuba1a/Pgm3/Mrpl11/Gngt2/Psmc2/Ripk2/Ino80b/Calr/Ctsh/Ero1b/P4hb/Wsb2/Dag1/Dcaf11/Mrpl58/Psmb8/App/Gadd45gip1/Nub1/Nup37/Mrpl19/Cope/Psmd2/St3gal6/Pdia6/Mrps23/Igfbp7/Ctsa/Eci1/Eif3g/Cbx4/Psmb10/Tubb4b/Uap…
R-MMU-1296346	Tandem pore domain potassium channels	2	-0.976602	-1.47804	0.00715485	0.264927	0.257109	198	tags=100%, list=2%, signal=98%	Kcnk13	R-MMU-216083	Integrin cell surface interactions	21	0.699861	1.97014	0.00186006	0.0652792	0.0603703	85	tags=29%, list=1%, signal=28%	Fbn1/Col3a1/Col1a1/Col1a2/Spp1/Fn1
R-MMU-5620971	Pyroptosis	18	0.738157	1.9587	0.00870566	0.282471	0.274136	813	tags=44%, list=10%, signal=40%	Il1b/Il1a/Gsdme/Casp4/Il18/Casp1/Chmp4b/Gsdmd	R-MMU-2187338	Visual phototransduction	17	0.715932	1.89851	0.00229895	0.0788057	0.0728796	19	tags=12%, list=0%, signal=12%	Pnlip/Clps
R-MMU-8874081	MET activates PTK2 signaling	8	0.823255	1.82944	0.00834659	0.282471	0.274136	96	tags=50%, list=1%, signal=49%	Col3a1/Col5a2/Col1a2/Col1a1	R-MMU-9709957	Sensory Perception	18	0.713604	1.92492	0.00240272	0.0794178	0.0734457	19	tags=11%, list=0%, signal=11%	Pnlip/Clps
R-MMU-1462054	Alpha-defensins	5	0.892212	1.75571	0.00819143	0.282471	0.274136	165	tags=80%, list=2%, signal=78%	Try4/Prss2/Try10/Try5	R-MMU-163359	Glucagon signaling in metabolic regulation	4	0.938404	1.75757	0.00242456	0.0794178	0.0734457	3	tags=25%, list=0%, signal=25%	Gcg
R-MMU-112399	IRS-mediated signalling	17	-0.636851	-1.67841	0.00847483	0.282471	0.274136	971	tags=41%, list=12%, signal=36%	Frs2/Pik3ca/Pik3r1/Pdpk1/Gab1/Irs2/Pde3b	R-MMU-5368287	Mitochondrial translation	84	0.457295	1.71028	0.00279139	0.0883362	0.0816935	2544	tags=55%, list=35%, signal=36%	Mrps30/Mrpl17/Mrpl57/Mrpl11/Mrpl58/Gadd45gip1/Mrpl19/Mrps23/Mrps31/Mrps5/Mrps34/Mrpl14/Mrpl46/Mrpl39/Mrpl36/Mrpl9/Mrpl34/Mrps18a/Mrpl12/Oxa1l/Aurkaip1/Dap3/Mrps22/Mrps24/Mrpl35/Mrpl51/Mrpl3/Mrpl27/Mrpl54/Mrps26/Mrps27/Mrpl53/Mrpl2/Chchd1/Mrpl50/Mrpl23/Mrpl21/Mrpl30/Mrpl45/Mrpl10/Mrps35/Mrps15/Mrps16/Gfm2/Mrps12/Mrpl28
R-MMU-196791	Vitamin D (calciferol) metabolism	4	-0.875974	-1.56131	0.00852916	0.282471	0.274136	28	tags=50%, list=0%, signal=50%	Ube2i/Vdr	R-MMU-8940973	RUNX2 regulates osteoblast differentiation	2	-0.986789	-1.53468	0.00281669	0.0883362	0.0816935	74	tags=100%, list=1%, signal=99%	Runx2
R-MMU-5626978	TNFR1-mediated ceramide production	4	0.922504	1.68361	0.00906283	0.287934	0.279437	154	tags=25%, list=2%, signal=25%	Tnf	R-MMU-5419276	Mitochondrial translation termination	83	0.462091	1.72414	0.00299689	0.0920294	0.085109	2544	tags=55%, list=35%, signal=37%	Mrps30/Mrpl17/Mrpl57/Mrpl11/Mrpl58/Gadd45gip1/Mrpl19/Mrps23/Mrps31/Mrps5/Mrps34/Mrpl14/Mrpl46/Mrpl39/Mrpl36/Mrpl9/Mrpl34/Mrps18a/Mrpl12/Oxa1l/Aurkaip1/Dap3/Mrps22/Mrps24/Mrpl35/Mrpl51/Mrpl3/Mrpl27/Mrpl54/Mrps26/Mrps27/Mrpl53/Mrpl2/Chchd1/Mrpl50/Mrpl23/Mrpl21/Mrpl30/Mrpl45/Mrpl10/Mrps35/Mrps15/Mrps16/Gfm2/Mrps12/Mrpl28
R-MMU-2022090	Assembly of collagen fibrils and other multimeric structures	9	0.802302	1.82542	0.00942625	0.289579	0.281034	96	tags=44%, list=1%, signal=44%	Col3a1/Col5a2/Col1a2/Col1a1	R-MMU-1237044	Erythrocytes take up carbon dioxide and release oxygen	3	0.964	1.61257	0.00362947	0.106997	0.0989509	55	tags=67%, list=1%, signal=66%	Hbb-bt/Hbb-bs
R-MMU-1442490	Collagen degradation	12	0.753253	1.82324	0.00968076	0.289579	0.281034	96	tags=42%, list=1%, signal=41%	Try4/Col3a1/Col5a2/Col1a2/Col1a1	R-MMU-1480926	O2/CO2 exchange in erythrocytes	3	0.964	1.61257	0.00362947	0.106997	0.0989509	55	tags=67%, list=1%, signal=66%	Hbb-bt/Hbb-bs
R-MMU-109704	PI3K Cascade	16	-0.650265	-1.70334	0.00987418	0.289579	0.281034	971	tags=44%, list=12%, signal=39%	Frs2/Pik3ca/Pik3r1/Pdpk1/Gab1/Irs2/Pde3b	R-MMU-6798695	Neutrophil degranulation	277	0.328047	1.49661	0.00418529	0.120963	0.111867	1721	tags=31%, list=24%, signal=25%	Slpi/Try4/C3/Prss2/Try10/Hp/Hbb-bt/Hbb-bs/S100a9/H2-M3/Cd55/Prdx4/Rab24/Creg1/Pfkl/Cd63/Ggh/S100a8/Impdh1/Lyz2/Try5/Psmc2/Gsn/Sting1/Ctsh/Psmd2/Hgsnat/Ctsa/Tubb4b/Fabp5/Rnaset2a/Ypel5/2310033P09Rik/Impdh2/Gsdmd/Bst2/Ctsz/Eef1a1/Ptpn6/Ampd3/Atad3a/Ormdl3/H2-T22/H2-T23/Cnn2/Aldoa/Pnp/Cotl1/Fth1/Prdx6/Neu1/Cant1/Bri3/Psmd3/Tmem179b/Psmd12/Aga/Cyb5r3/Surf4/Psmc3/Tbc1d10c/Unc13d/Txndc5/Pa2g4/Grn/Commd…
R-MMU-9027276	Erythropoietin activates Phosphoinositide-3-kinase (PI3K)	10	-0.732236	-1.66126	0.00983926	0.289579	0.281034	971	tags=40%, list=12%, signal=35%	Pik3ca/Pik3r1/Gab1/Irs2	R-MMU-500792	GPCR ligand binding	45	0.542916	1.81649	0.00439114	0.124472	0.115112	401	tags=24%, list=5%, signal=23%	Gcg/Iapp/C3/Cd55/Ccr7/Lpar6/Oprm1/S1pr1/Gngt2/Cxcr6/App
R-MMU-8875878	MET promotes cell motility	17	0.682265	1.77395	0.010449	0.291334	0.282737	96	tags=24%, list=1%, signal=23%	Col3a1/Col5a2/Col1a2/Col1a1	R-MMU-975956	Nonsense Mediated Decay (NMD) independent of the Exon Junction Complex (EJC)	88	0.437923	1.65745	0.00471297	0.131074	0.121217	2979	tags=64%, list=41%, signal=38%	Rps27rt/Rpsa/Rplp0/Rpl10/Rpl4/Rps15/Rpl22l1/Rpl8/Rps5/Rpl5/Rpl18a/Rpl3/Rps4x/Rpl15/Rpl17/Rpl13/Rps2/Rpl26/Rpl7/Rpl29/Rps20/Rpl28/Rpl13a/Rplp1/Rps6/Rps3/Rpl19/Rpl32/Rpl9/Rpl21/Rps3a1/Rpl6/Rpl35a/Upf1/Rps7/Rpl36al/Rpl11/Rpl14/Rpl18/Rps11/Fau/Rps27a/Rps17/Rps27l/Rps10/Rpl7a/Rps25/Rps13/Rps16/Rpl12/Rps12/Rps19/Rps18/Rpl31/Rpl30/Rpl23a
R-MMU-196807	Nicotinate metabolism	11	-0.715877	-1.6589	0.0107817	0.291334	0.282737	974	tags=55%, list=12%, signal=48%	Nmnat3/Nadk2/Nampt/Slc25a51/Cd38/Nt5e	R-MMU-6807878	COPI-mediated anterograde transport	66	0.484604	1.73436	0.00526616	0.143747	0.132937	1822	tags=41%, list=25%, signal=31%	Ins1/Cd55/Tmed3/Tuba1c/Cog8/Tuba1a/Cope/Tubb4b/Napa/Arfgap2/Cog1/Dctn1/Cog6/Copb2/Golga2/Dctn5/Kdelr1/Tuba4a/Rab1b/Tmed9/Copb1/Copa/Dctn4/Tmed10/Tuba1b/Copg2/Dctn2
R-MMU-381771	Synthesis, secretion, and inactivation of Glucagon-like Peptide-1 (GLP-1)	3	0.954149	1.62999	0.0110803	0.291334	0.282737	98	tags=67%, list=1%, signal=66%	Gcg/Dpp4	R-MMU-1834941	STING mediated induction of host immune responses	5	0.897031	1.76313	0.00555896	0.14898	0.137777	515	tags=60%, list=7%, signal=56%	Ddx41/Sting1/Irf3
R-MMU-400508	Incretin synthesis, secretion, and inactivation	3	0.954149	1.62999	0.0110803	0.291334	0.282737	98	tags=67%, list=1%, signal=66%	Gcg/Dpp4	R-MMU-5389840	Mitochondrial translation elongation	81	0.462025	1.70824	0.00597454	0.157258	0.145433	2544	tags=56%, list=35%, signal=37%	Mrps30/Mrpl17/Mrpl57/Mrpl11/Mrpl58/Gadd45gip1/Mrpl19/Mrps23/Mrps31/Mrps5/Mrps34/Mrpl14/Mrpl46/Mrpl39/Mrpl36/Mrpl9/Mrpl34/Mrps18a/Mrpl12/Oxa1l/Aurkaip1/Dap3/Mrps22/Mrps24/Mrpl35/Mrpl51/Mrpl3/Mrpl27/Mrpl54/Mrps26/Mrps27/Mrpl53/Mrpl2/Chchd1/Mrpl50/Mrpl23/Mrpl21/Mrpl30/Mrpl45/Mrpl10/Mrps35/Mrps15/Mrps16/Mrps12/Mrpl28
R-MMU-5654710	PI-3K cascade:FGFR3	6	-0.789819	-1.54915	0.0108527	0.291334	0.282737	1494	tags=67%, list=18%, signal=55%	Frs2/Pik3ca/Pik3r1/Gab1	R-MMU-936837	Ion transport by P-type ATPases	25	-0.615005	-1.91371	0.00639484	0.159743	0.147731	1662	tags=52%, list=23%, signal=40%	Atp1b3/Atp9b/Atp2a2/Atp2c1/Camk2d/Atp2b1/Atp8a1/Atp1a1/Atp11c/Atp11a/Atp7a/Atp10a/Atp2b4
R-MMU-5654720	PI-3K cascade:FGFR4	6	-0.789819	-1.54915	0.0108527	0.291334	0.282737	1494	tags=67%, list=18%, signal=55%	Frs2/Pik3ca/Pik3r1/Gab1	R-MMU-6803157	Antimicrobial peptides	20	0.639185	1.7785	0.00650899	0.159743	0.147731	295	tags=45%, list=4%, signal=43%	Try4/Prss2/Try10/S100a9/Reg3d/Reg3a/S100a8/Lyz2/Try5
R-MMU-5654695	PI-3K cascade:FGFR2	7	-0.777811	-1.60538	0.0124674	0.31688	0.307529	1494	tags=57%, list=18%, signal=47%	Frs2/Pik3ca/Pik3r1/Gab1	R-MMU-1236978	Cross-presentation of soluble exogenous antigens (endosomes)	37	0.542749	1.742	0.00642168	0.159743	0.147731	2663	tags=73%, list=36%, signal=47%	Psmc2/Psmb8/Psmd2/Psmb10/Adrm1/Psmc5/Psmc4/Psmd3/Psmd12/Psme1/Psmc3/Psmb4/Psmb9/Psma4/Psmd8/Psme2/Psma5/Psmb5/Psmd7/Psmd11/Psmc1/Psmd13/Psmb1/Psma6/Psmd1/Psmb6/Psmb7
R-MMU-1679131	Trafficking and processing of endosomal TLR	9	-0.728726	-1.60314	0.012285	0.31688	0.307529	1434	tags=56%, list=17%, signal=46%	Tlr8/Ctsb/Tlr7/Ctsl/Lgmn	R-MMU-112313	Neurotransmitter uptake and metabolism In glial cells	2	-0.978513	-1.52181	0.00661081	0.159743	0.147731	48	tags=100%, list=1%, signal=99%	Glul
R-MMU-6803157	Antimicrobial peptides	23	0.672761	1.8888	0.0134535	0.320572	0.311113	249	tags=35%, list=3%, signal=34%	Try4/Prss2/Try10/Reg3d/Rnase6/Reg3a/Try5/Reg3g	R-MMU-210455	Astrocytic Glutamate-Glutamine Uptake And Metabolism	2	-0.978513	-1.52181	0.00661081	0.159743	0.147731	48	tags=100%, list=1%, signal=99%	Glul
R-MMU-1461973	Defensins	7	0.841162	1.79461	0.0130639	0.320572	0.311113	165	tags=57%, list=2%, signal=56%	Try4/Prss2/Try10/Try5	R-MMU-72731	Recycling of eIF2:GDP	8	0.805977	1.80536	0.00704587	0.160155	0.148112	948	tags=62%, list=13%, signal=54%	Eif2b3/Eif2b2/Eif2s1/Eif2b5/Eif2b4
R-MMU-9707616	Heme signaling	8	0.802225	1.7827	0.0132922	0.320572	0.311113	64	tags=25%, list=1%, signal=25%	Hbb-bt/Hbb-bs	R-MMU-1650814	Collagen biosynthesis and modifying enzymes	7	0.83613	1.79681	0.00734192	0.160155	0.148112	364	tags=71%, list=5%, signal=68%	Serpinh1/Col3a1/Col1a1/Col1a2/P4hb
R-MMU-425393	Transport of inorganic cations/anions and amino acids/oligopeptides	41	-0.503127	-1.6168	0.0130041	0.320572	0.311113	2020	tags=49%, list=24%, signal=37%	Slc9a9/Slc20a2/Slc8a1/Slc7a7/Ctns/Slc26a2/Slc12a4/Slc38a2/Slc17a5/Slc7a5/Slc25a1/Slc6a6/Slc12a7/Slc7a8/Slc8b1/Slc36a1/Slc36a4/Slc43a2/Slc25a26/Slc26a11	R-MMU-75815	Ubiquitin-dependent degradation of Cyclin D	36	0.556753	1.76731	0.00725034	0.160155	0.148112	2663	tags=69%, list=36%, signal=44%	Psmc2/Psmd2/Adrm1/Psmc5/Psmc4/Cdk4/Psmd3/Psmd12/Psmc3/Psmb4/Psma4/Psmd8/Psma5/Psmb5/Psmd7/Psmd11/Psmc1/Psmd13/Psmb1/Psma6/Psmd1/Psmb6/Ubb/Rps27a/Psmb7
R-MMU-388396	GPCR downstream signalling	172	0.368753	1.49377	0.0142074	0.333327	0.323491	692	tags=16%, list=8%, signal=15%	Cxcl1/Gcg/Iapp/Hcar2/Ramp1/Ccl4/Rgs3/Hrh2/Cxcl2/Cxcr2/Calcrl/Cx3cr1/Ltb4r1/Gpr132/Gngt2/Gpr183/Rgs2/P2ry13/Fpr1/S1pr2/Rgs19/Dgkg/Arhgef3/Pla2g4a/Gpsm3/Itpr1/Htr7/Ccr1	R-MMU-69601	Ubiquitin Mediated Degradation of Phosphorylated Cdc25A	36	0.555273	1.76261	0.00738843	0.160155	0.148112	2663	tags=69%, list=36%, signal=44%	Psmc2/Psmd2/Adrm1/Psmc5/Psmc4/Psmd3/Psmd12/Psmc3/Psmb4/Psma4/Psmd8/Psma5/Cdc25a/Psmb5/Psmd7/Psmd11/Psmc1/Psmd13/Psmb1/Psma6/Psmd1/Psmb6/Ubb/Rps27a/Psmb7
R-MMU-381426	Regulation of Insulin-like Growth Factor (IGF) transport and uptake by Insulin-like Growth Factor Binding Proteins (IGFBPs)	42	0.566383	1.80994	0.0151316	0.343533	0.333396	831	tags=29%, list=10%, signal=26%	Fbn1/Fstl1/Igfbp7/Igfbp6/Cp/F5/Csf1/Fam20a/Igfbp4/Golm1/Pnpla2/Shisa5	R-MMU-69610	p53-Independent DNA Damage Response	36	0.555273	1.76261	0.00738843	0.160155	0.148112	2663	tags=69%, list=36%, signal=44%	Psmc2/Psmd2/Adrm1/Psmc5/Psmc4/Psmd3/Psmd12/Psmc3/Psmb4/Psma4/Psmd8/Psma5/Cdc25a/Psmb5/Psmd7/Psmd11/Psmc1/Psmd13/Psmb1/Psma6/Psmd1/Psmb6/Ubb/Rps27a/Psmb7
R-MMU-8957275	Post-translational protein phosphorylation	40	0.560121	1.77295	0.0148683	0.343533	0.333396	948	tags=30%, list=11%, signal=27%	Fbn1/Fstl1/Igfbp7/Cp/F5/Csf1/Fam20a/Igfbp4/Golm1/Pnpla2/Shisa5/C3	R-MMU-69613	p53-Independent G1/S DNA damage checkpoint	36	0.555273	1.76261	0.00738843	0.160155	0.148112	2663	tags=69%, list=36%, signal=44%	Psmc2/Psmd2/Adrm1/Psmc5/Psmc4/Psmd3/Psmd12/Psmc3/Psmb4/Psma4/Psmd8/Psma5/Cdc25a/Psmb5/Psmd7/Psmd11/Psmc1/Psmd13/Psmb1/Psma6/Psmd1/Psmb6/Ubb/Rps27a/Psmb7
R-MMU-373076	Class A/1 (Rhodopsin-like receptors)	53	0.536231	1.75351	0.0157687	0.343533	0.333396	667	tags=32%, list=8%, signal=30%	Cxcl1/Ccrl2/Hcar2/Ccl4/Hrh2/Cxcl2/Cxcr2/Cx3cr1/Ccl12/Ltb4r1/Gpr132/Gpr183/P2ry13/Fpr1/S1pr2/Ccl3/Htr7	R-MMU-168249	Innate Immune System	499	0.280821	1.34986	0.00698963	0.160155	0.148112	1300	tags=22%, list=18%, signal=19%	Slpi/Serping1/Try4/C3/Prss2/Try10/Hp/Il1b/Hbb-bt/Hbb-bs/S100a9/C1qa/Reg3d/C1qc/H2-M3/C1qb/Cd55/Prdx4/Reg3a/Rab24/Nfkbib/Creg1/Pfkl/Ddx41/Cd63/Ggh/Hras/S100a8/Impdh1/Lyz2/Try5/Psmc2/Gsn/Ripk2/Sting1/Ctsh/App/Cd81/Jun/Psmd2/Hgsnat/Ctsa/Lat/Tubb4b/Irf3/Fabp5/Cdc34/Ube2v1/Atp6v0b/Atp6v1g1/Rnaset2a/Nfkb2/Lck/Ube2m/Ypel5/2310033P09Rik/Adrm1/Impdh2/Gsdmd/Bst2/Ctsz/Atp6v0d1/Psmc5/Eef1a1/Psmc4/Ptpn6/Irf7/…
R-MMU-159782	Removal of aminoterminal propeptides from gamma-carboxylated proteins	5	-0.82687	-1.55184	0.0155792	0.343533	0.333396	759	tags=60%, list=9%, signal=55%	Gas6/Furin/F7	R-MMU-6806667	Metabolism of fat-soluble vitamins	7	0.832096	1.78814	0.00792344	0.169263	0.156535	332	tags=43%, list=5%, signal=41%	Pnlip/Clps/Vkorc1
R-MMU-159854	Gamma-carboxylation, transport, and amino-terminal cleavage of proteins	5	-0.82687	-1.55184	0.0155792	0.343533	0.333396	759	tags=60%, list=9%, signal=55%	Gas6/Furin/F7	R-MMU-512988	Interleukin-3, Interleukin-5 and GM-CSF signaling	29	-0.590123	-1.91218	0.00831475	0.170221	0.157421	1403	tags=52%, list=19%, signal=42%	Stat5b/Pik3cd/Sos1/Jak2/Cbl/Rapgef1/Pik3ca/Pik3r1/Il2ra/Jak3/Inpp5d/Crk/Crkl/Lyn/Il2rb
R-MMU-1963642	PI3K events in ERBB2 signaling	5	-0.826159	-1.5505	0.0162927	0.34995	0.339623	971	tags=60%, list=12%, signal=53%	Pik3ca/Pik3r1/Gab1	R-MMU-196807	Nicotinate metabolism	9	-0.775154	-1.82134	0.00829709	0.170221	0.157421	1086	tags=67%, list=15%, signal=57%	Nadk/Cd38/Nadk2/Nampt/Nt5e/Slc25a51
R-MMU-5357905	Regulation of TNFR1 signaling	40	0.554474	1.75508	0.0165729	0.351024	0.340665	955	tags=22%, list=11%, signal=20%	Traf1/Tnf/Optn/Rnf31/Tnfaip3/Tax1bp1/Mapkapk2/Birc2/Ubb	R-MMU-5358346	Hedgehog ligand biogenesis	41	0.537551	1.7567	0.00830887	0.170221	0.157421	2663	tags=66%, list=36%, signal=42%	Psmc2/P4hb/Psmd2/Os9/Adrm1/Psmc5/Psmc4/Psmd3/Psmd12/Psmc3/Psmb4/Psma4/Psmd8/Psma5/Psmb5/Psmd7/Psmd11/Psmc1/Vcp/Psmd13/Psmb1/Psma6/Psmd1/Psmb6/Ubb/Rps27a/Psmb7
R-MMU-5653890	Lactose synthesis	2	-0.956039	-1.44692	0.0170189	0.355532	0.345041	317	tags=100%, list=4%, signal=96%	B4galt1	R-MMU-450408	AUF1 (hnRNP D0) binds and destabilizes mRNA	39	0.522049	1.70467	0.00877723	0.176255	0.163001	2663	tags=64%, list=36%, signal=41%	Psmc2/Psmd2/Adrm1/Psmc5/Psmc4/Psmd3/Psmd12/Psmc3/Psmb4/Psma4/Psmd8/Psma5/Psmb5/Psmd7/Psmd11/Psmc1/Psmd13/Psmb1/Psma6/Psmd1/Psmb6/Ubb/Rps27a/Hnrnpd/Psmb7
R-MMU-1592389	Activation of Matrix Metalloproteinases	13	0.716622	1.76876	0.0179639	0.361477	0.350811	165	tags=46%, list=2%, signal=45%	Try4/Prss2/Try10/Klk1/Ctrb1/Try5	R-MMU-71291	Metabolism of amino acids and derivatives	90	0.410232	1.55104	0.00884861	0.176255	0.163001	1995	tags=44%, list=27%, signal=33%	Gatm/Bckdk/Phgdh/Mccc1/Mpst/Mri1/Psmc2/Pycr2/Srm/Psmd2/Slc7a5/Slc3a2/Adrm1/Psmc5/Psmc4/Ethe1/Txn2/Bcat2/Oat/Glud1/Ckb/Psmd3/Psmd12/Dld/Psmc3/Psmb4/Ass1/Adi1/Psma4/Psmd8/Got2/Qdpr/Echs1/Odc1/Dbt/Mtap/Psma5/Ivd/Psmb5/Psmd7
R-MMU-5218859	Regulated Necrosis	45	0.5238	1.68724	0.0180146	0.361477	0.350811	955	tags=31%, list=11%, signal=28%	Il1b/Il1a/Gsdme/Casp4/Mlkl/Il18/Casp1/Ripk3/Fas/Flot1/Chmp4b/Gsdmd/Birc2/Ubb	R-MMU-381771	Synthesis, secretion, and inactivation of Glucagon-like Peptide-1 (GLP-1)	3	0.943516	1.57831	0.00909779	0.176449	0.163181	3	tags=33%, list=0%, signal=33%	Gcg
R-MMU-1280215	Cytokine Signaling in Immune system	297	0.310139	1.35131	0.0176717	0.361477	0.350811	1046	tags=20%, list=13%, signal=18%	Isg15/Flnb/Oasl1/Usp18/Il1b/Il1a/Mx2/Tnf/Cd40/Ltb/Rigi/Ube2l6/Ifi44/Nedd4/Il1rn/Relb/Myd88/Nfkbib/Csf1/Hck/Uba7/Ptpn6/Eif2ak2/Il2rg/Irf9/Ebi3/Il18/Dusp7/Irak3/Il1r2/Casp1/Tubb4b/Nfkb1/Il16/Nfkb2/Ptk2b/Il15/Tuba1a/Socs3/Il1rap/Jun/Nod1/Ifi44l/Irak2/Gsdmd/Mapkapk2/Map2k3/Birc2/Ifngr2/Ppp2cb/Il18bp/Tubb2a/Ubb/Tuba1c/Hras/Irak4/Nfkbia/Il21r/Ifnar2	R-MMU-400508	Incretin synthesis, secretion, and inactivation	3	0.943516	1.57831	0.00909779	0.176449	0.163181	3	tags=33%, list=0%, signal=33%	Gcg
R-MMU-3000171	Non-integrin membrane-ECM interactions	20	0.706811	1.91148	0.0188532	0.373391	0.362373	167	tags=25%, list=2%, signal=25%	Col3a1/Col5a2/Col1a2/Col1a1/Acta2	R-MMU-9907900	Proteasome assembly	47	0.507306	1.7116	0.00935576	0.179096	0.165628	2576	tags=64%, list=35%, signal=42%	Psmc2/Psmb8/Psmd2/Psmb10/Adrm1/Psmd10/Psmc5/Psmc4/Psmd4/Psmg1/Psmd3/Psmd12/Psme1/Psmc3/Psmb4/Psmb9/Psma4/Psmd8/Psme2/Psmg2/Psma5/Psmb5/Psmd7/Psmd11/Psmc1/Psmd13/Psmb1/Psma6/Psmd1/Psmb6
R-MMU-2172127	DAP12 interactions	31	0.596	1.7903	0.019506	0.376539	0.365428	521	tags=32%, list=6%, signal=30%	H2-Q10/H2-Q7/H2-T23/Trem1/H2-Q4/H2-T22/Clec5a/Cd300lb/Gm5150/H2-M3	R-MMU-9837999	Mitochondrial protein degradation	54	0.477892	1.64513	0.00992027	0.187468	0.17337	2255	tags=54%, list=31%, signal=37%	Ech1/App/Eci1/mt-Atp6/Pmpca/Spg7/Ndufa13/Idh2/Pdk1/Idh3a/Glud1/Dld/mt-Co1/Uqcrc2/Shmt2/Fh1/Mrpl12/Pdhb/Ndufv1/Oxct1/Ssbp1/Mdh2/Hspa9/Dbt/Alas1/Uqcrq/Me2/Acadsb/Lonp1
R-MMU-2129379	Molecules associated with elastic fibres	9	0.770525	1.75312	0.0193303	0.376539	0.365428	37	tags=22%, list=0%, signal=22%	Fbn1/Mfap5	R-MMU-9730414	MITF-M-regulated melanocyte development	23	-0.609416	-1.86231	0.0102213	0.190712	0.176371	953	tags=43%, list=13%, signal=38%	Mapk14/Gsk3b/Ep300/Mapk1/Ctnnb1/Myo5a/Xpo1/Akt3/Sytl2/Rab27a
R-MMU-4641263	Regulation of FZD by ubiquitination	8	-0.7233	-1.5324	0.0219642	0.413523	0.40132	98	tags=25%, list=1%, signal=25%	Lrp6/Znrf3	R-MMU-1482922	Acyl chain remodelling of PI	4	0.890986	1.66876	0.0103746	0.191153	0.176778	299	tags=50%, list=4%, signal=48%	Pla2g1b/Pla2g12a
R-MMU-1912422	Pre-NOTCH Expression and Processing	4	-0.823421	-1.46764	0.0216978	0.413523	0.40132	329	tags=75%, list=4%, signal=72%	Tmed2/Furin/Prkci	R-MMU-1482839	Acyl chain remodelling of PE	6	0.839458	1.74157	0.0108076	0.192783	0.178286	299	tags=33%, list=4%, signal=32%	Pla2g1b/Pla2g12a
R-MMU-5621480	Dectin-2 family	8	0.767336	1.70517	0.0222938	0.414611	0.402376	1495	tags=50%, list=18%, signal=41%	Clec4e/Clec4d/Clec4n/Lyn	R-MMU-8941326	RUNX2 regulates bone development	6	-0.828191	-1.72173	0.010733	0.192783	0.178286	566	tags=50%, list=8%, signal=46%	Rbm14/Cbfb/Runx2
R-MMU-975634	Retinoid metabolism and transport	12	0.709048	1.71624	0.0242662	0.445855	0.432699	113	tags=25%, list=1%, signal=25%	Pnlip/Clps/Lpl	R-MMU-9909396	Circadian clock	36	0.540364	1.71528	0.0111171	0.192783	0.178286	2663	tags=67%, list=36%, signal=43%	Psmc2/Psmd2/Adrm1/Psmc5/Psmc4/Psmd3/Psmd12/Psmc3/Psmb4/Psma4/Psmd8/Psma5/Psmb5/Psmd7/Psmd11/Psmc1/Psmd13/Psmb1/Psma6/Psmd1/Psmb6/Ubb/Rps27a/Psmb7
R-MMU-70268	Pyruvate metabolism	31	-0.524548	-1.5972	0.025512	0.463165	0.449498	1878	tags=45%, list=23%, signal=35%	Pdhx/Gid4/Mkln1/Pdk3/Armc8/Vdac1/Wdr26/Pdpr/Ranbp9/Fahd1/Ldhb/Pdk1/Nek1/Rmnd5a	R-MMU-9932298	Degradation of CRY and PER proteins	36	0.540364	1.71528	0.0111171	0.192783	0.178286	2663	tags=67%, list=36%, signal=43%	Psmc2/Psmd2/Adrm1/Psmc5/Psmc4/Psmd3/Psmd12/Psmc3/Psmb4/Psma4/Psmd8/Psma5/Psmb5/Psmd7/Psmd11/Psmc1/Psmd13/Psmb1/Psma6/Psmd1/Psmb6/Ubb/Rps27a/Psmb7
R-MMU-430116	GP1b-IX-V activation signalling	5	0.850249	1.67313	0.0262716	0.465863	0.452116	96	tags=40%, list=1%, signal=40%	Col1a2/Col1a1	R-MMU-1181150	Signaling by NODAL	5	-0.847617	-1.66927	0.0111132	0.192783	0.178286	907	tags=60%, list=12%, signal=53%	Mapk1/Foxo3/Smad3
R-MMU-1169410	Antiviral mechanism by IFN-stimulated genes	66	0.472095	1.62846	0.0259943	0.465863	0.452116	347	tags=15%, list=4%, signal=15%	Isg15/Flnb/Oasl1/Usp18/Mx2/Rigi/Ube2l6/Nedd4/Uba7/Eif2ak2	R-MMU-1592389	Activation of Matrix Metalloproteinases	9	0.780346	1.79244	0.0121256	0.19652	0.181742	295	tags=67%, list=4%, signal=64%	Try4/Prss2/Try10/Klk1/Ctrb1/Try5
R-MMU-375165	NCAM signaling for neurite out-growth	15	0.684521	1.72199	0.0270351	0.473891	0.459908	335	tags=20%, list=4%, signal=19%	Col3a1/Col5a2/St8sia4	R-MMU-166658	Complement cascade	9	0.780056	1.79177	0.0122658	0.19652	0.181742	407	tags=78%, list=6%, signal=74%	Serping1/C3/C1qa/C1qc/C1qb/Cd55/Cd81
R-MMU-6806667	Metabolism of fat-soluble vitamins	14	0.678754	1.7065	0.0276833	0.479739	0.465583	113	tags=21%, list=1%, signal=21%	Pnlip/Clps/Lpl	R-MMU-977606	Regulation of Complement cascade	9	0.780056	1.79177	0.0122658	0.19652	0.181742	407	tags=78%, list=6%, signal=74%	Serping1/C3/C1qa/C1qc/C1qb/Cd55/Cd81
R-MMU-2029485	Role of phospholipids in phagocytosis	15	-0.626544	-1.60247	0.0282197	0.48354	0.469272	971	tags=40%, list=12%, signal=35%	Pik3ca/Pik3r1/Pld2/Fcgr4/Fcgr2b/Pld3	R-MMU-912631	Regulation of signaling by CBL	15	-0.662586	-1.78284	0.0117989	0.19652	0.181742	1300	tags=67%, list=18%, signal=55%	Grb2/Fyn/Pik3cd/Cbl/Rapgef1/Pik3ca/Pik3r1/Crk/Crkl/Lyn
R-MMU-9841251	Mitochondrial unfolded protein response (UPRmt)	7	-0.729324	-1.5053	0.0295236	0.500261	0.485499	133	tags=57%, list=2%, signal=56%	Foxo3/Akt1/Hspa1b/Hspa1a	R-MMU-418555	G alpha (s) signalling events	33	0.557482	1.74254	0.0125431	0.19652	0.181742	435	tags=15%, list=6%, signal=14%	Gcg/Iapp/Fn1/Gngt2/Grk6
R-MMU-112412	SOS-mediated signalling	3	-0.862909	-1.42516	0.0303656	0.508875	0.493859	110	tags=67%, list=1%, signal=66%	Sos1/Irs2	R-MMU-8854050	FBXL7 down-regulates AURKA during mitotic entry and in early mitosis	38	0.527143	1.70701	0.0120873	0.19652	0.181742	2663	tags=63%, list=36%, signal=40%	Psmc2/Psmd2/Adrm1/Psmc5/Psmc4/Psmd3/Psmd12/Psmc3/Psmb4/Psma4/Psmd8/Psma5/Psmb5/Psmd7/Psmd11/Psmc1/Psmd13/Psmb1/Psma6/Psmd1/Psmb6/Ubb/Rps27a/Psmb7
R-MMU-199992	trans-Golgi Network Vesicle Budding	57	-0.436161	-1.50089	0.0311994	0.517164	0.501904	2975	tags=51%, list=36%, signal=33%	Ap1m1/App/Golgb1/Ap1s1/Ap3b1/Snx9/Ap1g1/Gak/Cltb/Gbf1/M6pr/Pum1/Pik3c2a/Dnase2a/Snapin/Cltc/Ap3s1/Tfrc/Ap4e1/Ocrl/Snx5/Arrb1/Txndc5/Picalm/Rab5c/Ap1b1/Gns/Igf2r/Dtnbp1	R-MMU-9027276	Erythropoietin activates Phosphoinositide-3-kinase (PI3K)	7	-0.779998	-1.70616	0.0125326	0.19652	0.181742	1300	tags=86%, list=18%, signal=71%	Pik3cd/Jak2/Pik3ca/Pik3r5/Pik3r1/Lyn
R-MMU-1482922	Acyl chain remodelling of PI	6	0.80631	1.65875	0.0323834	0.531017	0.515348	625	tags=67%, list=7%, signal=62%	Pla2g1b/Plbd1/Plaat3/Pla2g4a	R-MMU-9013149	RAC1 GTPase cycle	90	-0.389657	-1.58529	0.0126261	0.19652	0.181742	2557	tags=53%, list=35%, signal=35%	Snap23/Vav3/Rab7/Arhgap30/Arhgef11/Iqgap1/Arhgef7/Fmnl1/Rbm39/Git2/Taok3/Arhgap10/Dock2/Esyt1/Racgap1/Srgap2/Nckap1/Dock11/Fam13b/Pkn2/Swap70/Prex1/Abi1/Cyfip2/Vrk2/Abi2/Arhgef18/Arhgap17/Tfrc/Arhgap12/Arhgap25/Dock10/Sos1/Iqgap2/Plekhg2/Arhgap35/Abr/Arhgap39/Bcr/Arhgap15/Erbin/Pik3ca/Sos2/Arhgap1/Pik3r1/Dock5/Gna13/Arhgap26
R-MMU-428157	Sphingolipid metabolism	50	-0.458168	-1.53176	0.033219	0.535003	0.519216	2405	tags=46%, list=29%, signal=33%	Kdsr/M6pr/St6galnac6/Abcc1/B4galt5/Sumf2/Cers2/Abcg2/Arsg/Sgms1/Asah1/Smpd4/Ugcg/Sptssa/Sumf1/Cyb5b/Psap/B3galnt1/Sgpl1/Samd8/Galc/Cerk/St3gal5	R-MMU-6799990	Metal sequestration by antimicrobial proteins	2	0.969643	1.47155	0.0121053	0.19652	0.181742	224	tags=100%, list=3%, signal=97%	S100a9/S100a8
R-MMU-9840309	Glycosphingolipid biosynthesis	10	-0.655991	-1.48828	0.0333281	0.535003	0.519216	852	tags=60%, list=10%, signal=54%	St6galnac6/B4galt5/Ugcg/B3galnt1/Cerk/St3gal5	R-MMU-72172	mRNA Splicing	187	0.338606	1.4527	0.0126658	0.19652	0.181742	2402	tags=40%, list=33%, signal=27%	U2af1l4/Gpatch1/Ddx41/Zfp830/Sart1/Lsm4/Rbm17/Puf60/Dhx16/Xab2/Srsf5/Mfap1b/Cwc22/Prpf4/Rbm42/Bud13/Htatsf1/Srrt/Zmat2/Gtf2f1/Syf2/Prpf6/Sf3b2/BC005624/Ddx23/Snrpa/Eif4a3/Polr2e/Rbmx/Polr2a/U2af1/Ppih/Snu13/Polr2h/Ybx1/Mfap1a/Slu7/Alyref/Ik/Cwc25/Ppil3/Snrnp40/Hnrnpa1/Polr2f/Fam32a/Rnps1/Smu1/Snrnp200/Sde2/Polr2i/Cwc15/Casc3/Hnrnpf/Bcas2/Fam50a/Usp39/Steep1/Prpf8/Zmat5/Snw1/Txnl4a/Snrpb2/Polr2g/S…
R-MMU-68962	Activation of the pre-replicative complex	18	-0.607518	-1.61389	0.0343579	0.54579	0.529685	3038	tags=78%, list=36%, signal=50%	Pola2/Mcm6/Orc4/Rpa1/Rpa3/Dbf4/Orc5/Cdk2/Gmnn/Orc2/Cdt1/Mcm3/Prim2/Pola1	R-MMU-9013420	RHOU GTPase cycle	23	-0.585511	-1.78926	0.0136544	0.200516	0.185437	2528	tags=74%, list=35%, signal=49%	Arhgap30/Iqgap1/Arhgef7/Git2/Srgap2/Grb2/Nck1/Stam2/Hgs/Stam/Cltc/Peak1/Ptk2b/Usp9x/Pik3r1/Dst/Nck2
R-MMU-2187338	Visual phototransduction	29	0.572634	1.69426	0.0358082	0.546075	0.529962	218	tags=14%, list=3%, signal=13%	Pnlip/Clps/Lpl/Dhrs9	R-MMU-9668328	Sealing of the nuclear envelope (NE) by ESCRT-III	14	0.689837	1.74931	0.0133621	0.200516	0.185437	1987	tags=71%, list=27%, signal=52%	Tuba1c/Chmp6/Tuba1a/Tubb4b/Cc2d1b/Tuba4a/Vps4a/Tuba1b/Chmp2a/Chmp2b
R-MMU-9709957	Sensory Perception	29	0.572634	1.69426	0.0358082	0.546075	0.529962	218	tags=14%, list=3%, signal=13%	Pnlip/Clps/Lpl/Dhrs9	R-MMU-6805567	Keratinization	4	0.881935	1.6518	0.0137119	0.200516	0.185437	396	tags=50%, list=5%, signal=47%	Cela2a/Klk8
R-MMU-983170	Antigen Presentation: Folding, assembly and peptide loading of class I MHC	25	0.574985	1.66098	0.0350104	0.546075	0.529962	892	tags=36%, list=11%, signal=32%	H2-Q10/H2-Q7/H2-T23/H2-Q4/H2-T22/H2-M3/Tap1/Tap2/B2m	R-MMU-6809371	Formation of the cornified envelope	4	0.881935	1.6518	0.0137119	0.200516	0.185437	396	tags=50%, list=5%, signal=47%	Cela2a/Klk8
R-MMU-2428928	IRS-related events triggered by IGF1R	19	-0.577452	-1.55862	0.0354475	0.546075	0.529962	2115	tags=47%, list=25%, signal=35%	Igf1/Igf1r/Frs2/Pik3ca/Pik3r1/Pdpk1/Gab1/Irs2/Pde3b	R-MMU-6783783	Interleukin-10 signaling	3	-0.913293	-1.5659	0.0132869	0.200516	0.185437	638	tags=100%, list=9%, signal=91%	Tyk2/Il10ra
R-MMU-375276	Peptide ligand-binding receptors	27	0.594274	1.73009	0.0394041	0.594963	0.577406	416	tags=30%, list=5%, signal=28%	Cxcl1/Ccrl2/Ccl4/Cxcl2/Cxcr2/Cx3cr1/Ccl12/Fpr1	R-MMU-8953854	Metabolism of RNA	537	0.271789	1.31617	0.0137395	0.200516	0.185437	2762	tags=48%, list=38%, signal=32%	U2af1l4/Gpatch1/Ddx41/Exosc4/Lsm10/Zfp830/Sart1/Nol9/Lsm4/Wdr18/Rbm17/Psmc2/Puf60/Dhx16/Thoc6/Xab2/Rrp7a/Srsf5/Mfap1b/Nt5c3b/Nup37/Psmd2/Bud23/Nop56/Ftsj3/Cwc22/Prpf4/Exosc5/Rbm42/Exosc2/Skic2/Bud13/Exosc7/Ddx49/Zc3h3/Htatsf1/Srrt/Ddx20/Zmat2/Adrm1/Gtf2f1/Rrp36/Rps27rt/Rpsa/Psmc5/Syf2/Psmc4/Prpf6/Csnk1e/Sf3b2/Aaas/Rpp21/BC005624/Mphosph10/Cpsf2/Ddx23/Utp14a/Upf3a/Ltv1/Snrpa/Ddx47/Eif4a3/Cpsf3/Rpl…
R-MMU-1834949	Cytosolic sensors of pathogen-associated DNA	28	0.576229	1.68265	0.0398649	0.596019	0.578431	1396	tags=50%, list=17%, signal=42%	Irf7/Myd88/Nfkbib/Sting1/Nfkb1/Nfkb2/Aim2/Ddx41/Ubb/Nfkbia/Rela/Nkiras2/Trim56/Irf3	R-MMU-451927	Interleukin-2 family signaling	21	-0.585197	-1.73602	0.0139568	0.201689	0.186522	1403	tags=62%, list=19%, signal=50%	Stat5b/Pik3cd/Sos1/Jak2/Ptk2b/Stat3/Pik3ca/Sos2/Pik3r1/Il2ra/Jak3/Inpp5d/Il2rb
R-MMU-163359	Glucagon signaling in metabolic regulation	4	0.852152	1.55522	0.0417632	0.600838	0.583109	5	tags=25%, list=0%, signal=25%	Gcg	R-MMU-4641258	Degradation of DVL	38	0.519575	1.68251	0.0152354	0.218028	0.201633	2663	tags=66%, list=36%, signal=42%	Psmc2/Psmd2/Adrm1/Psmc5/Psmc4/Klhl12/Psmd3/Psmd12/Psmc3/Psmb4/Psma4/Psmd8/Psma5/Psmb5/Psmd7/Psmd11/Psmc1/Psmd13/Psmb1/Psma6/Psmd1/Psmb6/Ubb/Rps27a/Psmb7
R-MMU-211897	Cytochrome P450 - arranged by substrate type	12	-0.624755	-1.49805	0.0413355	0.600838	0.583109	1171	tags=50%, list=14%, signal=43%	Cyp4v3/Tbxas1/Rxra/Cyp51/Ncoa1/Arnt	R-MMU-1566948	Elastic fibre formation	8	0.769999	1.72477	0.0155902	0.220961	0.204345	85	tags=38%, list=1%, signal=37%	Fbn1/Mfap5/Fn1
R-MMU-418594	G alpha (i) signalling events	75	0.418628	1.48243	0.0417426	0.600838	0.583109	692	tags=21%, list=8%, signal=20%	Cxcl1/Hcar2/Ccl4/Rgs3/Cxcl2/Cxcr2/Cx3cr1/Gngt2/Gpr183/P2ry13/Fpr1/S1pr2/Rgs19/Pla2g4a/Gpsm3/Ccr1	R-MMU-9634638	Estrogen-dependent nuclear events downstream of ESR-membrane signaling	9	-0.741374	-1.74197	0.0158828	0.221682	0.205012	1100	tags=56%, list=15%, signal=47%	Creb1/Mapk1/Foxo3/Xpo1/Akt3
R-MMU-964739	N-glycan trimming and elongation in the cis-Golgi	5	-0.778058	-1.46023	0.0413511	0.600838	0.583109	1855	tags=100%, list=22%, signal=78%	Mgat1/Man1a/Manea/Man1c1	R-MMU-72662	Activation of the mRNA upon binding of the cap-binding complex and eIFs, and subsequent binding to 43S	59	0.440643	1.5506	0.0159419	0.221682	0.205012	2935	tags=64%, list=40%, signal=39%	Eif4ebp1/Eif3g/Eif3d/Eif2s1/Rps27rt/Rpsa/Rps15/Rps5/Eif4b/Eif3h/Eif3f/Rps4x/Eif4a1/Rps2/Eif3i/Eif3k/Eif3b/Eif3e/Rps20/Eif3l/Eif3c/Rps6/Rps3/Rps3a1/Rps7/Rps11/Fau/Rps27a/Rps17/Rps27l/Rps10/Rps25/Rps13/Rps16/Rps12/Rps19/Rps18/Eif2s3x
R-MMU-196741	Cobalamin (Cbl, vitamin B12) transport and metabolism	9	-0.678474	-1.49259	0.0422764	0.600867	0.583136	2121	tags=67%, list=25%, signal=50%	Mmadhc/Abcc1/Lmbrd1/Abcd4/Mmut/Mtr	R-MMU-2129379	Molecules associated with elastic fibres	7	0.800092	1.71937	0.0162173	0.223405	0.206605	85	tags=43%, list=1%, signal=42%	Fbn1/Mfap5/Fn1
R-MMU-3371568	Attenuation phase	11	-0.637241	-1.47667	0.0425532	0.600867	0.583136	133	tags=27%, list=2%, signal=27%	Hsbp1/Hspa1b/Hspa1a	R-MMU-194138	Signaling by VEGF	62	-0.427157	-1.62486	0.0175913	0.240089	0.222035	1710	tags=47%, list=23%, signal=36%	Nckap1/Fyn/Nck1/Abi1/Cyfip2/Abi2/Mapk14/Rasa1/Mtor/Elmo2/Prkca/Pxn/Rock2/Ctnna1/Pdpk1/Ctnnb1/Ptk2b/Plcg1/Elmo1/Prkcb/Itgb3/Pik3ca/Akt3/Pik3r1/Crk/Hsp90aa1/Mapkapk3/Nck2/Itgav
R-MMU-168928	DDX58/IFIH1-mediated induction of interferon-alpha/beta	30	0.560877	1.66909	0.0435514	0.603164	0.585366	1396	tags=40%, list=17%, signal=33%	Irf7/Rigi/Nfkbib/Tnfaip3/Nfkb1/Nfkb2/Tax1bp1/Ubb/Nfkbia/Rela/Nkiras2/Irf3	R-MMU-8875878	MET promotes cell motility	12	0.715823	1.73946	0.0182344	0.244341	0.225967	85	tags=33%, list=1%, signal=33%	Col3a1/Col1a1/Col1a2/Fn1
R-MMU-8853659	RET signaling	19	-0.559553	-1.51031	0.0439024	0.603164	0.585366	1663	tags=42%, list=20%, signal=34%	Mapk7/Frs2/Prkacb/Pik3ca/Pik3r1/Prkca/Gab1/Irs2	R-MMU-983712	Ion channel transport	58	-0.452997	-1.69784	0.0181294	0.244341	0.225967	1662	tags=38%, list=23%, signal=30%	Atp1b3/Raf1/Atp9b/Trpm7/Atp2a2/Trpv2/Atp2c1/Camk2d/Atp2b1/Atp8a1/Atp1a1/Ano6/Atp11c/Tpcn1/Atp6v1b2/Ttyh3/Atp11a/Atp7a/Atp6v1d/Clcn5/Atp10a/Atp2b4
R-MMU-432722	Golgi Associated Vesicle Biogenesis	43	-0.458383	-1.48513	0.0434168	0.603164	0.585366	1826	tags=53%, list=22%, signal=42%	Ap1m1/Golgb1/Ap1s1/Ap3b1/Snx9/Ap1g1/Gak/Pum1/Pik3c2a/Snapin/Cltc/Ap3s1/Tfrc/Ap4e1/Ocrl/Snx5/Arrb1/Txndc5/Picalm/Rab5c/Ap1b1/Igf2r/Dtnbp1	R-MMU-1482801	Acyl chain remodelling of PS	6	0.817347	1.69569	0.0188448	0.246723	0.22817	299	tags=33%, list=4%, signal=32%	Pla2g1b/Pla2g12a
R-MMU-5357956	TNFR1-induced NF-kappa-B signaling pathway	30	0.559146	1.66394	0.0443088	0.603312	0.58551	955	tags=23%, list=11%, signal=21%	Traf1/Tnf/Optn/Rnf31/Tnfaip3/Birc2/Ubb	R-MMU-420092	Glucagon-type ligand receptors	10	0.718742	1.69358	0.0189143	0.246723	0.22817	298	tags=20%, list=4%, signal=19%	Gcg/Gngt2
R-MMU-1566948	Elastic fibre formation	11	0.687393	1.65772	0.0457578	0.606788	0.588883	37	tags=18%, list=0%, signal=18%	Fbn1/Mfap5	R-MMU-1502540	Signaling by Activin	6	-0.802233	-1.66776	0.0187786	0.246723	0.22817	907	tags=50%, list=12%, signal=44%	Mapk1/Acvr1b/Smad3
R-MMU-3371497	HSP90 chaperone cycle for steroid hormone receptors (SHR) in the presence of ligand	36	-0.484633	-1.51925	0.0451287	0.606788	0.588883	133	tags=8%, list=2%, signal=8%	Hspa1b/Hspa1a/Fkbp5	R-MMU-72163	mRNA Splicing - Major Pathway	182	0.342502	1.45559	0.0191017	0.246982	0.228409	2402	tags=40%, list=33%, signal=28%	U2af1l4/Gpatch1/Ddx41/Zfp830/Sart1/Lsm4/Rbm17/Puf60/Dhx16/Xab2/Srsf5/Mfap1b/Cwc22/Prpf4/Rbm42/Bud13/Htatsf1/Srrt/Zmat2/Gtf2f1/Syf2/Prpf6/Sf3b2/BC005624/Ddx23/Snrpa/Eif4a3/Polr2e/Rbmx/Polr2a/U2af1/Ppih/Snu13/Polr2h/Ybx1/Mfap1a/Slu7/Alyref/Ik/Cwc25/Ppil3/Snrnp40/Hnrnpa1/Polr2f/Fam32a/Rnps1/Smu1/Snrnp200/Sde2/Polr2i/Cwc15/Casc3/Hnrnpf/Bcas2/Fam50a/Usp39/Steep1/Prpf8/Snw1/Txnl4a/Snrpb2/Polr2g/Snrpa1/…
R-MMU-74160	Gene expression (Transcription)	671	-0.25179	-1.18701	0.0453752	0.606788	0.588883	3543	tags=44%, list=43%, signal=27%	Pip4k2b/Npm1/Ndufa4/Polr3b/Smarca4/Mapk3/Ccng1/Gsk3b/U2af2/Mdm4/Cul1/Mtor/Snrpd3/Nup160/Magoh/Rnmt/Gls/Rictor/Taf3/Iws1/Tcea1/Smarcc2/Lamtor1/Eed/Papola/Zfp65/Polr2k/Smad4/Ercc3/Ppm1d/Eloc/Rpap2/Ccnc/Sesn1/Mapkap1/Zfp760/Mbip/Zfp729a/Ranbp2/Psmd2/Rbl1/Gtf2h5/Trp53bp2/Ppp2r1a/Cnot6l/Dyrk2/Sin3a/Gpi1/Sirt1/Ywhae/H2ax/Sp1/Rbm8a/Pcna/Snapc3/Prkag2/Dek/Zfp780b/Cnot9/Itch/Csnk2a1/Ints10/Bax/Thoc1/Cox5a…	R-MMU-9705462	Inactivation of CSF3 (G-CSF) signaling	16	-0.620463	-1.70349	0.0199582	0.255812	0.236576	967	tags=31%, list=13%, signal=27%	Jak2/Tyk2/Ube2d3/Lyn/Socs1
R-MMU-1482788	Acyl chain remodelling of PC	9	0.709555	1.6144	0.0477847	0.622627	0.604255	625	tags=44%, list=7%, signal=41%	Pla2g1b/Plbd1/Plaat3/Pla2g4a	R-MMU-9006335	Signaling by Erythropoietin	12	-0.678512	-1.74893	0.0203728	0.256662	0.237362	1300	tags=67%, list=18%, signal=55%	Pik3cd/Jak2/Rapgef1/Pik3ca/Pik3r5/Pik3r1/Crkl/Lyn
R-MMU-418555	G alpha (s) signalling events	40	0.488447	1.54608	0.0485853	0.622627	0.604255	337	tags=15%, list=4%, signal=14%	Gcg/Iapp/Ramp1/Hrh2/Calcrl/Gngt2	R-MMU-75105	Fatty acyl-CoA biosynthesis	18	-0.599534	-1.69269	0.0202561	0.256662	0.237362	699	tags=44%, list=10%, signal=40%	Acsl4/Scd2/Acsbg1/Fasn/Elovl6/Morc2a/Hacd2/Elovl5
R-MMU-9861718	Regulation of pyruvate metabolism	25	-0.513512	-1.4862	0.0474632	0.622627	0.604255	2158	tags=44%, list=26%, signal=33%	Pdhx/Gid4/Mkln1/Pdk3/Armc8/Wdr26/Pdpr/Ranbp9/Pdk1/Nek1/Rmnd5a	R-MMU-9012999	RHO GTPase cycle	231	-0.29767	-1.37616	0.0208798	0.260821	0.241207	1850	tags=33%, list=25%, signal=26%	Nck1/Fmnl3/Dock11/Stk10/Fam13b/Pkn2/Stam2/Swap70/Prex1/Abi1/Cyfip2/Vrk2/Abi2/Hgs/Stam/Cul3/Arhgef18/Rbbp6/Arhgap17/Cltc/Tfrc/Golga3/Elmo2/Arhgef3/Ocrl/Rock2/Lrrc1/Arhgap12/Tra2b/Akap12/Peak1/Arhgap25/Dock10/Arhgap18/Akap13/Sos1/Tmem87a/Iqgap2/Kidins220/Cep97/Hspe1/Ptk2b/Rapgef1/Usp9x/Cpsf7/Plekhg2/Arhgap35/Abr/Arhgap39/Arhgef2/Bcr/Diaph2/Msi2/Arhgap15/Ankfy1/Mtmr1/Erbin/Stip1/Pik3ca/Sos2/Rras2/Pt…
R-MMU-1430728	Metabolism	942	-0.241244	-1.16544	0.0482529	0.622627	0.604255	2879	tags=38%, list=35%, signal=28%	Ndufa8/Phkb/Crot/Ppip5k1/Sdhaf4/Pcyt2/Ampd2/Inpp5a/Gpd1l/Ptdss1/Gpx4/Azin1/Mtap/Fdx2/Hibadh/Adipor2/Pik3r5/Hsd17b4/Hexb/Ipmk/Gmps/Echs1/Mdh1/Mbtps2/Serinc1/Ndufv2/Nme1/Psmb7/Agmo/Gnpat/Slc9a1/Cox6c/Rfk/Adal/Ust/Mecr/Sdha/Psmb4/Osbp/Umps/Ndufb8/Dlat/Mcee/Ppa1/Hdac3/Hgsnat/Tbl1x/Pik3r4/Mtmr1/Cndp2/Ndufb3/Nup155/Tpi1/Slc3a2/Acad9/Mthfd1/Prps2/Auh/Pi4kb/Rab14/Ncoa2/Gart/Hscb/Aldh9a1/Ndufb2/Ndufa12/Ds…	R-MMU-72695	Formation of the ternary complex, and subsequently, the 43S complex	51	0.476731	1.61871	0.0216721	0.268443	0.248256	2935	tags=69%, list=40%, signal=41%	Eif3g/Eif3d/Eif2s1/Rps27rt/Rpsa/Rps15/Rps5/Eif3h/Eif3f/Rps4x/Rps2/Eif3i/Eif3k/Eif3b/Eif3e/Rps20/Eif3l/Eif3c/Rps6/Rps3/Rps3a1/Rps7/Rps11/Fau/Rps27a/Rps17/Rps27l/Rps10/Rps25/Rps13/Rps16/Rps12/Rps19/Rps18/Eif2s3x
R-MMU-420092	Glucagon-type ligand receptors	10	0.703351	1.65231	0.0524109	0.629533	0.610956	337	tags=20%, list=4%, signal=19%	Gcg/Gngt2	R-MMU-351202	Metabolism of polyamines	38	0.505223	1.63603	0.022098	0.269194	0.248951	2663	tags=63%, list=36%, signal=40%	Psmc2/Srm/Psmd2/Adrm1/Psmc5/Psmc4/Psmd3/Psmd12/Psmc3/Psmb4/Psma4/Psmd8/Odc1/Psma5/Psmb5/Psmd7/Psmd11/Psmc1/Psmd13/Psmb1/Psma6/Psmd1/Psmb6/Psmb7
R-MMU-75893	TNF signaling	47	0.484883	1.55403	0.0539201	0.629533	0.610956	955	tags=19%, list=11%, signal=17%	Traf1/Tnf/Optn/Rnf31/Tnfaip3/Tax1bp1/Mapkapk2/Birc2/Ubb	R-MMU-382556	ABC-family proteins mediated transport	59	0.426465	1.50071	0.021937	0.269194	0.248951	2663	tags=56%, list=36%, signal=36%	Abcb9/Pex3/Psmc2/Psmd2/Os9/Adrm1/Eif2s1/Psmc5/Psmc4/Abcf1/Psmd3/Psmd12/Psmc3/Psmb4/Psma4/Psmd8/Abcd3/Pex19/Psma5/Psmb5/Psmd7/Psmd11/Psmc1/Vcp/Psmd13/Psmb1/Abcg1/Psma6/Psmd1/Psmb6/Ubb/Rps27a/Psmb7
R-MMU-2404192	Signaling by Type 1 Insulin-like Growth Factor 1 Receptor (IGF1R)	20	-0.554678	-1.52674	0.05012	0.629533	0.610956	1759	tags=45%, list=21%, signal=36%	Igf1/Igf1r/Frs2/Pik3ca/Pik3r1/Pdpk1/Gab1/Irs2/Pde3b	R-MMU-5660668	CLEC7A/inflammasome pathway	3	0.914458	1.5297	0.0234234	0.283001	0.26172	44	tags=33%, list=1%, signal=33%	Il1b
R-MMU-2428924	IGF1R signaling cascade	20	-0.554678	-1.52674	0.05012	0.629533	0.610956	1759	tags=45%, list=21%, signal=36%	Igf1/Igf1r/Frs2/Pik3ca/Pik3r1/Pdpk1/Gab1/Irs2/Pde3b	R-MMU-9013106	RHOC GTPase cycle	37	-0.478198	-1.62678	0.0240616	0.288348	0.266665	2058	tags=49%, list=28%, signal=35%	Flot2/Racgap1/Fmnl3/Stk10/Pkn2/Prex1/Tfrc/Rock2/Arhgap18/Akap13/Arhgap35/Abr/Arhgap39/Bcr/Erbin/Arhgap1/Pik3r1/Arhgap26
R-MMU-140837	Intrinsic Pathway of Fibrin Clot Formation	4	0.829784	1.5144	0.0544907	0.629533	0.610956	25	tags=25%, list=0%, signal=25%	Serping1	R-MMU-5607761	Dectin-1 mediated noncanonical NF-kB signaling	43	0.499626	1.65553	0.024843	0.290624	0.26877	2663	tags=65%, list=36%, signal=42%	Psmc2/Psmd2/Nfkb2/Ube2m/Adrm1/Psmc5/Psmc4/Relb/Psmd3/Psmd12/Psmc3/Psmb4/Psma4/Psmd8/Psma5/Psmb5/Psmd7/Psmd11/Psmc1/Psmd13/Psmb1/Psma6/Psmd1/Psmb6/Ubb/Rps27a/Map3k14/Psmb7
R-MMU-9006335	Signaling by Erythropoietin	15	-0.576957	-1.47565	0.0520505	0.629533	0.610956	971	tags=27%, list=12%, signal=24%	Pik3ca/Pik3r1/Gab1/Irs2	R-MMU-5676590	NIK-->noncanonical NF-kB signaling	43	0.499626	1.65553	0.024843	0.290624	0.26877	2663	tags=65%, list=36%, signal=42%	Psmc2/Psmd2/Nfkb2/Ube2m/Adrm1/Psmc5/Psmc4/Relb/Psmd3/Psmd12/Psmc3/Psmb4/Psma4/Psmd8/Psma5/Psmb5/Psmd7/Psmd11/Psmc1/Psmd13/Psmb1/Psma6/Psmd1/Psmb6/Ubb/Rps27a/Map3k14/Psmb7
R-MMU-2022928	HS-GAG biosynthesis	10	-0.64414	-1.46139	0.0541872	0.629533	0.610956	1331	tags=60%, list=16%, signal=50%	Ext1/Hs2st1/Hs6st1/Sdc4/Ndst1/Hs3st3b1	R-MMU-8939211	ESR-mediated signaling	76	-0.379832	-1.5102	0.0244551	0.290624	0.26877	1244	tags=29%, list=17%, signal=24%	Polr2l/Gtf2a1/Creb1/Strn/Ptges3/Pdpk1/Ep300/Mapk1/Gata3/Gng2/Sp1/Ncoa2/Zdhhc21/Foxo3/Pik3ca/Xpo1/Akt3/Pik3r1/Cbfb/Hsp90aa1/Nrip1/Fkbp5
R-MMU-4419969	Depolymerization of the Nuclear Lamina	10	-0.642587	-1.45787	0.0541872	0.629533	0.610956	601	tags=30%, list=7%, signal=28%	Prkca/Lmna/Lpin1	R-MMU-4420097	VEGFA-VEGFR2 Pathway	60	-0.455212	-1.71425	0.0273952	0.294515	0.272368	1985	tags=48%, list=27%, signal=36%	Nckap1/Fyn/Nck1/Abi1/Cyfip2/Abi2/Mapk14/Rasa1/Mtor/Elmo2/Prkca/Pxn/Rock2/Ctnna1/Pdpk1/Ctnnb1/Ptk2b/Plcg1/Elmo1/Prkcb/Itgb3/Pik3ca/Akt3/Pik3r1/Crk/Hsp90aa1/Mapkapk3/Nck2/Itgav
R-MMU-913531	Interferon Signaling	94	0.397718	1.45107	0.0530853	0.629533	0.610956	983	tags=23%, list=12%, signal=21%	Isg15/Flnb/Oasl1/Usp18/Mx2/Rigi/Ube2l6/Ifi44/Nedd4/Uba7/Ptpn6/Eif2ak2/Irf9/Tubb4b/Tuba1a/Socs3/Ifi44l/Ifngr2/Ppp2cb/Tubb2a/Ubb/Tuba1c	R-MMU-193648	NRAGE signals death through JNK	23	-0.549613	-1.67956	0.0258755	0.294515	0.272368	1713	tags=52%, list=23%, signal=40%	Prex1/Arhgef18/Arhgef3/Akap13/Sos1/Plekhg2/Abr/Arhgef2/Sos2/Mapk8/Bcl2l11/Gna13
R-MMU-9639288	Amino acids regulate mTORC1	34	-0.467845	-1.45081	0.0527183	0.629533	0.610956	3471	tags=68%, list=42%, signal=40%	Mtor/Depdc5/Lamtor1/Sesn1/Atp6v1b2/Tcirg1/Lamtor4/Rheb/Slc38a9/Lamtor3/Seh1l/Atp6v0c/Atp6v0d1/Atp6v1c1/Wdr59/Rragc/Atp6v1h/Atp6v1d/Atp6v1a/Fnip1/Castor2/Flcn/Fnip2	R-MMU-9614085	FOXO-mediated transcription	16	-0.604112	-1.65859	0.0275013	0.294515	0.272368	1160	tags=31%, list=16%, signal=26%	Ywhag/Ep300/Foxo3/Smad3/Akt3
R-MMU-9711097	Cellular response to starvation	34	-0.467845	-1.45081	0.0527183	0.629533	0.610956	3471	tags=68%, list=42%, signal=40%	Mtor/Depdc5/Lamtor1/Sesn1/Atp6v1b2/Tcirg1/Lamtor4/Rheb/Slc38a9/Lamtor3/Seh1l/Atp6v0c/Atp6v0d1/Atp6v1c1/Wdr59/Rragc/Atp6v1h/Atp6v1d/Atp6v1a/Fnip1/Castor2/Flcn/Fnip2	R-MMU-381676	Glucagon-like Peptide-1 (GLP1) regulates insulin secretion	16	0.633098	1.65726	0.0263092	0.294515	0.272368	298	tags=12%, list=4%, signal=12%	Gcg/Gngt2
R-MMU-975578	Reactions specific to the complex N-glycan synthesis pathway	5	-0.772368	-1.44955	0.0508744	0.629533	0.610956	953	tags=60%, list=11%, signal=53%	Man2a2/Fut8/Man2a1	R-MMU-264876	Insulin processing	10	0.700437	1.65044	0.0280158	0.294515	0.272368	364	tags=30%, list=5%, signal=29%	Ins1/Ero1b/P4hb
R-MMU-74182	Ketone body metabolism	4	-0.804192	-1.43337	0.0512821	0.629533	0.610956	691	tags=50%, list=8%, signal=46%	Aacs/Oxct1	R-MMU-5686938	Regulation of TLR by endogenous ligand	5	0.839143	1.64935	0.02662	0.294515	0.272368	851	tags=80%, list=12%, signal=71%	S100a9/S100a8/Gsdmd/Tlr1
R-MMU-1482801	Acyl chain remodelling of PS	6	0.783645	1.61213	0.0632911	0.641224	0.622303	625	tags=50%, list=7%, signal=46%	Pla2g1b/Plaat3/Pla2g4a	R-MMU-5576891	Cardiac conduction	20	-0.564123	-1.63586	0.0268975	0.294515	0.272368	1662	tags=45%, list=23%, signal=35%	Atp1b3/Ahcyl1/Atp2a2/Itpr1/Camk2d/Atp2b1/Atp1a1/Stim1/Atp2b4
R-MMU-1482839	Acyl chain remodelling of PE	8	0.714223	1.58715	0.0640394	0.641224	0.622303	625	tags=50%, list=7%, signal=46%	Pla2g1b/Plbd1/Plaat3/Pla2g4a	R-MMU-350562	Regulation of ornithine decarboxylase (ODC)	34	0.517356	1.62066	0.0270888	0.294515	0.272368	2663	tags=68%, list=36%, signal=43%	Psmc2/Psmd2/Adrm1/Psmc5/Psmc4/Psmd3/Psmd12/Psmc3/Psmb4/Psma4/Psmd8/Odc1/Psma5/Psmb5/Psmd7/Psmd11/Psmc1/Psmd13/Psmb1/Psma6/Psmd1/Psmb6/Psmb7
R-MMU-5621575	CD209 (DC-SIGN) signaling	14	0.628401	1.5799	0.0603753	0.641224	0.622303	1729	tags=57%, list=21%, signal=45%	Icam2/Relb/Nfkb1/Hras/Rela/Lyn/Kras/Rps6ka5	R-MMU-9013026	RHOB GTPase cycle	32	-0.487624	-1.6052	0.0263532	0.294515	0.272368	2058	tags=56%, list=28%, signal=41%	Flot2/Racgap1/Stk10/Pkn2/Prex1/Tfrc/Arhgef3/Rock2/Akap13/Arhgap35/Abr/Arhgap39/Arhgef2/Bcr/Erbin/Arhgap1/Pik3r1/Arhgap26
R-MMU-912694	Regulation of IFNA/IFNB signaling	7	0.732709	1.56322	0.0694781	0.641224	0.622303	1046	tags=43%, list=13%, signal=38%	Usp18/Ptpn6/Ifnar2	R-MMU-166520	Signaling by NTRKs	48	-0.447317	-1.60387	0.0279504	0.294515	0.272368	1608	tags=44%, list=22%, signal=34%	Mapk14/Dusp7/Cltc/Ap2a1/Rps6ka3/Creb1/Furin/Sos1/Ntrk3/Kidins220/Mapk1/Ppp2r1b/Rapgef1/Plcg1/Pik3ca/Frs2/Pik3r1/Crk/Mapkapk3/Rps6ka5/Crkl
R-MMU-8983711	OAS antiviral response	5	0.790195	1.55495	0.0802113	0.641224	0.622303	201	tags=40%, list=2%, signal=39%	Oasl1/Rigi	R-MMU-187577	SCF(Skp2)-mediated degradation of p27/p21	40	0.489232	1.59227	0.0274931	0.294515	0.272368	2663	tags=62%, list=36%, signal=40%	Psmc2/Psmd2/Adrm1/Psmc5/Psmc4/Cdk4/Psmd3/Psmd12/Psmc3/Psmb4/Psma4/Psmd8/Psma5/Psmb5/Psmd7/Psmd11/Psmc1/Psmd13/Psmb1/Psma6/Psmd1/Psmb6/Ubb/Rps27a/Psmb7
R-MMU-189200	Cellular hexose transport	5	0.783726	1.54222	0.0670241	0.641224	0.622303	691	tags=40%, list=8%, signal=37%	Slc2a6/Slc2a3	R-MMU-9617828	FOXO-mediated transcription of cell cycle genes	5	-0.807567	-1.5904	0.0277328	0.294515	0.272368	498	tags=60%, list=7%, signal=56%	Foxo1/Foxo3/Smad3
R-MMU-2173782	Binding and Uptake of Ligands by Scavenger Receptors	13	0.618313	1.52612	0.0773333	0.641224	0.622303	64	tags=23%, list=1%, signal=23%	Sparc/Hbb-bt/Hbb-bs	R-MMU-8852276	The role of GTSE1 in G2/M progression after G2 checkpoint	44	0.478128	1.5889	0.0281728	0.294515	0.272368	2663	tags=66%, list=36%, signal=42%	Tuba1c/Tuba1a/Psmc2/Psmd2/Tubb4b/Adrm1/Psmc5/Psmc4/Psmd3/Psmd12/Psmc3/Psmb4/Tuba4a/Psma4/Psmd8/Tuba1b/Psma5/Psmb5/Psmd7/Psmd11/Psmc1/Psmd13/Psmb1/Psma6/Psmd1/Psmb6/Ubb/Rps27a/Psmb7
R-MMU-5683826	Surfactant metabolism	8	0.681407	1.51422	0.0862069	0.641224	0.622303	1697	tags=62%, list=20%, signal=50%	Dmbt1/Adora2b/Napsa/Ctsh/Ttf1	R-MMU-140877	Formation of Fibrin Clot (Clotting Cascade)	3	0.907839	1.51863	0.0273524	0.294515	0.272368	15	tags=33%, list=0%, signal=33%	Serping1
R-MMU-2024101	CS/DS degradation	5	0.763348	1.50212	0.0857909	0.641224	0.622303	365	tags=40%, list=4%, signal=38%	Dcn/Arsb	R-MMU-9716542	Signaling by Rho GTPases, Miro GTPases and RHOBTB3	343	-0.262624	-1.27058	0.0280025	0.294515	0.272368	1772	tags=32%, list=24%, signal=25%	Nck1/Fmnl3/Dock11/Stk10/Fam13b/Pkn2/Stam2/Swap70/Prex1/Abi1/Cyfip2/Vrk2/Abi2/Hgs/Nf2/Clasp1/Mapk14/Stam/Rangap1/Cul3/Mis12/Ywhae/Arhgef18/Rbbp6/Arhgap17/Cltc/Tfrc/Golga3/Elmo2/Dync1li1/Prkca/Arhgef3/Ranbp2/Wipf1/Ocrl/Ppp2r5e/Rock2/Lrrc1/Arhgap12/Tra2b/Akap12/Ctnna1/Peak1/Ywhag/Cenpc1/Arhgap25/Dock10/Ppp1cb/Arhgap18/Abl1/Akap13/Kif2a/Sos1/Tmem87a/Pdpk1/Dynll1/Iqgap2/Kidins220/Mapk1/Cep97/Hspe1/Ppp…
R-MMU-381676	Glucagon-like Peptide-1 (GLP1) regulates insulin secretion	14	0.59662	1.5	0.0813648	0.641224	0.622303	666	tags=21%, list=8%, signal=20%	Gcg/Gngt2/Itpr1	R-MMU-83936	Transport of nucleosides and free purine and pyrimidine bases across the plasma membrane	7	0.770263	1.65527	0.0296584	0.307863	0.284712	291	tags=43%, list=4%, signal=41%	Arl2/Slc25a4/Slc29a1
R-MMU-933541	TRAF6 mediated IRF7 activation	3	0.877843	1.49964	0.0768944	0.641224	0.622303	62	tags=33%, list=1%, signal=33%	Irf7	R-MMU-8934593	Regulation of RUNX1 Expression and Activity	6	-0.770211	-1.60119	0.0299525	0.308741	0.285524	274	tags=50%, list=4%, signal=48%	Cbfb/Ccnd3/Cdk6
R-MMU-445095	Interaction between L1 and Ankyrins	3	0.864515	1.47687	0.0712468	0.641224	0.622303	1132	tags=100%, list=14%, signal=86%	Sptbn1/Actg1/Actb	R-MMU-397014	Muscle contraction	33	-0.500689	-1.66453	0.0308015	0.315287	0.291578	1662	tags=36%, list=23%, signal=28%	Atp1b3/Ahcyl1/Atp2a2/Itpr1/Pxn/Camk2d/Atp2b1/Atp1a1/Stim1/Pde5a/Atp2b4/Neb
R-MMU-9927353	Co-inhibition by BTLA	3	0.861389	1.47153	0.0763359	0.641224	0.622303	343	tags=33%, list=4%, signal=32%	Ptpn6	R-MMU-8956320	Nucleotide biosynthesis	10	0.695466	1.63873	0.0311556	0.316713	0.292897	680	tags=40%, list=9%, signal=36%	Dhodh/Impdh1/Adsl/Impdh2
R-MMU-112409	RAF-independent MAPK1/3 activation	16	0.577348	1.46489	0.0821918	0.641224	0.622303	479	tags=25%, list=6%, signal=24%	Dusp2/Dusp5/Dusp16/Dusp7	R-MMU-9927354	Co-stimulation by ICOS	6	-0.766437	-1.59335	0.0321282	0.324363	0.299971	1300	tags=83%, list=18%, signal=69%	Pik3cd/Icos/Pik3ca/Pik3r5/Pik3r1
R-MMU-1606322	ZBP1(DAI) mediated induction of type I IFNs	12	0.604616	1.46347	0.0831099	0.641224	0.622303	1396	tags=67%, list=17%, signal=56%	Myd88/Nfkbib/Nfkb1/Nfkb2/Nfkbia/Rela/Nkiras2/Irf3	R-MMU-2022928	HS-GAG biosynthesis	7	-0.734723	-1.60712	0.032831	0.329203	0.304448	1043	tags=43%, list=14%, signal=37%	Ext1/Ndst1/Hs2st1
R-MMU-429947	Deadenylation of mRNA	22	-0.517897	-1.4626	0.0592949	0.641224	0.622303	3399	tags=68%, list=41%, signal=40%	Eif4a1/Cnot6l/Cnot9/Pabpc1/Eif4g1/Cnot10/Parn/Eif4e/Cnot4/Cnot1/Cnot7/Cnot2/Cnot6/Pan3/Eif4b	R-MMU-9865881	Complex III assembly	14	0.639575	1.62186	0.0336303	0.334939	0.309752	2387	tags=79%, list=33%, signal=53%	mt-Cytb/Uqcrc2/Iscu/Cyc1/Uqcrfs1/Uqcrc1/Hspa9/Uqcrq/Fxn/Nfs1/Hscb
R-MMU-975576	N-glycan antennae elongation in the medial/trans-Golgi	14	-0.584183	-1.45552	0.0676328	0.641224	0.622303	1127	tags=43%, list=14%, signal=37%	Mgat5/Man2a2/St6gal1/B4galt1/Fut8/Man2a1	R-MMU-5362517	Signaling by Retinoic Acid	14	0.63733	1.61616	0.0347607	0.339969	0.314404	1971	tags=79%, list=27%, signal=58%	Rdh14/Rxrb/Fabp5/Rara/Pdhx/Pdk1/Dld/Pdhb/Rarg/Dhrs4/Dlat
R-MMU-909733	Interferon alpha/beta signaling	17	0.55574	1.44498	0.0828877	0.641224	0.622303	1178	tags=41%, list=14%, signal=35%	Usp18/Ptpn6/Irf9/Socs3/Ubb/Ifnar2/Rnasel	R-MMU-6785807	Interleukin-4 and Interleukin-13 signaling	10	-0.665235	-1.60292	0.0344283	0.339969	0.314404	1158	tags=70%, list=16%, signal=59%	Il4ra/Socs5/Jak2/Stat3/Tyk2/Jak3/Socs1
R-MMU-1660514	Synthesis of PIPs at the Golgi membrane	14	-0.578599	-1.44161	0.0740741	0.641224	0.622303	2593	tags=71%, list=31%, signal=49%	Pik3r4/Pi4kb/Pi4k2a/Pik3c2a/Sacm1l/Vac14/Ocrl/Pikfyve/Pi4ka/Arf3	R-MMU-114608	Platelet degranulation	51	0.459274	1.55944	0.0351278	0.339969	0.314404	481	tags=18%, list=7%, signal=17%	Serping1/Igf1/Fn1/Sparc/Cd63/Cd9/Ctsw/App/Vegfb
R-MMU-194068	Bile acid and bile salt metabolism	14	-0.576602	-1.43663	0.0756844	0.641224	0.622303	1337	tags=57%, list=16%, signal=48%	Hsd17b4/Osbp/Ncoa2/Osbpl9/Rxra/Ncoa1/Osbpl1a/Abcc3	R-MMU-1483249	Inositol phosphate metabolism	26	-0.491098	-1.53964	0.0349421	0.339969	0.314404	1949	tags=65%, list=27%, signal=48%	Minpp1/Nudt3/Ip6k1/Ppip5k2/Pten/Itpkb/Ocrl/Inpp4b/Impa2/Inpp5b/Inpp4a/Plcg1/Inpp1/Plcb4/Inpp5d/Itpk1/Inpp5a
R-MMU-5357786	TNFR1-induced proapoptotic signaling	19	0.5338	1.43524	0.0826873	0.641224	0.622303	2189	tags=58%, list=26%, signal=43%	Tnf/Rnf31/Tnfaip3/Birc2/Otud7b/Birc3/Ikbke/Tbk1/Rbck1/Usp4/Usp21	R-MMU-1250342	PI3K events in ERBB4 signaling	2	-0.937645	-1.45825	0.0352885	0.339969	0.314404	459	tags=100%, list=6%, signal=94%	Pik3r1
R-MMU-525793	Myogenesis	12	-0.597022	-1.43155	0.0699523	0.641224	0.622303	2311	tags=67%, list=28%, signal=48%	Mapk14/Tcf4/Ctnna1/Abl1/Tcf3/Tcf12/Ctnnb1/Mef2d	R-MMU-5620971	Pyroptosis	12	0.673092	1.63563	0.0360717	0.341515	0.315833	684	tags=25%, list=9%, signal=23%	Il1b/Chmp6/Gsdmd
R-MMU-186797	Signaling by PDGF	26	0.494812	1.42608	0.0857143	0.641224	0.622303	232	tags=12%, list=3%, signal=11%	Col3a1/Col5a2/Pdgfb	R-MMU-2022923	Dermatan sulfate biosynthesis	3	0.891591	1.49145	0.036144	0.341515	0.315833	16	tags=33%, list=0%, signal=33%	Dcn
R-MMU-3214842	HDMs demethylate histones	22	-0.50494	-1.42601	0.0737179	0.641224	0.622303	1999	tags=45%, list=24%, signal=35%	Kdm4c/Phf2/Kdm5a/Kdm2a/Jmjd6/Kdm5d/Arid5b/Kdm6a/Kdm3a/Kdm4b	R-MMU-1614558	Degradation of cysteine and homocysteine	3	0.888539	1.48634	0.036144	0.341515	0.315833	818	tags=100%, list=11%, signal=89%	Mpst/Ethe1/Txn2
R-MMU-352230	Amino acid transport across the plasma membrane	14	-0.570615	-1.42171	0.0869565	0.641224	0.622303	920	tags=50%, list=11%, signal=45%	Slc38a2/Slc7a5/Slc6a6/Slc7a8/Slc36a1/Slc36a4/Slc43a2	R-MMU-72702	Ribosomal scanning and start codon recognition	58	0.432597	1.51174	0.0367575	0.345099	0.319149	3214	tags=76%, list=44%, signal=43%	Eif3g/Eif3d/Eif2s1/Rps27rt/Rpsa/Rps15/Rps5/Eif4b/Eif3h/Eif3f/Rps4x/Eif4a1/Rps2/Eif3i/Eif3k/Eif3b/Eif3e/Rps20/Eif3l/Eif3c/Rps6/Rps3/Rps3a1/Rps7/Rps11/Fau/Rps27a/Rps17/Rps27l/Rps10/Rps25/Rps13/Rps16/Rps12/Rps19/Rps18/Eif2s3x/Eif5/Rps24/Eif4a2/Eif1ax/Rps8/Rps9/Eif3a
R-MMU-8853383	Lysosomal oligosaccharide catabolism	4	-0.796137	-1.41901	0.0576923	0.641224	0.622303	1652	tags=75%, list=20%, signal=60%	Man2b2/Man2c1/Manba	R-MMU-9856651	MITF-M-dependent gene expression	11	-0.660673	-1.65823	0.0375867	0.349132	0.322878	860	tags=45%, list=12%, signal=40%	Mapk14/Ctnnb1/Myo5a/Sytl2/Rab27a
R-MMU-6806834	Signaling by MET	47	0.441756	1.41581	0.078534	0.641224	0.622303	96	tags=9%, list=1%, signal=8%	Col3a1/Col5a2/Col1a2/Col1a1	R-MMU-111446	Activation of BIM and translocation to mitochondria	3	-0.871581	-1.49438	0.0376608	0.349132	0.322878	943	tags=100%, list=13%, signal=87%	Mapk8/Bcl2l11
R-MMU-159763	Transport of gamma-carboxylated protein precursors from the endoplasmic reticulum to the Golgi apparatus	4	-0.793512	-1.41433	0.0592949	0.641224	0.622303	759	tags=50%, list=9%, signal=45%	Gas6/F7	R-MMU-186763	Downstream signal transduction	18	-0.565845	-1.59757	0.0381477	0.351436	0.325009	1485	tags=72%, list=20%, signal=58%	Grb2/Nck1/Rasa1/Stat5b/Sos1/Rapgef1/Plcg1/Stat3/Pik3ca/Pik3r1/Crk/Nck2/Crkl
R-MMU-192105	Synthesis of bile acids and bile salts	12	-0.58908	-1.41251	0.0763116	0.641224	0.622303	2785	tags=58%, list=33%, signal=39%	Hsd17b4/Osbp/Ncoa2/Osbpl9/Rxra/Ncoa1/Osbpl1a	R-MMU-9824585	Regulation of MITF-M-dependent genes involved in pigmentation	5	-0.788583	-1.55301	0.0388672	0.35584	0.329081	775	tags=80%, list=11%, signal=72%	Mapk14/Myo5a/Sytl2/Rab27a
R-MMU-211976	Endogenous sterols	10	-0.622094	-1.41138	0.0722496	0.641224	0.622303	1171	tags=70%, list=14%, signal=60%	Fdx2/Ncoa2/Cyp4v3/Rxra/Cyp51/Ncoa1/Arnt	R-MMU-3270619	IRF3-mediated induction of type I IFN	3	0.882936	1.47697	0.0403962	0.3653	0.33783	515	tags=67%, list=7%, signal=62%	Sting1/Irf3
R-MMU-8875555	MET activates RAP1 and RAC1	9	-0.641507	-1.41127	0.0699187	0.641224	0.622303	1247	tags=44%, list=15%, signal=38%	Crkl/Crk/Hgf/Gab1	R-MMU-140837	Intrinsic Pathway of Fibrin Clot Formation	2	0.934997	1.41897	0.0403962	0.3653	0.33783	15	tags=50%, list=0%, signal=50%	Serping1
R-MMU-9013973	TICAM1-dependent activation of IRF3/IRF7	2	0.913235	1.41109	0.0666667	0.641224	0.622303	62	tags=50%, list=1%, signal=50%	Irf7	R-MMU-982772	Growth hormone receptor signaling	7	-0.722453	-1.58029	0.0426493	0.383324	0.354499	1403	tags=71%, list=19%, signal=58%	Stat5b/Jak2/Mapk1/Sh2b1/Lyn
R-MMU-918233	TRAF3-dependent IRF activation pathway	2	0.913235	1.41109	0.0666667	0.641224	0.622303	62	tags=50%, list=1%, signal=50%	Irf7	R-MMU-9013409	RHOJ GTPase cycle	9	-0.671894	-1.57872	0.043093	0.383874	0.355008	1713	tags=67%, list=23%, signal=51%	Prex1/Ocrl/Arhgap35/Arhgap1/Pik3r1/Arhgap26
R-MMU-68952	DNA replication initiation	5	-0.751752	-1.41086	0.0604134	0.641224	0.622303	457	tags=60%, list=5%, signal=57%	Pola2/Prim2/Pola1	R-MMU-1236975	Antigen processing-Cross presentation	60	0.425565	1.49711	0.0432314	0.383874	0.355008	2589	tags=65%, list=35%, signal=42%	H2-M3/Psmc2/Calr/Psmb8/Psmd2/Psmb10/Adrm1/Psmc5/Psmc4/Stx4a/H2-T22/H2-T23/Psmd3/Psmd12/Psme1/Psmc3/Psmb4/Psmb9/Psma4/Psmd8/Psme2/Vamp3/Psma5/Ncf4/Psmb5/Psmd7/Vamp8/H2-Q4/Psmd11/Cyba/Tap1/Psmc1/Psmd13/Psmb1/B2m/Psma6/Psmd1/Psmb6/Tapbp
R-MMU-1660662	Glycosphingolipid metabolism	27	-0.474305	-1.40514	0.0706076	0.641224	0.622303	2312	tags=52%, list=28%, signal=38%	M6pr/St6galnac6/B4galt5/Sumf2/Arsg/Asah1/Smpd4/Ugcg/Sumf1/Psap/B3galnt1/Galc/Cerk/St3gal5	R-MMU-977068	Termination of O-glycan biosynthesis	5	-0.779883	-1.53588	0.0436878	0.385604	0.356607	488	tags=40%, list=7%, signal=37%	St3gal3/St6galnac3
R-MMU-112411	MAPK1 (ERK2) activation	7	-0.680429	-1.40438	0.0660066	0.641224	0.622303	2071	tags=57%, list=25%, signal=43%	Il6ra/Tyk2/Mapk1/Il6st	R-MMU-622312	Inflammasomes	11	-0.647401	-1.62492	0.0444205	0.389737	0.36043	1895	tags=73%, list=26%, signal=54%	Bcl2l1/Hsp90ab1/Panx1/P2rx7/Txn1/Txnip/Aim2/Bcl2
R-MMU-9614399	Regulation of localization of FOXO transcription factors	9	-0.638287	-1.40418	0.0715447	0.641224	0.622303	2444	tags=56%, list=29%, signal=39%	Foxo3/Ywhag/Foxo1/Akt1/Akt3	R-MMU-912526	Interleukin receptor SHC signaling	13	-0.631791	-1.64216	0.0511616	0.394118	0.364481	1300	tags=69%, list=18%, signal=57%	Pik3cd/Sos1/Jak2/Pik3ca/Pik3r1/Il2ra/Jak3/Inpp5d/Il2rb
R-MMU-9715370	Miro GTPase Cycle	6	-0.715246	-1.40288	0.0609555	0.641224	0.622303	2379	tags=100%, list=29%, signal=72%	Rhot2/Trak2/Trak1/Rhot1/Mfn1	R-MMU-429958	mRNA decay by 3' to 5' exoribonuclease	15	0.630834	1.63175	0.0488722	0.394118	0.364481	1380	tags=53%, list=19%, signal=43%	Exosc4/Nt5c3b/Exosc5/Exosc2/Skic2/Exosc7/Exosc9/Exosc8
R-MMU-399719	Trafficking of AMPA receptors	13	-0.570848	-1.39952	0.0797448	0.641224	0.622303	2620	tags=69%, list=31%, signal=48%	Ap2b1/Ap2s1/Ap2m1/Dlg1/Camk2d/Ap2a1/Ap2a2/Prkca/Epb41l1	R-MMU-3000171	Non-integrin membrane-ECM interactions	17	0.614599	1.6298	0.0514286	0.394118	0.364481	897	tags=41%, list=12%, signal=36%	Col3a1/Col1a1/Col1a2/Fn1/Dag1/Actg1/Actb
R-MMU-399721	Glutamate binding, activation of AMPA receptors and synaptic plasticity	13	-0.570848	-1.39952	0.0797448	0.641224	0.622303	2620	tags=69%, list=31%, signal=48%	Ap2b1/Ap2s1/Ap2m1/Dlg1/Camk2d/Ap2a1/Ap2a2/Prkca/Epb41l1	R-MMU-1482788	Acyl chain remodelling of PC	6	0.774094	1.60596	0.0480769	0.394118	0.364481	299	tags=33%, list=4%, signal=32%	Pla2g1b/Pla2g12a
R-MMU-5358508	Mismatch Repair	9	-0.635606	-1.39828	0.0780488	0.641224	0.622303	2600	tags=78%, list=31%, signal=54%	Rpa1/Rpa3/Msh2/Msh6/Msh3/Lig1/Mlh1	R-MMU-169893	Prolonged ERK activation events	11	-0.639071	-1.60401	0.0475268	0.394118	0.364481	928	tags=55%, list=13%, signal=48%	Kidins220/Mapk1/Rapgef1/Frs2/Crk/Crkl
R-MMU-3238698	WNT ligand biogenesis and trafficking	5	-0.744277	-1.39683	0.0683625	0.641224	0.622303	1953	tags=80%, list=23%, signal=61%	Vps29/Wls/Vps35/Vps26a	R-MMU-9707616	Heme signaling	6	0.759267	1.5752	0.0519231	0.394118	0.364481	55	tags=33%, list=1%, signal=33%	Hbb-bt/Hbb-bs
R-MMU-5635838	Activation of SMO	4	-0.783655	-1.39676	0.0689103	0.641224	0.622303	892	tags=50%, list=11%, signal=45%	Arrb1/Kif3a	R-MMU-6804759	Regulation of TP53 Activity through Association with Co-factors	8	-0.684344	-1.57462	0.0521921	0.394118	0.364481	334	tags=25%, list=5%, signal=24%	Akt3/Banp
R-MMU-189483	Heme degradation	7	-0.674658	-1.39247	0.0726073	0.641224	0.622303	2141	tags=71%, list=26%, signal=53%	Blvra/Abcc1/Slco2b1/Abcg2/Hmox1	R-MMU-975576	N-glycan antennae elongation in the medial/trans-Golgi	12	-0.605745	-1.56136	0.0490735	0.394118	0.364481	1082	tags=50%, list=15%, signal=43%	B4galt1/Man2a2/Mgat5/Man2a1/B4galt5/Fut8
R-MMU-6804760	Regulation of TP53 Activity through Methylation	16	-0.531033	-1.39101	0.0863422	0.641224	0.622303	1399	tags=25%, list=17%, signal=21%	Ehmt1/Jmy/Chek2/Atm	R-MMU-1462054	Alpha-defensins	6	0.749994	1.55596	0.0538462	0.394118	0.364481	295	tags=67%, list=4%, signal=64%	Try4/Prss2/Try10/Try5
R-MMU-3000471	Scavenging by Class B Receptors	2	0.898944	1.38901	0.0804598	0.641224	0.622303	575	tags=50%, list=7%, signal=47%	Cd36	R-MMU-109704	PI3K Cascade	12	-0.60267	-1.55344	0.0519751	0.394118	0.364481	999	tags=42%, list=14%, signal=36%	Pdpk1/Pik3ca/Frs2/Pde3b/Pik3r1
R-MMU-2122947	NOTCH1 Intracellular Domain Regulates Transcription	9	-0.631275	-1.38876	0.0813008	0.641224	0.622303	2156	tags=56%, list=26%, signal=41%	Kat2a/Kat2b/Maml1/Rbpj/Maml2	R-MMU-430116	GP1b-IX-V activation signalling	5	0.788066	1.54896	0.0516899	0.394118	0.364481	50	tags=40%, list=1%, signal=40%	Col1a1/Col1a2
R-MMU-8941856	RUNX3 regulates NOTCH signaling	9	-0.631275	-1.38876	0.0813008	0.641224	0.622303	2156	tags=56%, list=26%, signal=41%	Kat2a/Kat2b/Maml1/Rbpj/Maml2	R-MMU-2022377	Metabolism of Angiotensinogen to Angiotensins	4	0.826879	1.54869	0.0506823	0.394118	0.364481	694	tags=50%, list=9%, signal=45%	Cpb1/Ctsz
R-MMU-180292	GAB1 signalosome	8	-0.653246	-1.38398	0.0822148	0.641224	0.622303	1418	tags=50%, list=17%, signal=42%	Pag1/Pik3ca/Pik3r1/Gab1	R-MMU-8979227	Triglyceride metabolism	5	0.785945	1.54479	0.0536779	0.394118	0.364481	521	tags=40%, list=7%, signal=37%	Fabp4/Fabp5
R-MMU-9007892	Interleukin-38 signaling	2	-0.913127	-1.38198	0.0602227	0.641224	0.622303	727	tags=100%, list=9%, signal=91%	Il1rl2	R-MMU-110357	Displacement of DNA glycosylase by APEX1	4	0.824407	1.54406	0.0506823	0.394118	0.364481	996	tags=75%, list=14%, signal=65%	Apex1/Mbd4/Tdg
R-MMU-156581	Methylation	8	-0.651604	-1.3805	0.0838926	0.641224	0.622303	895	tags=62%, list=11%, signal=56%	Comt/Mat2b/Mat2a/Mtr/As3mt	R-MMU-1660499	Synthesis of PIPs at the plasma membrane	35	-0.458859	-1.5419	0.0467381	0.394118	0.364481	1770	tags=60%, list=24%, signal=46%	Plekha5/Pip4k2a/Pip5k1b/Pten/Mtmr14/Mtmr6/Ocrl/Pik3cd/Inpp4b/Pip4k2b/Pip5k1c/Inpp4a/Plekha2/Mtm1/Rab14/Mtmr1/Pik3ca/Ptpn13/Pik3r5/Pik3r1/Inpp5d
R-MMU-159418	Recycling of bile acids and salts	5	-0.735382	-1.38014	0.0747218	0.641224	0.622303	792	tags=60%, list=10%, signal=54%	Rxra/Ncoa1/Abcc3	R-MMU-1855204	Synthesis of IP3 and IP4 in the cytosol	12	-0.595705	-1.53548	0.0540541	0.394118	0.364481	1770	tags=67%, list=24%, signal=51%	Pten/Itpkb/Ocrl/Inpp5b/Plcg1/Plcb4/Inpp5d/Itpk1
R-MMU-140875	Common Pathway of Fibrin Clot Formation	8	-0.651218	-1.37968	0.0855705	0.641224	0.622303	602	tags=50%, list=7%, signal=46%	F13a1/Pf4/Cd177/Thbd	R-MMU-1482925	Acyl chain remodelling of PG	5	0.779144	1.53142	0.0536779	0.394118	0.364481	299	tags=40%, list=4%, signal=38%	Pla2g1b/Pla2g12a
R-MMU-202733	Cell surface interactions at the vascular wall	66	0.397824	1.37226	0.085	0.641224	0.622303	565	tags=21%, list=7%, signal=20%	Col1a2/Selp/Col1a1/Cd74/Slc7a11/Sell/Trem1/Olr1/Ptpn6/Slc16a3/Itgax/Cd244a/Gm5150/Cd48	R-MMU-9013148	CDC42 GTPase cycle	41	-0.438856	-1.52839	0.0493528	0.394118	0.364481	760	tags=41%, list=10%, signal=37%	Racgap1/Srgap2/Dock11/Fam13b/Prex1/Arhgap17/Dock10/Plekhg2/Arhgap35/Abr/Arhgap39/Bcr/Arhgap1/Pik3r1/Gna13/Dnmbp/Arhgap26
R-MMU-9759475	Regulation of CDH11 Expression and Function	7	-0.663875	-1.37022	0.0874587	0.641224	0.622303	873	tags=57%, list=10%, signal=51%	Ctnnb1/Ilf3/Ctnnd1/Adam19	R-MMU-429947	Deadenylation of mRNA	22	-0.508713	-1.52382	0.0540606	0.394118	0.364481	1696	tags=45%, list=23%, signal=35%	Cnot6/Pan2/Cnot1/Cnot4/Paip1/Cnot11/Cnot2/Cnot6l/Cnot7/Pan3
R-MMU-9759476	Regulation of Homotypic Cell-Cell Adhesion	7	-0.663875	-1.37022	0.0874587	0.641224	0.622303	873	tags=57%, list=10%, signal=51%	Ctnnb1/Ilf3/Ctnnd1/Adam19	R-MMU-187037	Signaling by NTRK1 (TRKA)	43	-0.432308	-1.51712	0.0536246	0.394118	0.364481	1608	tags=42%, list=22%, signal=33%	Mapk14/Dusp7/Cltc/Ap2a1/Rps6ka3/Creb1/Sos1/Kidins220/Mapk1/Ppp2r1b/Rapgef1/Pik3ca/Frs2/Pik3r1/Crk/Mapkapk3/Rps6ka5/Crkl
R-MMU-9764260	Regulation of Expression and Function of Type II Classical Cadherins	7	-0.663875	-1.37022	0.0874587	0.641224	0.622303	873	tags=57%, list=10%, signal=51%	Ctnnb1/Ilf3/Ctnnd1/Adam19	R-MMU-8983711	OAS antiviral response	4	-0.823042	-1.5066	0.0488856	0.394118	0.364481	11	tags=50%, list=0%, signal=50%	Rigi/Rnasel
R-MMU-6807047	Cholesterol biosynthesis via desmosterol	3	-0.829089	-1.3693	0.0689655	0.641224	0.622303	78	tags=67%, list=1%, signal=66%	Sc5d/Dhcr24	R-MMU-8876198	RAB GEFs exchange GTP for GDP on RABs	61	-0.393832	-1.49047	0.0479126	0.394118	0.364481	1548	tags=31%, list=21%, signal=25%	Rab8b/Ywhae/Rab10/Dennd5a/Gapvd1/Trappc13/Rab5c/Dennd1a/Madd/Rab14/Rab3gap2/Sbf2/Rin3/Dennd1b/Akt3/Dennd6a/Als2cl/Mon1b/Rab27a
R-MMU-6807062	Cholesterol biosynthesis via lathosterol	3	-0.829089	-1.3693	0.0689655	0.641224	0.622303	78	tags=67%, list=1%, signal=66%	Sc5d/Dhcr24	R-MMU-76005	Response to elevated platelet cytosolic Ca2+	55	0.429305	1.48856	0.0458716	0.394118	0.364481	481	tags=16%, list=7%, signal=15%	Serping1/Igf1/Fn1/Sparc/Cd63/Cd9/Ctsw/App/Vegfb
R-MMU-2672351	Stimuli-sensing channels	38	-0.428726	-1.36716	0.0848287	0.641224	0.622303	1001	tags=29%, list=12%, signal=26%	Trpm7/Clcn6/Wwp1/Clcn7/Mcoln2/Ttyh3/Ano6/Trpv4/Tpcn2/Clcn5/Ttyh2	R-MMU-72649	Translation initiation complex formation	58	0.421011	1.47125	0.0496324	0.394118	0.364481	3214	tags=74%, list=44%, signal=42%	Eif3g/Eif3d/Eif2s1/Rps27rt/Rpsa/Rps15/Rps5/Eif4b/Eif3h/Eif3f/Rps4x/Eif4a1/Rps2/Eif3i/Eif3k/Eif3b/Eif3e/Rps20/Eif3l/Eif3c/Rps6/Rps3/Rps3a1/Rps7/Rps11/Fau/Rps27a/Rps17/Rps27l/Rps10/Rps25/Rps13/Rps16/Rps12/Rps19/Rps18/Eif2s3x/Rps24/Eif4a2/Eif1ax/Rps8/Rps9/Eif3a
R-MMU-983712	Ion channel transport	76	-0.371198	-1.36304	0.0618729	0.641224	0.622303	2952	tags=49%, list=35%, signal=32%	Atp6v1b2/Sgk1/Tcirg1/Clcn4/Atp6ap1/Atp6v0a1/Atp1b3/Trpc4ap/Atp11c/Mcoln1/Atp2c1/Tpcn1/Atp6v0c/Camk2d/Fkbp1b/Atp6v0d1/Atp6v1c1/Atp8b4/Trpm7/Atp9b/Atp1a1/Clcn6/Atp7a/Atp6v1h/Wwp1/Clcn7/Atp6v1d/Atp6v1a/Mcoln2/Atp13a2/Ttyh3/Ano6/Atp2a2/Trpv4/Tpcn2/Clcn5/Ttyh2	R-MMU-9754119	Drug-mediated inhibition of CDK4/CDK6 activity	4	-0.793735	-1.45295	0.0531697	0.394118	0.364481	50	tags=75%, list=1%, signal=75%	Ccnd2/Ccnd3/Cdk6
R-MMU-159740	Gamma-carboxylation of protein precursors	3	-0.823846	-1.36064	0.0804598	0.641224	0.622303	104	tags=67%, list=1%, signal=66%	Pros1/F7	R-MMU-112316	Neuronal System	62	-0.38057	-1.44765	0.0512169	0.394118	0.364481	1788	tags=47%, list=24%, signal=36%	Prkacb/Flot2/Kcnab2/Gnb1/Epb41l2/Panx1/Mdm2/Gng10/Stx1a/Comt/Prkca/Dlg1/Adcy7/Ap2a1/Kcnq5/Rps6ka3/Creb1/Camk2d/Ntrk3/Kcnmb4/Slc38a2/Rtn3/Gng2/Dnajc5/Epb41/Prkcb/Gls/Homer1/Glul
R-MMU-8951430	RUNX3 regulates WNT signaling	2	-0.895608	-1.35546	0.0617284	0.641224	0.622303	873	tags=100%, list=10%, signal=90%	Tcf7l2	R-MMU-3249367	STAT6-mediated induction of chemokines	3	0.865172	1.44725	0.0545455	0.394118	0.364481	306	tags=33%, list=4%, signal=32%	Sting1
R-MMU-112313	Neurotransmitter uptake and metabolism In glial cells	2	-0.891631	-1.34944	0.0617284	0.641224	0.622303	37	tags=100%, list=0%, signal=100%	Glul	R-MMU-450531	Regulation of mRNA stability by proteins that bind AU-rich elements	66	0.404102	1.44625	0.0520446	0.394118	0.364481	2663	tags=58%, list=36%, signal=37%	Exosc4/Psmc2/Psmd2/Exosc5/Exosc2/Exosc7/Adrm1/Psmc5/Psmc4/Exosc9/Psmd3/Psmd12/Psmc3/Psmb4/Set/Exosc8/Psma4/Psmd8/Zfp36l1/Exosc3/Psma5/Psmb5/Psmd7/Psmd11/Psmc1/Anp32a/Nup214/Exosc1/Ywhab/Psmd13/Psmb1/Psma6/Psmd1/Psmb6/Ubb/Rps27a/Hnrnpd/Psmb7
R-MMU-210455	Astrocytic Glutamate-Glutamine Uptake And Metabolism	2	-0.891631	-1.34944	0.0617284	0.641224	0.622303	37	tags=100%, list=0%, signal=100%	Glul	R-MMU-6803207	TP53 Regulates Transcription of Caspase Activators and Caspases	3	-0.834798	-1.43132	0.0532544	0.394118	0.364481	778	tags=100%, list=11%, signal=89%	Casp2/Cradd
R-MMU-804914	Transport of fatty acids	2	-0.888297	-1.3444	0.0634921	0.641224	0.622303	435	tags=100%, list=5%, signal=95%	Slc27a1	R-MMU-1912420	Pre-NOTCH Processing in Golgi	3	-0.832914	-1.42809	0.0532544	0.394118	0.364481	1085	tags=100%, list=15%, signal=85%	Furin/Notch1
R-MMU-3371556	Cellular response to heat stress	61	-0.384993	-1.33941	0.0737018	0.641224	0.622303	3511	tags=51%, list=42%, signal=30%	Fkbp4/Mapk3/Gsk3b/Mtor/Nup160/Hspa13/Ranbp2/Ptges3/Sirt1/Ywhae/Bag3/Hspa4l/Dnajc2/Rpa1/Rpa3/Nup155/Pom121/Nup133/Nup62/Mapk1/Seh1l/Nup93/Camk2d/Nup188/Hsbp1/Akt1s1/Nup153/Hspa9/Hsph1/Hspa1b/Hspa1a	R-MMU-1912422	Pre-NOTCH Expression and Processing	3	-0.832914	-1.42809	0.0532544	0.394118	0.364481	1085	tags=100%, list=15%, signal=85%	Furin/Notch1
R-MMU-8866423	VLDL assembly	2	-0.882276	-1.33528	0.0723104	0.641224	0.622303	233	tags=100%, list=3%, signal=97%	Apoc1	R-MMU-71240	Tryptophan catabolism	2	0.914809	1.38834	0.0525253	0.394118	0.364481	625	tags=100%, list=9%, signal=91%	Slc7a5/Slc3a2
R-MMU-165158	Activation of AKT2	2	-0.877394	-1.3279	0.0811287	0.641224	0.622303	496	tags=100%, list=6%, signal=94%	Pdpk1	R-MMU-9706374	FLT3 signaling through SRC family kinases	2	0.914084	1.38724	0.0545455	0.394118	0.364481	613	tags=50%, list=8%, signal=46%	Lck
R-MMU-166520	Signaling by NTRKs	54	-0.390047	-1.32484	0.0849673	0.641224	0.622303	3509	tags=54%, list=42%, signal=31%	Mapk3/Egr2/Dusp3/Creb1/Dusp6/Ppp2r1a/Shc1/Ap2b1/Sgk1/Ap2s1/Crkl/Mapk14/Ap2m1/Mapk1/Map2k1/Kidins220/Mapk7/Frs2/Braf/Cltc/Crk/Pik3ca/Pik3r1/Ap2a1/Ap2a2/Furin/Nab2/Ralgds/Irs2	R-MMU-927802	Nonsense-Mediated Decay (NMD)	106	0.349904	1.37297	0.0508167	0.394118	0.364481	2979	tags=59%, list=41%, signal=36%	Rps27rt/Rpsa/Upf3a/Eif4a3/Rplp0/Rpl10/Rpl4/Rps15/Rpl22l1/Rpl8/Rps5/Rpl5/Rpl18a/Rnps1/Rpl3/Rps4x/Casc3/Rpl15/Rpl17/Rpl13/Rps2/Smg5/Rpl26/Rpl7/Rpl29/Rps20/Rpl28/Rpl13a/Rplp1/Rps6/Rps3/Rpl19/Rpl32/Rpl9/Rpl21/Rps3a1/Rpl6/Rpl35a/Upf1/Rps7/Rpl36al/Rpl11/Rpl14/Rpl18/Rps11/Fau/Rps27a/Rps17/Rps27l/Rps10/Rpl7a/Rps25/Rps13/Smg9/Rps16/Rpl12/Rps12/Rps19/Ppp2ca/Rps18/Rpl31/Rpl30/Rpl23a
R-MMU-166016	Toll Like Receptor 4 (TLR4) Cascade	97	0.36125	1.32218	0.0820896	0.641224	0.622303	1126	tags=25%, list=14%, signal=22%	Irf7/Usp18/Nfkbib/Optn/Cd180/Dusp7/Ripk3/Nfkb1/Nfkb2/Jun/Nod1/Ly86/Irak2/Mapkapk2/Map2k3/Birc2/Ppp2cb/Lbp/Ubb/Itgb2/Nfkbia/Ube2v1/Tirap/Rela	R-MMU-975957	Nonsense Mediated Decay (NMD) enhanced by the Exon Junction Complex (EJC)	106	0.349904	1.37297	0.0508167	0.394118	0.364481	2979	tags=59%, list=41%, signal=36%	Rps27rt/Rpsa/Upf3a/Eif4a3/Rplp0/Rpl10/Rpl4/Rps15/Rpl22l1/Rpl8/Rps5/Rpl5/Rpl18a/Rnps1/Rpl3/Rps4x/Casc3/Rpl15/Rpl17/Rpl13/Rps2/Smg5/Rpl26/Rpl7/Rpl29/Rps20/Rpl28/Rpl13a/Rplp1/Rps6/Rps3/Rpl19/Rpl32/Rpl9/Rpl21/Rps3a1/Rpl6/Rpl35a/Upf1/Rps7/Rpl36al/Rpl11/Rpl14/Rpl18/Rps11/Fau/Rps27a/Rps17/Rps27l/Rps10/Rpl7a/Rps25/Rps13/Smg9/Rps16/Rpl12/Rps12/Rps19/Ppp2ca/Rps18/Rpl31/Rpl30/Rpl23a
R-MMU-8856825	Cargo recognition for clathrin-mediated endocytosis	63	-0.375775	-1.32055	0.0826446	0.641224	0.622303	2811	tags=41%, list=34%, signal=28%	Cops2/Cops7b/Eps15/Sh3kbp1/Ap2s1/Epn1/Cltb/M6pr/Adrb2/Ap2m1/Cbl/Reps1/Stam/Trf/Cltc/Dvl2/Tfrc/Arrb1/Aak1/Ap2a1/Ubqln1/Ap2a2/Picalm/Fcho2/Igf2r/Dab2	R-MMU-194315	Signaling by Rho GTPases	334	-0.263306	-1.26413	0.0461664	0.394118	0.364481	1850	tags=36%, list=25%, signal=28%	Kif5b/Seh1l/Esyt1/Ppp1r12a/Flot2/Actr2/Ahctf1/Racgap1/Srgap2/Nckap1/Grb2/Lmnb1/Mad1l1/Hsp90ab1/Nck1/Fmnl3/Dock11/Stk10/Fam13b/Pkn2/Stam2/Swap70/Prex1/Abi1/Cyfip2/Vrk2/Abi2/Hgs/Nf2/Clasp1/Mapk14/Stam/Rangap1/Cul3/Mis12/Ywhae/Arhgef18/Rbbp6/Arhgap17/Cltc/Tfrc/Golga3/Elmo2/Dync1li1/Prkca/Arhgef3/Ranbp2/Wipf1/Ocrl/Ppp2r5e/Rock2/Lrrc1/Arhgap12/Tra2b/Akap12/Ctnna1/Peak1/Ywhag/Cenpc1/Arhgap25/Dock10/Ppp…
R-MMU-927802	Nonsense-Mediated Decay (NMD)	107	-0.340513	-1.3108	0.072758	0.641224	0.622303	4846	tags=76%, list=58%, signal=32%	Rpl19/Casc3/Rpl6/Rps9/Rpl9/Rps20/Rpl4/Rpl7a/Rpl26/Upf3a/Rpl22l1/Rps13/Rpl13a/Rpl23a/Rps27/Rps6/Rps16/Rpl27a/Rps4x/Rps3/Rnps1/Rps27a/Rps7/Rps3a1/Rps10/Rpl32/Rps27l/Smg5/Smg1/Rpl11/Uba52/Rps2/Upf2/Rps12/Rpl35a/Rpl36al/Rpl31/Rpl14/Rps8/Magoh/Rpl30/Rps24/Rplp1/Rpl36/Rps21/Rpl12/Rps14/Ppp2r1a/Rpl24/Rbm8a/Rps26/Rpl34/Rpl23/Rpl22/Smg7/Rps18/Rpl37/Pabpc1/Rps19/Eif4g1/Rps23/Rps15a/Rps25/Rpl27/Ppp2r2a/Rplp…	R-MMU-1500931	Cell-Cell communication	29	-0.479753	-1.55455	0.0553401	0.395978	0.366201	1336	tags=41%, list=18%, signal=34%	Lims1/Pxn/Ctnna1/Adam19/Ctnnb1/Ptk2b/Sp1/Afdn/Pvr/Dst/Nck2/Skap2
R-MMU-975957	Nonsense Mediated Decay (NMD) enhanced by the Exon Junction Complex (EJC)	107	-0.340513	-1.3108	0.072758	0.641224	0.622303	4846	tags=76%, list=58%, signal=32%	Rpl19/Casc3/Rpl6/Rps9/Rpl9/Rps20/Rpl4/Rpl7a/Rpl26/Upf3a/Rpl22l1/Rps13/Rpl13a/Rpl23a/Rps27/Rps6/Rps16/Rpl27a/Rps4x/Rps3/Rnps1/Rps27a/Rps7/Rps3a1/Rps10/Rpl32/Rps27l/Smg5/Smg1/Rpl11/Uba52/Rps2/Upf2/Rps12/Rpl35a/Rpl36al/Rpl31/Rpl14/Rps8/Magoh/Rpl30/Rps24/Rplp1/Rpl36/Rps21/Rpl12/Rps14/Ppp2r1a/Rpl24/Rbm8a/Rps26/Rpl34/Rpl23/Rpl22/Smg7/Rps18/Rpl37/Pabpc1/Rps19/Eif4g1/Rps23/Rps15a/Rps25/Rpl27/Ppp2r2a/Rplp…	R-MMU-8951936	RUNX3 regulates p14-ARF	4	-0.788291	-1.44299	0.0552147	0.395978	0.366201	953	tags=75%, list=13%, signal=65%	Ep300/Cbfb/Hdac4
R-MMU-2132295	MHC class II antigen presentation	73	-0.360732	-1.31004	0.0860034	0.641224	0.622303	1264	tags=26%, list=15%, signal=22%	Cltc/Kif1c/Ctsd/Kif2a/Sec24a/Ap2a1/Klc4/Kifap3/Ctsb/Ap2a2/Kif16b/Ap1b1/Osbpl1a/Sec24d/Kif19a/Ctsl/Kif13b/Lgmn/Kif3a	R-MMU-6804115	TP53 regulates transcription of additional cell cycle genes whose exact role in the p53 pathway remain uncertain	13	-0.623225	-1.61989	0.0568113	0.40196	0.371733	1696	tags=54%, list=23%, signal=41%	Cnot6/Cnot1/Cnot4/Cnot11/Cnot2/Cnot6l/Cnot7
R-MMU-195721	Signaling by WNT	136	-0.318407	-1.26909	0.0813559	0.641224	0.622303	3650	tags=48%, list=44%, signal=27%	Csnk2b/Pfn1/Psmd6/Axin1/Psma5/Ppp3ca/Smarca4/Gsk3b/Kremen1/Cul1/Tnks2/Lrp5/Map3k7/Calm2/Ctnnbip1/Psmd2/Ppp2r1a/Tle3/Gng10/Ap2b1/Gng12/Gnb1/Csnk2a1/Usp34/Dvl1/Psmb7/Psmb4/Ap2s1/Cltb/Cdc73/Psmb6/Psmd1/Akt1/Ap2m1/Cby1/Vps29/Klhl12/Smurf2/Plcb1/Tle4/Rnf146/Wls/Xpo1/Daam1/Cltc/Psmd14/Ppp3cb/Dvl2/Vps35/Fzd7/Vps26a/Ctnnb1/Ap2a1/Smurf1/Ap2a2/Ppp2r5e/Ppp3r1/Prkca/Tnks/Gng2/Nlk/Tcf7l2/Sox4/Lrp6/Znrf3	R-MMU-112399	IRS-mediated signalling	13	-0.622064	-1.61688	0.0574391	0.40196	0.371733	1042	tags=46%, list=14%, signal=40%	Sos1/Pdpk1/Pik3ca/Frs2/Pde3b/Pik3r1
R-MMU-3134963	DEx/H-box helicases activate type I IFN and inflammatory cytokines production	7	0.711937	1.51891	0.0883838	0.644906	0.625876	631	tags=57%, list=8%, signal=53%	Irf7/Myd88/Nfkb1/Nfkb2	R-MMU-9706369	Negative regulation of FLT3	11	-0.624612	-1.56772	0.0593307	0.40196	0.371733	868	tags=27%, list=12%, signal=24%	Cbl/Sla/Ptprj
R-MMU-8963898	Plasma lipoprotein assembly	8	-0.648018	-1.3729	0.0889262	0.645773	0.626718	1205	tags=62%, list=14%, signal=54%	Prkaca/Prkacb/Apoe/Abca1/Apoc1	R-MMU-114452	Activation of BH3-only proteins	14	-0.587786	-1.55273	0.058539	0.40196	0.371733	1536	tags=43%, list=21%, signal=34%	Ywhae/Ywhag/Dynll1/Mapk8/Bcl2l11/Bcl2
R-MMU-445355	Smooth Muscle Contraction	15	0.569908	1.43367	0.0896739	0.647692	0.62858	1634	tags=53%, list=20%, signal=43%	Acta2/Tpm4/Vcl/Tln1/Tpm1/Myl12b/Calm1/Tpm3	R-MMU-8853659	RET signaling	13	-0.588489	-1.52961	0.0584551	0.40196	0.371733	1413	tags=77%, list=19%, signal=62%	Prkacb/Grb2/Prkca/Pik3cd/Sos1/Plcg1/Pik3ca/Frs2/Pik3r1/Dok2
R-MMU-446652	Interleukin-1 family signaling	92	0.358478	1.31373	0.0904645	0.647692	0.62858	1261	tags=25%, list=15%, signal=21%	Usp18/Il1b/Il1a/Il1rn/Myd88/Nfkbib/Il18/Irak3/Il1r2/Casp1/Nfkb1/Nfkb2/Il1rap/Irak2/Gsdmd/Il18bp/Ubb/Irak4/Nfkbia/Ube2v1/Rela/Psmc2/Nkiras2	R-MMU-9762114	GSK3B and BTRC:CUL1-mediated-degradation of NFE2L2	40	0.467543	1.52168	0.0615672	0.40196	0.371733	2663	tags=60%, list=36%, signal=38%	Psmc2/Psmd2/Adrm1/Psmc5/Psmc4/Psmd3/Psmd12/Psmc3/Psmb4/Psma4/Psmd8/Psma5/Psmb5/Psmd7/Psmd11/Psmc1/Psmd13/Psmb1/Psma6/Psmd1/Psmb6/Ubb/Rps27a/Psmb7
R-MMU-453279	Mitotic G1 phase and G1/S transition	95	-0.34065	-1.29228	0.0904523	0.647692	0.62858	2824	tags=40%, list=34%, signal=27%	Mcm6/Cdc25a/Cdk7/Psmb7/Orc4/Psmb4/Rpa1/Rpa3/Ppp2r2a/Dbf4/Orc5/Cdk2/Rbbp4/Rb1/Psmb6/Psmd1/Akt1/E2f3/Dyrk1a/Cdk4/Gmnn/Orc2/Psmd14/Abl1/Tfdp1/Mnat1/Lin52/Cks1b/Cdk6/Cdt1/Mcm3/Lin54/Prim2/Pola1/Akt3/Skp2/Cables1/Ccnd3	R-MMU-389356	Co-stimulation by CD28	33	-0.454073	-1.50956	0.0586317	0.40196	0.371733	1476	tags=36%, list=20%, signal=29%	Mtor/Ppp2r5e/Pik3cd/Pdpk1/Ppp2r1b/Ctla4/Pik3ca/Pik3r5/Akt3/Pik3r1/Lyn/Map3k8
R-MMU-9634638	Estrogen-dependent nuclear events downstream of ESR-membrane signaling	9	-0.621082	-1.36633	0.0926829	0.657402	0.638003	2444	tags=67%, list=29%, signal=47%	Foxo3/Akt1/Mapk1/Xpo1/Uhmk1/Akt3	R-MMU-190840	Microtubule-dependent trafficking of connexons from Golgi to the plasma membrane	5	0.7658	1.50519	0.0616302	0.40196	0.371733	1717	tags=100%, list=23%, signal=77%	Tuba1c/Tuba1a/Tubb4b/Tuba4a/Tuba1b
R-MMU-1483213	Synthesis of PE	8	-0.63994	-1.35579	0.0922819	0.657402	0.638003	1543	tags=50%, list=19%, signal=41%	Cept1/Selenoi/Chka/Lpin1	R-MMU-190861	Gap junction assembly	5	0.7658	1.50519	0.0616302	0.40196	0.371733	1717	tags=100%, list=23%, signal=77%	Tuba1c/Tuba1a/Tubb4b/Tuba4a/Tuba1b
R-MMU-9013419	RHOT2 GTPase cycle	5	-0.71516	-1.34219	0.0953895	0.667289	0.647598	2379	tags=100%, list=29%, signal=72%	Rhot2/Trak2/Trak1/Mfn1	R-MMU-190872	Transport of connexons to the plasma membrane	5	0.7658	1.50519	0.0616302	0.40196	0.371733	1717	tags=100%, list=23%, signal=77%	Tuba1c/Tuba1a/Tubb4b/Tuba4a/Tuba1b
R-MMU-77108	Utilization of Ketone Bodies	2	-0.865715	-1.31022	0.0952381	0.667289	0.647598	249	tags=100%, list=3%, signal=97%	Oxct1	R-MMU-4608870	Asymmetric localization of PCP proteins	38	0.46468	1.50474	0.0605505	0.40196	0.371733	2663	tags=63%, list=36%, signal=40%	Psmc2/Psmd2/Adrm1/Psmc5/Psmc4/Psmd3/Psmd12/Psmc3/Psmb4/Psma4/Psmd8/Psma5/Psmb5/Psmd7/Psmd11/Psmc1/Psmd13/Psmb1/Psma6/Psmd1/Psmb6/Ubb/Rps27a/Psmb7
R-MMU-964975	Vitamin B6 activation to pyridoxal phosphate	2	-0.864404	-1.30824	0.0952381	0.667289	0.647598	607	tags=100%, list=7%, signal=93%	Pdxk	R-MMU-349425	Autodegradation of the E3 ubiquitin ligase COP1	38	0.464502	1.50417	0.0605505	0.40196	0.371733	2663	tags=63%, list=36%, signal=40%	Psmc2/Psmd2/Adrm1/Psmc5/Psmc4/Psmd3/Psmd12/Psmc3/Psmb4/Psma4/Psmd8/Psma5/Psmb5/Psmd7/Psmd11/Psmc1/Psmd13/Psmb1/Psma6/Psmd1/Psmb6/Ubb/Rps27a/Psmb7
R-MMU-1280218	Adaptive Immune System	440	0.257633	1.16702	0.0959821	0.668369	0.648646	994	tags=18%, list=12%, signal=16%	Col3a1/Icam2/Col1a2/Col1a1/H2-Q10/H2-Q7/Cd74/H2-T23/Cd40/Ube2l6/Cd300lg/Nedd4/Icam1/Itgb7/Herc6/Nfkbib/Kif23/Pilra/Cd79b/Rap1gap2/Sell/Trem1/H2-Q4/H2-T22/Ifitm1/Uba7/Ptpn6/Ifitm3/Icosl/Ncf2/Ptprc/Psmb8/Psme2b/Cd101/Cd81/Pik3ap1/Siglec1/Ube2s/Cd300lb/Rnf114/Ifi30/Psmb10/H2-M3/Treml2/Tubb4b/Nfkb1/Cd36/Ctse/Fbxw17/Tuba1a/Socs3/Itpr1/Dtx3l/Psmb9/Fcgr1/Trim39/Ncf4/Cdc34/Siah2/Cybb/Spsb2/Tap1/Cd300c2/P…	R-MMU-9696270	RND2 GTPase cycle	22	-0.499093	-1.49501	0.061098	0.40196	0.371733	1451	tags=45%, list=20%, signal=37%	Tfrc/Golga3/Lrrc1/Kidins220/Arhgap35/Ptpn13/Frs2/Arhgap1/Pik3r1/Dst
R-MMU-173736	Alternative complement activation	2	0.886489	1.36977	0.0965517	0.668517	0.64879	948	tags=100%, list=11%, signal=89%	Cfp/C3	R-MMU-3371497	HSP90 chaperone cycle for steroid hormone receptors (SHR) in the presence of ligand	34	-0.443863	-1.48702	0.058952	0.40196	0.371733	511	tags=21%, list=7%, signal=19%	Dnaja4/Stip1/Dnaja1/Hsp90aa1/Nr3c1/Dnajb1/Fkbp5
R-MMU-1250342	PI3K events in ERBB4 signaling	3	-0.811034	-1.33948	0.0968801	0.668517	0.64879	971	tags=67%, list=12%, signal=59%	Pik3ca/Pik3r1	R-MMU-69656	Cyclin A:Cdk2-associated events at S phase entry	49	0.433528	1.47255	0.0592593	0.40196	0.371733	2663	tags=61%, list=36%, signal=39%	Psmc2/Psmd2/Adrm1/Psmc5/Psmc4/Cdk4/Psmd3/Psmd12/Psmc3/Psmb4/Psma4/Psmd8/Cdk7/Psma5/Cdc25a/Psmb5/Psmd7/Psmd11/Akt2/Ccnh/Cdc25b/Psmc1/Psmd13/Psmb1/Psma6/Psmd1/Psmb6/Ubb/Rps27a/Psmb7
R-MMU-69206	G1/S Transition	74	-0.352963	-1.28992	0.0976431	0.670747	0.650954	2824	tags=38%, list=34%, signal=25%	Mcm6/Cdc25a/Cdk7/Psmb7/Orc4/Psmb4/Rpa1/Rpa3/Dbf4/Orc5/Cdk2/Rb1/Psmb6/Psmd1/Akt1/Cdk4/Gmnn/Orc2/Psmd14/Mnat1/Cks1b/Cdt1/Mcm3/Prim2/Pola1/Akt3/Skp2/Cables1	R-MMU-9013423	RAC3 GTPase cycle	51	-0.399912	-1.46586	0.0602028	0.40196	0.371733	2078	tags=51%, list=28%, signal=37%	Rbm39/Git2/Taok3/Esyt1/Racgap1/Srgap2/Nckap1/Swap70/Prex1/Abi1/Vrk2/Abi2/Arhgap17/Tfrc/Ocrl/Dock10/Rapgef1/Arhgap35/Abr/Arhgap39/Bcr/Arhgap15/Erbin/Arhgap1/Pik3r1/Arhgap26
R-MMU-114604	GPVI-mediated activation cascade	27	0.52294	1.52241	0.0991883	0.673053	0.653192	425	tags=19%, list=5%, signal=18%	Col1a2/Col1a1/Ptpn6/Rhog/Rac2	R-MMU-163560	Triglyceride catabolism	3	0.857906	1.4351	0.0585859	0.40196	0.371733	521	tags=67%, list=7%, signal=62%	Fabp4/Fabp5
R-MMU-1810476	RIP-mediated NFkB activation via ZBP1	11	0.610322	1.47186	0.0997442	0.673053	0.653192	1261	tags=64%, list=15%, signal=54%	Myd88/Nfkbib/Nfkb1/Nfkb2/Nfkbia/Rela/Nkiras2	R-MMU-2029480	Fcgamma receptor (FCGR) dependent phagocytosis	46	-0.405194	-1.43473	0.0614035	0.40196	0.371733	2054	tags=50%, list=28%, signal=36%	Actr2/Nckap1/Grb2/Fyn/Hsp90ab1/Nck1/Abi1/Cyfip2/Abi2/Nf2/Elmo2/Wipf1/Abl1/Prkce/Mapk1/Myo5a/Plcg1/Elmo1/Pik3ca/Pik3r1/Crk/Hsp90aa1/Lyn
R-MMU-933542	TRAF6 mediated NF-kB activation	11	0.609556	1.47001	0.0997442	0.673053	0.653192	1261	tags=55%, list=15%, signal=46%	Nfkbib/Nfkb1/Nfkb2/Nfkbia/Rela/Nkiras2	R-MMU-389599	Alpha-oxidation of phytanate	3	0.856674	1.43304	0.0585859	0.40196	0.371733	1051	tags=100%, list=14%, signal=86%	Phyh/Aldh3a2/Slc25a17
R-MMU-71032	Propionyl-CoA catabolism	5	-0.713817	-1.33966	0.0985692	0.673053	0.653192	1224	tags=80%, list=15%, signal=68%	Mcee/Mmut/Pccb/Pcca	R-MMU-442742	CREB1 phosphorylation through NMDA receptor-mediated activation of RAS signaling	3	-0.82386	-1.41256	0.0571992	0.40196	0.371733	1196	tags=100%, list=16%, signal=84%	Rps6ka3/Creb1
R-MMU-1227986	Signaling by ERBB2	33	-0.433994	-1.342	0.101142	0.676498	0.656535	2116	tags=33%, list=25%, signal=25%	Akt1/Erbin/Rnf41/Cul5/Pik3ca/Memo1/Matk/Pik3r1/Prkca/Akt3/Gab1	R-MMU-5578775	Ion homeostasis	19	-0.56984	-1.63652	0.0622451	0.404182	0.373788	1662	tags=47%, list=23%, signal=37%	Atp1b3/Ahcyl1/Atp2a2/Itpr1/Camk2d/Atp2b1/Atp1a1/Stim1/Atp2b4
R-MMU-9020702	Interleukin-1 signaling	83	0.369648	1.31482	0.100985	0.676498	0.656535	1261	tags=23%, list=15%, signal=20%	Usp18/Il1b/Il1a/Il1rn/Myd88/Nfkbib/Irak3/Il1r2/Nfkb1/Nfkb2/Il1rap/Irak2/Ubb/Irak4/Nfkbia/Ube2v1/Rela/Psmc2/Nkiras2	R-MMU-1059683	Interleukin-6 signaling	8	-0.669216	-1.53982	0.0626305	0.404494	0.374076	967	tags=50%, list=13%, signal=43%	Jak2/Cbl/Stat3/Tyk2
R-MMU-5690714	CD22 mediated BCR regulation	3	0.850635	1.45316	0.101781	0.6778	0.6578	343	tags=67%, list=4%, signal=64%	Cd79b/Ptpn6	R-MMU-8863795	Downregulation of ERBB2 signaling	16	-0.54589	-1.49875	0.0630252	0.404494	0.374076	585	tags=31%, list=8%, signal=29%	Rnf41/Erbin/Akt3/Ptpn12/Hsp90aa1
R-MMU-3371571	HSF1-dependent transactivation	15	-0.535073	-1.36852	0.102524	0.679776	0.659717	1788	tags=33%, list=21%, signal=26%	Camk2d/Hsbp1/Akt1s1/Hspa1b/Hspa1a	R-MMU-2046105	Linoleic acid (LA) metabolism	2	-0.894854	-1.3917	0.0631164	0.404494	0.374076	132	tags=100%, list=2%, signal=98%	Elovl5
R-MMU-189445	Metabolism of porphyrins	14	-0.549854	-1.36999	0.10306	0.680372	0.660295	3176	tags=64%, list=38%, signal=40%	Fech/Cox10/Cpox/Hmbs/Blvra/Abcc1/Slco2b1/Abcg2/Hmox1	R-MMU-9607240	FLT3 Signaling	24	-0.498114	-1.53981	0.0646615	0.412602	0.381575	1042	tags=33%, list=14%, signal=29%	Sos1/Cbl/Foxo3/Pik3ca/Akt3/Pik3r1/Sla/Ptprj
R-MMU-9772755	Formation of WDR5-containing histone-modifying complexes	33	-0.430359	-1.33076	0.104405	0.683335	0.663171	2420	tags=48%, list=29%, signal=35%	Wdr5/Setd1a/Kat2a/Paxip1/Kansl2/Kat2b/Setd1b/Kansl1/Hcfc2/Zzz3/Kdm6a/Kat14/Tasp1/Yeats2/Phf20/Tada2a	R-MMU-8939247	RUNX1 regulates transcription of genes involved in interleukin signaling	2	-0.893408	-1.38945	0.0650888	0.413538	0.382441	274	tags=100%, list=4%, signal=96%	Cbfb
R-MMU-73857	RNA Polymerase II Transcription	567	-0.245212	-1.13912	0.10424	0.683335	0.663171	3543	tags=44%, list=43%, signal=27%	Pip4k2b/Npm1/Ndufa4/Smarca4/Mapk3/Ccng1/U2af2/Mdm4/Cul1/Mtor/Snrpd3/Magoh/Rnmt/Gls/Rictor/Taf3/Iws1/Tcea1/Smarcc2/Lamtor1/Eed/Papola/Zfp65/Polr2k/Smad4/Ercc3/Ppm1d/Eloc/Rpap2/Ccnc/Sesn1/Mapkap1/Zfp760/Zfp729a/Psmd2/Rbl1/Gtf2h5/Trp53bp2/Ppp2r1a/Cnot6l/Dyrk2/Sin3a/Gpi1/Sirt1/Ywhae/H2ax/Sp1/Rbm8a/Pcna/Snapc3/Prkag2/Dek/Zfp780b/Cnot9/Itch/Csnk2a1/Ints10/Bax/Thoc1/Cox5a/Zkscan1/Nr2f6/Ccnt1/Srsf3/Nr2c1…	R-MMU-9013424	RHOV GTPase cycle	20	-0.510059	-1.47909	0.0662224	0.418935	0.387432	1454	tags=45%, list=20%, signal=36%	Cltc/Arhgap12/Peak1/Cep97/Usp9x/Sh3rf1/Pik3r1/Dst/Nck2
R-MMU-446728	Cell junction organization	28	-0.453437	-1.34865	0.105611	0.688274	0.667964	873	tags=25%, list=10%, signal=22%	Ctnnb1/Ilf3/Ctnnd1/Adam19/Parvb/Prkci/Fblim1	R-MMU-2730905	Role of LAT2/NTAL/LAB on calcium mobilization	8	-0.659354	-1.51712	0.0688935	0.43397	0.401337	1042	tags=62%, list=14%, signal=54%	Sos1/Pdpk1/Pik3ca/Pik3r1/Lyn
R-MMU-936964	Activation of IRF3, IRF7 mediated by TBK1, IKKŒµ (IKBKE)	17	0.532993	1.38583	0.106952	0.694049	0.673569	287	tags=12%, list=3%, signal=11%	Irf7/Optn	R-MMU-448706	Interleukin-1 processing	5	0.758073	1.49	0.0695825	0.435856	0.40308	1300	tags=80%, list=18%, signal=66%	Il1b/Nfkb2/Gsdmd/Rela
R-MMU-2730905	Role of LAT2/NTAL/LAB on calcium mobilization	11	-0.596106	-1.38135	0.10802	0.695063	0.674553	971	tags=27%, list=12%, signal=24%	Pik3ca/Pik3r1/Pdpk1	R-MMU-3214842	HDMs demethylate histones	22	-0.492764	-1.47605	0.0700799	0.435856	0.40308	2169	tags=50%, list=30%, signal=35%	Kdm5a/Kdm3a/Kdm5d/Kdm7a/Kdm4c/Kdm2a/Jmjd6/Phf8/Kdm6a/Arid5b/Kdm1b
R-MMU-157118	Signaling by NOTCH	29	-0.445723	-1.33358	0.107794	0.695063	0.674553	2156	tags=41%, list=26%, signal=31%	Kat2a/Dtx2/Akt1/Dtx4/Aph1a/Kat2b/Adam10/Maml1/Rbpj/Furin/Maml2/Prkci	R-MMU-6811434	COPI-dependent Golgi-to-ER retrograde traffic	50	0.425747	1.45046	0.0699816	0.435856	0.40308	1817	tags=44%, list=25%, signal=33%	Tmed3/Tuba1c/Bnip1/Tuba1a/Cope/Use1/Tubb4b/Napa/Arfgap2/Copb2/Kif3b/Surf4/Kdelr1/Tuba4a/Rab1b/Tmed9/Copb1/Copa/Kif23/Tmed10/Tuba1b/Copg2
R-MMU-5358565	Mismatch repair (MMR) directed by MSH2:MSH6 (MutSalpha)	8	-0.629977	-1.33468	0.10906	0.695888	0.675353	2600	tags=75%, list=31%, signal=52%	Rpa1/Rpa3/Msh2/Msh6/Lig1/Mlh1	R-MMU-5654695	PI-3K cascade:FGFR2	6	-0.69328	-1.44126	0.0705394	0.43687	0.404018	459	tags=67%, list=6%, signal=63%	Grb2/Pik3ca/Frs2/Pik3r1
R-MMU-983231	Factors involved in megakaryocyte development and platelet production	61	-0.36803	-1.28039	0.108878	0.695888	0.675353	2493	tags=44%, list=30%, signal=31%	Kif1b/Hdac2/Mfn2/Prkaca/Itpk1/Dock1/Tuba1b/Rbsn/Mfn1/Vps45/Jmjd1c/Sh2b2/Sh2b1/Prkacb/Kif1c/Mafg/Kif2a/Rcor1/Klc4/Kifap3/Cbx5/Kif16b/Kif19a/Rad51b/Dock4/Kif13b/Kif3a	R-MMU-1971475	A tetrasaccharide linker sequence is required for GAG synthesis	6	0.72995	1.51438	0.0711538	0.437003	0.404141	716	tags=33%, list=10%, signal=30%	Dcn/Xylt2
R-MMU-76009	Platelet Aggregation (Plug Formation)	19	0.50464	1.35683	0.111111	0.703089	0.682342	381	tags=16%, list=5%, signal=15%	Col1a2/Col1a1/Apbb1ip	R-MMU-1227986	Signaling by ERBB2	30	-0.427186	-1.3976	0.0709677	0.437003	0.404141	1042	tags=33%, list=14%, signal=29%	Sos1/Prkce/Rnf41/Erbin/Memo1/Pik3ca/Akt3/Pik3r1/Ptpn12/Hsp90aa1
R-MMU-389542	NADPH regeneration	2	-0.847972	-1.28337	0.111111	0.703089	0.682342	1270	tags=100%, list=15%, signal=85%	Idh1	R-MMU-425366	Transport of bile salts and organic acids, metal ions and amine compounds	14	-0.559408	-1.47776	0.0723404	0.442447	0.409176	1170	tags=50%, list=16%, signal=42%	Slc6a6/Slc41a1/Slc44a2/Emb/Slc39a14/Slc11a2/Slc5a3
R-MMU-2022377	Metabolism of Angiotensinogen to Angiotensins	4	0.782313	1.42776	0.113757	0.704326	0.683542	30	tags=25%, list=0%, signal=25%	Cpb1	R-MMU-1461973	Defensins	7	0.719325	1.5458	0.0742188	0.44301	0.409697	295	tags=57%, list=4%, signal=55%	Try4/Prss2/Try10/Try5
R-MMU-5099900	WNT5A-dependent internalization of FZD4	11	-0.593447	-1.37519	0.11293	0.704326	0.683542	3072	tags=82%, list=37%, signal=52%	Ap2b1/Ap2s1/Cltb/Ap2m1/Cltc/Dvl2/Ap2a1/Ap2a2/Prkca	R-MMU-422356	Regulation of insulin secretion	25	0.509539	1.49391	0.0735849	0.44301	0.409697	298	tags=12%, list=4%, signal=12%	Gcg/Acsl3/Gngt2
R-MMU-429914	Deadenylation-dependent mRNA decay	48	-0.390363	-1.29977	0.113115	0.704326	0.683542	3148	tags=50%, list=38%, signal=31%	Cnot6l/Exosc1/Exosc7/Lsm5/Cnot9/Pabpc1/Eif4g1/Patl1/Skic3/Lsm7/Dis3/Cnot10/Dcp1a/Parn/Edc3/Eif4e/Cnot4/Cnot1/Cnot7/Cnot2/Edc4/Cnot6/Pan3/Eif4b	R-MMU-9856649	Transcriptional and post-translational regulation of MITF-M expression and activity	13	-0.564362	-1.4669	0.0730689	0.44301	0.409697	1541	tags=38%, list=21%, signal=30%	Gsk3b/Ep300/Mapk1/Xpo1/Akt3
R-MMU-3371453	Regulation of HSF1-mediated heat shock response	49	-0.389613	-1.2973	0.112561	0.704326	0.683542	3509	tags=51%, list=42%, signal=30%	Mapk3/Gsk3b/Nup160/Hspa13/Ranbp2/Sirt1/Ywhae/Bag3/Hspa4l/Dnajc2/Rpa1/Rpa3/Nup155/Pom121/Nup133/Nup62/Mapk1/Seh1l/Nup93/Nup188/Nup153/Hspa9/Hsph1/Hspa1b/Hspa1a	R-MMU-69202	Cyclin E associated events during G1/S transition	48	0.429774	1.45639	0.0742115	0.44301	0.409697	2663	tags=60%, list=36%, signal=39%	Psmc2/Psmd2/Adrm1/Psmc5/Psmc4/Cdk4/Psmd3/Psmd12/Psmc3/Psmb4/Psma4/Psmd8/Cdk7/Psma5/Cdc25a/Psmb5/Psmd7/Psmd11/Akt2/Ccnh/Psmc1/Psmd13/Psmb1/Psma6/Psmd1/Psmb6/Ubb/Rps27a/Psmb7
R-MMU-166166	MyD88-independent TLR4 cascade	87	0.356719	1.29314	0.114078	0.704326	0.683542	1126	tags=22%, list=14%, signal=19%	Irf7/Usp18/Nfkbib/Optn/Dusp7/Ripk3/Nfkb1/Nfkb2/Jun/Nod1/Irak2/Mapkapk2/Map2k3/Birc2/Ppp2cb/Ubb/Nfkbia/Ube2v1/Rela	R-MMU-168643	Nucleotide-binding domain, leucine rich repeat containing receptor (NLR) signaling pathways	34	-0.421408	-1.41179	0.0742358	0.44301	0.409697	2020	tags=50%, list=28%, signal=36%	Map2k6/Bcl2l1/Tnfaip3/Hsp90ab1/Birc3/Panx1/Ikbkg/Mapk14/P2rx7/Txn1/Itch/Tab3/Casp2/Tab2/Txnip/Aim2/Bcl2
R-MMU-937061	TRIF (TICAM1)-mediated TLR4 signaling	87	0.356719	1.29314	0.114078	0.704326	0.683542	1126	tags=22%, list=14%, signal=19%	Irf7/Usp18/Nfkbib/Optn/Dusp7/Ripk3/Nfkb1/Nfkb2/Jun/Nod1/Irak2/Mapkapk2/Map2k3/Birc2/Ppp2cb/Ubb/Nfkbia/Ube2v1/Rela	R-MMU-1280215	Cytokine Signaling in Immune system	264	-0.263805	-1.23432	0.0729167	0.44301	0.409697	1729	tags=30%, list=24%, signal=23%	Peli1/Kpna1/Brwd1/Tnfrsf18/Raf1/Il4ra/Fbxw11/Ikbkg/Mapk14/Ppm1b/Dusp7/Cd4/Stx1a/Fancl/N4bp1/Traf3/Tnfrsf4/Stat5b/Eif4g3/Eif2ak2/Map2k4/Pik3cd/Tab3/Rps6ka3/Adar/Flnb/Socs5/Map2k7/Nkiras1/Xiap/Creb1/Tnfrsf9/Camk2d/Sos1/Jak2/Mapk1/Arih1/Cbl/Ppp2r1b/Ptk2b/Rapgef1/Traf2/Plcg1/Tab2/Fancm/Irak2/Atf2/Stat3/Ifngr1/Tyk2/Foxo3/Tnfsf8/Pik3ca/Sos2/Sh2b1/Il10ra/Ube2d3/Akt3/Pik3r1/Il2ra/Jak3/Mapk8/Inpp5d/Crk/Sl…
R-MMU-8939245	RUNX1 regulates transcription of genes involved in BCR signaling	2	-0.846892	-1.28173	0.114638	0.704934	0.684133	1279	tags=100%, list=15%, signal=85%	Elf2	R-MMU-76009	Platelet Aggregation (Plug Formation)	19	0.54626	1.49099	0.0772128	0.443161	0.409836	85	tags=16%, list=1%, signal=16%	Col1a1/Col1a2/Fn1
R-MMU-187037	Signaling by NTRK1 (TRKA)	51	-0.384675	-1.29196	0.11526	0.705908	0.685078	3509	tags=55%, list=42%, signal=32%	Mapk3/Egr2/Dusp3/Creb1/Dusp6/Ppp2r1a/Shc1/Ap2b1/Sgk1/Ap2s1/Crkl/Mapk14/Ap2m1/Mapk1/Map2k1/Kidins220/Mapk7/Frs2/Braf/Cltc/Crk/Pik3ca/Pik3r1/Ap2a1/Ap2a2/Nab2/Ralgds/Irs2	R-MMU-69231	Cyclin D associated events in G1	30	-0.454613	-1.48734	0.0773318	0.443161	0.409836	1247	tags=53%, list=17%, signal=44%	Ubc/Rbl1/Skp1/Ppp2r1a/Rbl2/Tfdp1/Ccnd2/Ppp2r2a/E2f2/Cks1b/Abl1/Jak2/Ppp2r1b/Lyn/Ccnd3/Cdk6
R-MMU-432720	Lysosome Vesicle Biogenesis	26	-0.456665	-1.33497	0.116694	0.708995	0.688074	2975	tags=50%, list=36%, signal=32%	Ap1m1/App/Ap1s1/Ap1g1/Cltb/M6pr/Dnase2a/Cltc/Ap4e1/Arrb1/Txndc5/Ap1b1/Gns	R-MMU-69236	G1 Phase	30	-0.454613	-1.48734	0.0773318	0.443161	0.409836	1247	tags=53%, list=17%, signal=44%	Ubc/Rbl1/Skp1/Ppp2r1a/Rbl2/Tfdp1/Ccnd2/Ppp2r2a/E2f2/Cks1b/Abl1/Jak2/Ppp2r1b/Lyn/Ccnd3/Cdk6
R-MMU-6806664	Metabolism of vitamin K	2	-0.8467	-1.28144	0.116402	0.708995	0.688074	627	tags=100%, list=8%, signal=93%	Vkorc1l1	R-MMU-6791312	TP53 Regulates Transcription of Cell Cycle Genes	16	-0.532884	-1.46304	0.0756303	0.443161	0.409836	1696	tags=50%, list=23%, signal=38%	Pcna/Cnot6/Cnot1/Cnot4/Cnot11/Cnot2/Cnot6l/Cnot7
R-MMU-264876	Insulin processing	11	0.586535	1.41449	0.120205	0.711225	0.690238	12	tags=9%, list=0%, signal=9%	Ins1	R-MMU-5610785	GLI3 is processed to GLI3R by the proteasome	42	0.443745	1.45598	0.0770642	0.443161	0.409836	2663	tags=57%, list=36%, signal=37%	Psmc2/Psmd2/Adrm1/Psmc5/Psmc4/Psmd3/Psmd12/Psmc3/Psmb4/Psma4/Psmd8/Psma5/Psmb5/Psmd7/Psmd11/Psmc1/Psmd13/Psmb1/Psma6/Psmd1/Psmb6/Ubb/Rps27a/Psmb7
R-MMU-6804759	Regulation of TP53 Activity through Association with Co-factors	9	-0.607448	-1.33634	0.120325	0.711225	0.690238	2287	tags=56%, list=27%, signal=40%	Zfp385a/Akt1/Banp/Akt3/Phf20	R-MMU-909733	Interferon alpha/beta signaling	18	-0.50715	-1.43186	0.0767591	0.443161	0.409836	536	tags=17%, list=7%, signal=15%	Tyk2/Socs1/Rnasel
R-MMU-180786	Extension of Telomeres	30	-0.43861	-1.32935	0.119008	0.711225	0.690238	3269	tags=57%, list=39%, signal=35%	Terf2ip/Nhp2/Pcna/Pola2/Dkc1/Rpa1/Rpa3/Cdk2/Ankrd28/Terf2/Acd/Ppp6r3/Gar1/Lig1/Prim2/Pola1/Shq1	R-MMU-5218920	VEGFR2 mediated vascular permeability	17	-0.505568	-1.42565	0.0775681	0.443161	0.409836	1476	tags=35%, list=20%, signal=28%	Mtor/Ctnna1/Pdpk1/Ctnnb1/Akt3/Hsp90aa1
R-MMU-8964043	Plasma lipoprotein clearance	25	-0.458118	-1.32588	0.119476	0.711225	0.690238	1264	tags=28%, list=15%, signal=24%	Cltc/Ap2a1/Ap2a2/Apoe/Apoc1/Npc1/Nceh1	R-MMU-9009391	Extra-nuclear estrogen signaling	34	-0.417143	-1.39751	0.0764192	0.443161	0.409836	1100	tags=35%, list=15%, signal=30%	Creb1/Strn/Pdpk1/Mapk1/Gng2/Zdhhc21/Foxo3/Pik3ca/Xpo1/Akt3/Pik3r1/Hsp90aa1
R-MMU-427601	Multifunctional anion exchangers	2	-0.842333	-1.27483	0.118166	0.711225	0.690238	1317	tags=100%, list=16%, signal=84%	Slc26a11	R-MMU-177929	Signaling by EGFR	30	-0.419713	-1.37315	0.0752688	0.443161	0.409836	1975	tags=47%, list=27%, signal=34%	Grb2/Lrig1/Eps15/Stam2/Hgs/Stam/Pxn/Sos1/Cbl/Pag1/Plcg1/Pik3ca/Pik3r1/Ptpn12
R-MMU-212165	Epigenetic regulation of gene expression	95	-0.331324	-1.2569	0.118928	0.711225	0.690238	2708	tags=41%, list=32%, signal=28%	Tbp/Polr1c/Hdac3/Tbl1x/Rbbp7/Wdr5/Rbbp4/Trim28/Suz12/Setd1a/Polr2h/Kat2a/Paxip1/Taf1d/Kansl2/Kat2b/Tbl1xr1/Setd1b/Kansl1/Hcfc2/Aebp2/Abl1/Ddx21/Zzz3/Mybbp1a/Polr1g/Taf1a/Kdm6a/Ercc6/Kat14/Dnmt3a/Rxra/Tasp1/Yeats2/H2ac8/Polr1a/Phf20/Tada2a/Zfp950	R-MMU-1300645	Acrosome Reaction and Sperm:Oocyte Membrane Binding	2	0.897479	1.36203	0.0767677	0.443161	0.409836	269	tags=50%, list=4%, signal=48%	Cd9
R-MMU-76002	Platelet activation, signaling and aggregation	148	0.316648	1.25108	0.118483	0.711225	0.690238	911	tags=18%, list=11%, signal=16%	Sparc/Serping1/Col1a2/Selp/Col1a1/F5/Pdgfb/Lgals3bp/Gngt2/Ptpn6/Tagln2/Rhog/Apbb1ip/Rac2/Cyb5r1/Cd36/Dgkg/Pla2g4a/Vcl/Itpr1/Cd9/Plek/Actg1/Tln1/Aldoa/Dgkh	R-MMU-166187	Mitochondrial Uncoupling	2	0.897443	1.36198	0.0767677	0.443161	0.409836	752	tags=100%, list=10%, signal=90%	Slc25a4/Ucp2
R-MMU-6805567	Keratinization	5	0.726117	1.42886	0.123324	0.712385	0.691364	561	tags=60%, list=7%, signal=56%	Cela2a/Krt80/Jup	R-MMU-68949	Orc1 removal from chromatin	48	0.426115	1.44399	0.0779221	0.443464	0.410116	2663	tags=52%, list=36%, signal=33%	Psmc2/Psmd2/Adrm1/Psmc5/Psmc4/Psmd3/Psmd12/Psmc3/Psmb4/Psma4/Psmd8/Psma5/Psmb5/Psmd7/Psmd11/Psmc1/Psmd13/Psmb1/Psma6/Psmd1/Psmb6/Orc3/Ubb/Rps27a/Psmb7
R-MMU-6809371	Formation of the cornified envelope	5	0.726117	1.42886	0.123324	0.712385	0.691364	561	tags=60%, list=7%, signal=56%	Cela2a/Krt80/Jup	R-MMU-73817	Purine ribonucleoside monophosphate biosynthesis	8	0.687698	1.54042	0.0783939	0.443909	0.410528	680	tags=38%, list=9%, signal=34%	Impdh1/Adsl/Impdh2
R-MMU-2022923	Dermatan sulfate biosynthesis	3	0.82214	1.40448	0.122137	0.712385	0.691364	49	tags=33%, list=1%, signal=33%	Dcn	R-MMU-1483255	PI Metabolism	54	-0.370263	-1.36525	0.0786026	0.443909	0.410528	2272	tags=57%, list=31%, signal=40%	Pik3c2a/Pik3r4/Pik3cg/Pikfyve/Mtmr12/Plekha5/Pip4k2a/Pip5k1b/Sbf1/Arf3/Pten/Mtmr14/Mtmr6/Ocrl/Pik3cd/Pi4ka/Inpp4b/Pip4k2b/Pip5k1c/Inpp4a/Plekha2/Mtm1/Rab14/Mtmr1/Pik3ca/Ptpn13/Pik3r5/Pi4kb/Pik3r1/Inpp5d/Tnfaip8
R-MMU-5676594	TNF receptor superfamily (TNFSF) members mediating non-canonical NF-kB pathway	12	0.579838	1.40349	0.123324	0.712385	0.691364	877	tags=25%, list=11%, signal=22%	Cd40/Ltb/Birc2	R-MMU-1614635	Sulfur amino acid metabolism	7	0.704647	1.51426	0.0898438	0.446667	0.413078	1874	tags=86%, list=26%, signal=64%	Mpst/Mri1/Ethe1/Txn2/Adi1/Mtap
R-MMU-169893	Prolonged ERK activation events	12	-0.561561	-1.34652	0.122417	0.712385	0.691364	2532	tags=58%, list=30%, signal=41%	Crkl/Mapk1/Map2k1/Kidins220/Frs2/Braf/Crk	R-MMU-1362409	Mitochondrial iron-sulfur cluster biogenesis	9	0.657457	1.51016	0.0885122	0.446667	0.413078	2434	tags=89%, list=33%, signal=59%	Isca1/Fdx2/Fdx1/Iscu/Fxn/Nfs1/Hscb/Glrx5
R-MMU-69242	S Phase	103	-0.323922	-1.23998	0.122074	0.712385	0.691364	4277	tags=61%, list=51%, signal=30%	Rps27a/Wapl/Psma2/Psmd8/Rfc1/Ube2e1/Psma1/Psma6/Psmb2/Psmd11/Rad21/Rfc3/Uba52/Skp1/Fzr1/Psmc1/Smc3/Psmd6/Ccnh/Psma5/Cul1/Stag2/Psmd2/Anapc15/Pcna/Pola2/Anapc10/Mcm6/Cdc25a/Cdk7/Psmb7/Orc4/Psmb4/Rpa1/Rpa3/Esco1/Orc5/Anapc5/Cdk2/Rb1/Psmb6/Stag1/Cdc27/Psmd1/Akt1/Cdc23/Anapc1/Cdk4/Gmnn/Orc2/Anapc16/Psmd14/Mnat1/Cks1b/Pds5b/Cdt1/Mcm3/Lig1/Prim2/Pola1/Akt3/Skp2/Cables1	R-MMU-2559584	Formation of Senescence-Associated Heterochromatin Foci (SAHF)	11	0.630878	1.49665	0.0907336	0.446667	0.413078	781	tags=36%, list=11%, signal=33%	H1f4/H1f2/Cabin1/H1f0
R-MMU-1482925	Acyl chain remodelling of PG	6	0.71214	1.46503	0.124051	0.713876	0.692811	7	tags=17%, list=0%, signal=17%	Pla2g1b	R-MMU-9603798	Class I peroxisomal membrane protein import	13	0.607689	1.49555	0.0803059	0.446667	0.413078	1896	tags=77%, list=26%, signal=57%	Pex3/Aldh3a2/Pex2/Slc25a17/Pxmp4/Pex14/Abcd3/Fis1/Pex19/Pex16
R-MMU-9759218	Cobalamin (Cbl) metabolism	4	-0.740773	-1.32033	0.126603	0.717728	0.696549	2121	tags=75%, list=25%, signal=56%	Mmadhc/Mmut/Mtr	R-MMU-8854691	Interleukin-20 family signaling	8	-0.642984	-1.47946	0.0897704	0.446667	0.413078	1403	tags=62%, list=19%, signal=51%	Stat5b/Jak2/Stat3/Tyk2/Jak3
R-MMU-435368	Zinc efflux and compartmentalization by the SLC30 family	2	-0.83753	-1.26756	0.12522	0.717728	0.696549	1017	tags=100%, list=12%, signal=88%	Slc30a5	R-MMU-9027284	Erythropoietin activates RAS	7	-0.667939	-1.46104	0.0836735	0.446667	0.413078	967	tags=57%, list=13%, signal=50%	Jak2/Rapgef1/Crkl/Lyn
R-MMU-1799339	SRP-dependent cotranslational protein targeting to membrane	86	-0.334702	-1.25159	0.126476	0.717728	0.696549	4846	tags=77%, list=58%, signal=32%	Rpl19/Rpl6/Rps9/Rpl9/Rps20/Rpl4/Rpl7a/Rpl26/Rpl22l1/Srp14/Rps13/Rpl13a/Rpl23a/Rps27/Rps6/Rps16/Rpl27a/Rps4x/Rps3/Rps27a/Srp68/Rps7/Rps3a1/Rps10/Rpl32/Rps27l/Rpl11/Uba52/Rps2/Rps12/Rpl35a/Rpl36al/Rpl31/Rpl14/Srp72/Rps8/Rpl30/Rps24/Rplp1/Rpl36/Rps21/Rpl12/Rps14/Rpl24/Rps26/Rpl34/Rpl23/Rpl22/Rps18/Rpl37/Rps19/Rps23/Rps15a/Rps25/Rpl27/Rplp2/Rpl38/Rpl39/Rps17/Srp9/Rpl36a/Rpl35/Srp54a/Rps29/Rpl37a/Rps28	R-MMU-8875555	MET activates RAP1 and RAC1	7	-0.665377	-1.45544	0.0877551	0.446667	0.413078	854	tags=100%, list=12%, signal=88%	Rap1b/Rap1a/Grb2/Rapgef1/Crk/Crkl
R-MMU-212436	Generic Transcription Pathway	457	-0.247075	-1.1332	0.126095	0.717728	0.696549	3565	tags=45%, list=43%, signal=27%	Ccnh/Psma5/Pip4k2b/Npm1/Ndufa4/Smarca4/Mapk3/Ccng1/Mdm4/Cul1/Mtor/Gls/Rictor/Taf3/Tcea1/Smarcc2/Lamtor1/Eed/Zfp65/Polr2k/Smad4/Ercc3/Ppm1d/Eloc/Ccnc/Sesn1/Mapkap1/Zfp760/Zfp729a/Psmd2/Rbl1/Gtf2h5/Trp53bp2/Ppp2r1a/Cnot6l/Dyrk2/Sin3a/Gpi1/Sirt1/Ywhae/H2ax/Sp1/Pcna/Prkag2/Dek/Zfp780b/Cnot9/Itch/Csnk2a1/Bax/Cox5a/Zkscan1/Nr2f6/Ccnt1/Nr2c1/Taf15/Gsr/Sgk1/Casp2/Polr2l/Lamtor4/Atad2/Taf1/Runx2/Mta2/Zfp7…	R-MMU-210990	PECAM1 interactions	10	-0.599177	-1.44375	0.0903361	0.446667	0.413078	752	tags=50%, list=10%, signal=45%	Plcg1/Itgb3/Inpp5d/Lyn/Itgav
R-MMU-5656169	Termination of translesion DNA synthesis	21	0.492315	1.3502	0.127604	0.720727	0.69946	342	tags=14%, list=4%, signal=14%	Isg15/Ube2l6/Uba7	R-MMU-163685	Integration of energy metabolism	31	0.469739	1.4404	0.0833333	0.446667	0.413078	298	tags=10%, list=4%, signal=9%	Gcg/Acsl3/Gngt2
R-MMU-445989	TAK1-dependent IKK and NF-kappa-B activation	32	0.438643	1.31419	0.130208	0.72637	0.704936	1261	tags=31%, list=15%, signal=27%	Usp18/Nfkbib/Nfkb1/Nfkb2/Irak2/Ubb/Nfkbia/Ube2v1/Rela/Nkiras2	R-MMU-73933	Resolution of Abasic Sites (AP sites)	22	0.50381	1.43749	0.0883459	0.446667	0.413078	1321	tags=45%, list=18%, signal=37%	Apex1/Pold2/Adprs/Rfc5/Mbd4/Tdg/Pold4/Pole3/Parp2/Rfc2
R-MMU-163125	Post-translational modification: synthesis of GPI-anchored proteins	27	0.450693	1.31209	0.129771	0.72637	0.704936	957	tags=26%, list=11%, signal=23%	Gp2/Ly6d/Ly6e/Pigf/Cd52/Ceacam1/Dpm2	R-MMU-390522	Striated Muscle Contraction	6	-0.687052	-1.42831	0.0892116	0.446667	0.413078	6	tags=33%, list=0%, signal=33%	Tpm1/Neb
R-MMU-168164	Toll Like Receptor 3 (TLR3) Cascade	69	0.36543	1.28446	0.13012	0.72637	0.704936	1126	tags=23%, list=14%, signal=20%	Irf7/Usp18/Nfkbib/Dusp7/Nfkb1/Nfkb2/Jun/Nod1/Irak2/Mapkapk2/Map2k3/Ppp2cb/Ubb/Nfkbia/Ube2v1/Rela	R-MMU-9696273	RND1 GTPase cycle	19	-0.49587	-1.42409	0.0806794	0.446667	0.413078	928	tags=42%, list=13%, signal=37%	Kidins220/Arhgap35/Stip1/Rras2/Ptpn13/Frs2/Pik3r1/Dst
R-MMU-156827	L13a-mediated translational silencing of Ceruloplasmin expression	105	-0.322125	-1.23389	0.130508	0.72637	0.704936	4846	tags=74%, list=58%, signal=31%	Rpl19/Rpl6/Rps9/Rpl9/Rps20/Eif3m/Eif4a2/Rpl4/Rpl7a/Rpl26/Rpl22l1/Rps13/Rpl13a/Rpl23a/Rps27/Rps6/Rps16/Rpl27a/Rps4x/Rps3/Rps27a/Eif2s2/Rps7/Rps3a1/Rps10/Rpl32/Rps27l/Rpl11/Uba52/Rps2/Eif4h/Rps12/Rpl35a/Rpl36al/Eif1ax/Rpl31/Rpl14/Rps8/Eif3i/Rpl30/Eif4a1/Rps24/Rplp1/Rpl36/Eif3a/Rps21/Rpl12/Rps14/Rpl24/Eif3l/Rps26/Rpl34/Rpl23/Rpl22/Rps18/Rpl37/Pabpc1/Rps19/Eif4g1/Rps23/Eif3e/Eif2s3x/Rps15a/Rps25/Rpl2…	R-MMU-9759475	Regulation of CDH11 Expression and Function	5	-0.722126	-1.42214	0.0901804	0.446667	0.413078	1008	tags=80%, list=14%, signal=69%	Zeb2/Adam19/Ctnnb1/Sp1
R-MMU-1169092	Activation of RAS in B cells	3	0.798632	1.36432	0.142494	0.733106	0.711474	1681	tags=100%, list=20%, signal=80%	Hras/Rasgrp1/Kras	R-MMU-9759476	Regulation of Homotypic Cell-Cell Adhesion	5	-0.722126	-1.42214	0.0901804	0.446667	0.413078	1008	tags=80%, list=14%, signal=69%	Zeb2/Adam19/Ctnnb1/Sp1
R-MMU-2142700	Biosynthesis of Lipoxins (LX)	3	0.793472	1.3555	0.147583	0.733106	0.711474	1724	tags=100%, list=21%, signal=79%	Ltc4s/Alox5/Alox5ap	R-MMU-9764260	Regulation of Expression and Function of Type II Classical Cadherins	5	-0.722126	-1.42214	0.0901804	0.446667	0.413078	1008	tags=80%, list=14%, signal=69%	Zeb2/Adam19/Ctnnb1/Sp1
R-MMU-190242	FGFR1 ligand binding and activation	2	0.870282	1.34472	0.14023	0.733106	0.711474	456	tags=50%, list=5%, signal=47%	Fgfr1	R-MMU-983695	Antigen activates B Cell Receptor (BCR) leading to generation of second messengers	13	-0.545946	-1.41903	0.0897704	0.446667	0.413078	2050	tags=69%, list=28%, signal=50%	Itpr2/Grb2/Dapp1/Nck1/Itpr1/Pik3cd/Sos1/Stim1/Pik3r1
R-MMU-190370	FGFR1b ligand binding and activation	2	0.870282	1.34472	0.14023	0.733106	0.711474	456	tags=50%, list=5%, signal=47%	Fgfr1	R-MMU-9696264	RND3 GTPase cycle	17	-0.501918	-1.41535	0.0859539	0.446667	0.413078	745	tags=29%, list=10%, signal=26%	Arhgap35/Ptpn13/Pik3r1/Dst/Picalm
R-MMU-190373	FGFR1c ligand binding and activation	2	0.870282	1.34472	0.14023	0.733106	0.711474	456	tags=50%, list=5%, signal=47%	Fgfr1	R-MMU-913709	O-linked glycosylation of mucins	17	-0.501351	-1.41375	0.0859539	0.446667	0.413078	2352	tags=53%, list=32%, signal=36%	Galnt1/Galnt2/Galnt11/Galnt7/C1galt1/Galnt10/St3gal3/B4galt5/St6galnac3
R-MMU-391906	Leukotriene receptors	2	0.865095	1.33671	0.147126	0.733106	0.711474	292	tags=50%, list=4%, signal=48%	Ltb4r1	R-MMU-174154	APC/C:Cdc20 mediated degradation of Securin	52	0.414399	1.40768	0.082397	0.446667	0.413078	2663	tags=62%, list=36%, signal=39%	Psmc2/Anapc7/Psmd2/Adrm1/Psmc5/Psmc4/Cdc16/Psmd3/Psmd12/Psmc3/Psmb4/Pttg1/Psma4/Psmd8/Anapc2/Anapc15/Ube2s/Ube2d1/Psma5/Psmb5/Psmd7/Psmd11/Anapc4/Psmc1/Psmd13/Psmb1/Psma6/Psmd1/Psmb6/Ubb/Rps27a/Psmb7
R-MMU-9018683	Biosynthesis of DPA-derived SPMs	2	0.860691	1.32991	0.147126	0.733106	0.711474	1163	tags=100%, list=14%, signal=86%	Ptgs2/Alox5	R-MMU-174178	APC/C:Cdh1 mediated degradation of Cdc20 and other APC/C:Cdh1 targeted proteins in late mitosis/early G1	53	0.410798	1.4053	0.0848708	0.446667	0.413078	2663	tags=60%, list=36%, signal=39%	Psmc2/Anapc7/Psmd2/Adrm1/Psmc5/Psmc4/Cdc16/Psmd3/Psmd12/Psmc3/Psmb4/Pttg1/Psma4/Psmd8/Anapc2/Anapc15/Ube2s/Ube2d1/Psma5/Psmb5/Psmd7/Psmd11/Anapc4/Psmc1/Psmd13/Psmb1/Psma6/Psmd1/Psmb6/Ubb/Rps27a/Psmb7
R-MMU-9025094	Biosynthesis of DPAn-3 SPMs	2	0.860691	1.32991	0.147126	0.733106	0.711474	1163	tags=100%, list=14%, signal=86%	Ptgs2/Alox5	R-MMU-392154	Nitric oxide stimulates guanylate cyclase	4	-0.76761	-1.40513	0.0838446	0.446667	0.413078	1704	tags=100%, list=23%, signal=77%	Itpr1/Pde2a/Pde5a
R-MMU-9027604	Biosynthesis of electrophilic œâ-3 PUFA oxo-derivatives	2	0.860691	1.32991	0.147126	0.733106	0.711474	1163	tags=100%, list=14%, signal=86%	Ptgs2/Alox5	R-MMU-418457	cGMP effects	4	-0.76761	-1.40513	0.0838446	0.446667	0.413078	1704	tags=100%, list=23%, signal=77%	Itpr1/Pde2a/Pde5a
R-MMU-5218921	VEGFR2 mediated cell proliferation	8	-0.620473	-1.31455	0.134228	0.733106	0.711474	1548	tags=50%, list=19%, signal=41%	Rasa1/Prkca/Vegfa/Pdpk1	R-MMU-1234176	Oxygen-dependent proline hydroxylation of Hypoxia-inducible Factor Alpha	47	0.416402	1.4049	0.0899083	0.446667	0.413078	2663	tags=57%, list=36%, signal=37%	Psmc2/Psmd2/Vhl/Adrm1/Psmc5/Psmc4/Psmd3/Psmd12/Psmc3/Psmb4/Psma4/Psmd8/Egln2/Ube2d1/Psma5/Psmb5/Psmd7/Psmd11/Psmc1/Psmd13/Psmb1/Psma6/Psmd1/Psmb6/Ubb/Rps27a/Psmb7
R-MMU-3769402	Deactivation of the beta-catenin transactivating complex	20	-0.476517	-1.3116	0.138486	0.733106	0.711474	2116	tags=35%, list=25%, signal=26%	Akt1/Cby1/Tle4/Xpo1/Ctnnb1/Tcf7l2/Sox4	R-MMU-9674555	Signaling by CSF3 (G-CSF)	20	-0.482838	-1.40015	0.087234	0.446667	0.413078	967	tags=25%, list=13%, signal=22%	Jak2/Tyk2/Ube2d3/Lyn/Socs1
R-MMU-75105	Fatty acyl-CoA biosynthesis	20	-0.475787	-1.30959	0.138486	0.733106	0.711474	2249	tags=45%, list=27%, signal=33%	Hacd1/Acsl3/Hacd3/Acly/Hsd17b12/Elovl5/Morc2a/Acaca/Scd2	R-MMU-9609507	Protein localization	58	0.399379	1.39565	0.0882353	0.446667	0.413078	1896	tags=47%, list=26%, signal=35%	Ech1/Pex3/Pitrm1/App/Phyh/Aldh3a2/Pex2/Pex1/Nudt19/Gnpat/Slc25a17/Sgta/Coq2/Scp2/Eci2/Cat/Lonp2/Pxmp4/Emd/Pex14/Hmgcl/Abcd3/Fis1/Pex19/Ube2d1/Dhrs4/Pex16
R-MMU-196843	Vitamin B2 (riboflavin) metabolism	4	-0.733078	-1.30662	0.144231	0.733106	0.711474	354	tags=50%, list=4%, signal=48%	Acp5/Enpp1	R-MMU-176409	APC/C:Cdc20 mediated degradation of mitotic proteins	53	0.407355	1.39353	0.0867159	0.446667	0.413078	2663	tags=60%, list=36%, signal=39%	Psmc2/Anapc7/Psmd2/Adrm1/Psmc5/Psmc4/Cdc16/Psmd3/Psmd12/Psmc3/Psmb4/Pttg1/Psma4/Psmd8/Anapc2/Anapc15/Ube2s/Ube2d1/Psma5/Psmb5/Psmd7/Psmd11/Anapc4/Psmc1/Psmd13/Psmb1/Psma6/Psmd1/Psmb6/Ubb/Rps27a/Psmb7
R-MMU-5140745	WNT5A-dependent internalization of FZD2, FZD5 and ROR2	7	-0.632129	-1.30469	0.143564	0.733106	0.711474	3072	tags=100%, list=37%, signal=63%	Ap2s1/Cltb/Ap2m1/Cltc/Ap2a1/Ap2a2	R-MMU-176814	Activation of APC/C and APC/C:Cdc20 mediated degradation of mitotic proteins	53	0.407355	1.39353	0.0867159	0.446667	0.413078	2663	tags=60%, list=36%, signal=39%	Psmc2/Anapc7/Psmd2/Adrm1/Psmc5/Psmc4/Cdc16/Psmd3/Psmd12/Psmc3/Psmb4/Pttg1/Psma4/Psmd8/Anapc2/Anapc15/Ube2s/Ube2d1/Psma5/Psmb5/Psmd7/Psmd11/Anapc4/Psmc1/Psmd13/Psmb1/Psma6/Psmd1/Psmb6/Ubb/Rps27a/Psmb7
R-MMU-166208	mTORC1-mediated signalling	20	-0.472603	-1.30083	0.141707	0.733106	0.711474	2834	tags=70%, list=34%, signal=46%	Mtor/Lamtor1/Eif4g1/Lamtor4/Rheb/Slc38a9/Lamtor3/Fkbp1a/Eif4e/Eef2k/Akt1s1/Rragc/Eif4b/Rps6kb1	R-MMU-5654736	Signaling by FGFR1	25	-0.446085	-1.38808	0.0889831	0.446667	0.413078	1339	tags=40%, list=18%, signal=33%	Spred1/Mknk1/Sos1/Mapk1/Cbl/Spred2/Plcg1/Pik3ca/Frs2/Pik3r1
R-MMU-73762	RNA Polymerase I Transcription Initiation	37	-0.407488	-1.291	0.144246	0.733106	0.711474	3328	tags=57%, list=40%, signal=34%	Polr2k/Ercc3/Gtf2h5/Polr2l/Mta2/Cdk7/Tbp/Polr1c/Rbbp7/Hdac2/Rbbp4/Polr2h/Gtf2h1/Taf1d/Chd3/Mnat1/Polr1g/Taf1a/Ercc6/Gatad2b/Polr1a	R-MMU-174084	Autodegradation of Cdh1 by Cdh1:APC/C	51	0.408373	1.38661	0.0803738	0.446667	0.413078	2663	tags=61%, list=36%, signal=39%	Psmc2/Anapc7/Psmd2/Adrm1/Psmc5/Psmc4/Cdc16/Psmd3/Psmd12/Psmc3/Psmb4/Psma4/Psmd8/Anapc2/Anapc15/Ube2s/Ube2d1/Psma5/Psmb5/Psmd7/Psmd11/Anapc4/Psmc1/Psmd13/Psmb1/Psma6/Psmd1/Psmb6/Ubb/Rps27a/Psmb7
R-MMU-196780	Biotin transport and metabolism	6	-0.657318	-1.28926	0.135091	0.733106	0.711474	1475	tags=67%, list=18%, signal=55%	Mccc1/Acaca/Pccb/Pcca	R-MMU-69017	CDK-mediated phosphorylation and removal of Cdc6	51	0.408373	1.38661	0.0803738	0.446667	0.413078	2663	tags=61%, list=36%, signal=39%	Psmc2/Anapc7/Psmd2/Adrm1/Psmc5/Psmc4/Cdc16/Psmd3/Psmd12/Psmc3/Psmb4/Psma4/Psmd8/Anapc2/Anapc15/Ube2s/Ube2d1/Psma5/Psmb5/Psmd7/Psmd11/Anapc4/Psmc1/Psmd13/Psmb1/Psma6/Psmd1/Psmb6/Ubb/Rps27a/Psmb7
R-MMU-9707564	Cytoprotection by HMOX1	37	0.418327	1.28923	0.142857	0.733106	0.711474	319	tags=8%, list=4%, signal=8%	Hbb-bt/Hbb-bs/mt-Co3	R-MMU-8963888	Chylomicron assembly	3	0.825366	1.38067	0.0909091	0.446667	0.413078	668	tags=67%, list=9%, signal=61%	P4hb/Apoe
R-MMU-5693548	Sensing of DNA Double Strand Breaks	5	-0.685886	-1.28724	0.139905	0.733106	0.711474	270	tags=40%, list=3%, signal=39%	Kat5/Atm	R-MMU-8939245	RUNX1 regulates transcription of genes involved in BCR signaling	2	-0.877205	-1.36425	0.086785	0.446667	0.413078	901	tags=100%, list=12%, signal=88%	Cbfb
R-MMU-5358606	Mismatch repair (MMR) directed by MSH2:MSH3 (MutSbeta)	6	-0.656019	-1.28671	0.138386	0.733106	0.711474	2600	tags=83%, list=31%, signal=57%	Rpa1/Rpa3/Msh2/Msh3/Lig1	R-MMU-139910	Activation of BMF and translocation to mitochondria	2	-0.873458	-1.35843	0.0887574	0.446667	0.413078	296	tags=100%, list=4%, signal=96%	Mapk8
R-MMU-964827	Progressive trimming of alpha-1,2-linked mannose residues from Man9/8/7GlcNAc2 to produce Man5GlcNAc2	3	-0.777871	-1.28471	0.141215	0.733106	0.711474	1855	tags=100%, list=22%, signal=78%	Man1a/Man1c1	R-MMU-74713	IRS activation	2	0.89492	1.35815	0.0808081	0.446667	0.413078	6	tags=50%, list=0%, signal=50%	Ins1
R-MMU-139910	Activation of BMF and translocation to mitochondria	3	-0.775471	-1.28075	0.144499	0.733106	0.711474	1875	tags=100%, list=22%, signal=78%	Bmf/Mapk8	R-MMU-419408	Lysosphingolipid and LPA receptors	2	0.892889	1.35507	0.0868687	0.446667	0.413078	281	tags=50%, list=4%, signal=48%	S1pr1
R-MMU-114608	Platelet degranulation	67	0.364245	1.2596	0.147132	0.733106	0.711474	907	tags=22%, list=11%, signal=20%	Sparc/Serping1/Selp/F5/Pdgfb/Lgals3bp/Tagln2/Cyb5r1/Cd36/Vcl/Cd9/Plek/Actg1/Tln1/Aldoa	R-MMU-8964026	Chylomicron clearance	2	0.892657	1.35472	0.0868687	0.446667	0.413078	787	tags=100%, list=11%, signal=89%	Apoe/Ldlrap1
R-MMU-8875791	MET activates STAT3	2	-0.827595	-1.25253	0.137566	0.733106	0.711474	224	tags=100%, list=3%, signal=97%	Hgf	R-MMU-9013973	TICAM1-dependent activation of IRF3/IRF7	2	0.891153	1.35243	0.0868687	0.446667	0.413078	798	tags=100%, list=11%, signal=89%	Irf3/Irf7
R-MMU-69618	Mitotic Spindle Checkpoint	66	-0.349455	-1.23853	0.141196	0.733106	0.711474	3178	tags=50%, list=38%, signal=31%	Ranbp2/Ppp2r1a/Anapc15/Incenp/Anapc10/Nudc/Rangap1/Cenpc1/Mapre1/Zwint/Anapc5/Nup133/Dync1i2/Dync1h1/Cdc27/Cdc23/Seh1l/Anapc1/Dynll2/Rcc2/Taok1/Ahctf1/Zw10/Mad1l1/Ckap5/Xpo1/Anapc16/Cenpo/Clasp1/Kif2a/Ppp2r5e/Clasp2/Cenpa	R-MMU-918233	TRAF3-dependent IRF activation pathway	2	0.891153	1.35243	0.0868687	0.446667	0.413078	798	tags=100%, list=11%, signal=89%	Irf3/Irf7
R-MMU-975956	Nonsense Mediated Decay (NMD) independent of the Exon Junction Complex (EJC)	88	-0.327254	-1.23064	0.141653	0.733106	0.711474	4846	tags=74%, list=58%, signal=31%	Rpl19/Rpl6/Rps9/Rpl9/Rps20/Rpl4/Rpl7a/Rpl26/Rpl22l1/Rps13/Rpl13a/Rpl23a/Rps27/Rps6/Rps16/Rpl27a/Rps4x/Rps3/Rps27a/Rps7/Rps3a1/Rps10/Rpl32/Rps27l/Rpl11/Uba52/Rps2/Rps12/Rpl35a/Rpl36al/Rpl31/Rpl14/Rps8/Rpl30/Rps24/Rplp1/Rpl36/Rps21/Rpl12/Rps14/Rpl24/Rps26/Rpl34/Rpl23/Rpl22/Rps18/Rpl37/Pabpc1/Rps19/Eif4g1/Rps23/Rps15a/Rps25/Rpl27/Rplp2/Rpl38/Rpl39/Rps17/Gspt1/Rpl36a/Rpl35/Ncbp1/Rps29/Rpl37a/Rps28	R-MMU-372790	Signaling by GPCR	141	0.312061	1.2757	0.0900901	0.446667	0.413078	435	tags=11%, list=6%, signal=11%	Gcg/Iapp/C3/Fn1/Cd55/Hras/Ccr7/Rhob/Lpar6/Oprm1/S1pr1/Gngt2/Gpsm3/Cxcr6/App/Grk6
R-MMU-8856828	Clathrin-mediated endocytosis	91	-0.326582	-1.22674	0.142615	0.733106	0.711474	2811	tags=38%, list=34%, signal=26%	Cops2/Snx9/Gak/Cops7b/Eps15/Sh3kbp1/Ap2s1/Epn1/Cltb/M6pr/Adrb2/Ap2m1/Agfg1/Cbl/Pik3c2a/Reps1/Stam/Trf/Cltc/Dvl2/Tfrc/Ocrl/Pip5k1c/Arrb1/Aak1/Ap2a1/Gapvd1/Ubqln1/Ap2a2/Picalm/Rab5c/Fcho2/Pacsin2/Igf2r/Dab2	R-MMU-4090294	SUMOylation of intracellular receptors	14	-0.537475	-1.41982	0.0914894	0.447584	0.413926	351	tags=36%, list=5%, signal=34%	Sumo3/Pias2/Rora/Nr3c1/Hdac4
R-MMU-9006931	Signaling by Nuclear Receptors	107	-0.318336	-1.22543	0.138748	0.733106	0.711474	3191	tags=44%, list=38%, signal=27%	Calm2/Shc1/Tle3/Ptges3/Gng10/Sp1/Gng12/Gnb1/Ccnt1/Polr2l/Tbp/Dlat/Polr2i/Hdac3/Tbl1x/Usf2/Ncoa2/Foxo3/Carm1/Strn/Polr2h/Pdhx/Akt1/Mapk1/Gtf2a2/Igf1r/Gtf2a1/Kat2b/Tbl1xr1/Pdk3/Xpo1/Cbfb/Gtf2f2/Ptk2/Pik3ca/Pik3r1/Dhrs3/Rxra/Ncoa1/Abca1/Uhmk1/Pdpk1/Akt3/Gng2/Pdk1/Fabp5/Fkbp5	R-MMU-9013404	RAC2 GTPase cycle	54	-0.35644	-1.31428	0.0917031	0.447584	0.413926	2554	tags=50%, list=35%, signal=33%	Vav3/Rab7/Iqgap1/Rbm39/Git2/Taok3/Dock2/Esyt1/Racgap1/Nckap1/Swap70/Prex1/Abi1/Vrk2/Abi2/Arhgap17/Tfrc/Dock10/Arhgap35/Abr/Arhgap39/Bcr/Erbin/Pik3ca/Arhgap1/Pik3r1/Arhgap26
R-MMU-72706	GTP hydrolysis and joining of the 60S ribosomal subunit	106	-0.318869	-1.22503	0.135364	0.733106	0.711474	4846	tags=74%, list=58%, signal=31%	Rpl19/Rpl6/Rps9/Rpl9/Rps20/Eif3m/Eif4a2/Rpl4/Rpl7a/Rpl26/Rpl22l1/Rps13/Rpl13a/Rpl23a/Rps27/Rps6/Rps16/Rpl27a/Rps4x/Rps3/Rps27a/Eif2s2/Rps7/Rps3a1/Rps10/Rpl32/Rps27l/Eif5b/Rpl11/Uba52/Rps2/Eif4h/Rps12/Rpl35a/Rpl36al/Eif1ax/Rpl31/Rpl14/Rps8/Eif3i/Rpl30/Eif4a1/Rps24/Rplp1/Rpl36/Eif3a/Rps21/Rpl12/Rps14/Rpl24/Eif3l/Rps26/Rpl34/Rpl23/Rpl22/Rps18/Rpl37/Rps19/Eif4g1/Rps23/Eif3e/Eif2s3x/Rps15a/Rps25/Rpl27…	R-MMU-3371556	Cellular response to heat stress	60	-0.350246	-1.31897	0.0921053	0.448063	0.41437	1541	tags=27%, list=21%, signal=21%	Gsk3b/Ywhae/Mtor/Ranbp2/St13/Camk2d/Ptges3/Ep300/Mapk1/Nup210/Nup153/Hsp90aa1/Hspa4l/Hsph1/Nup62/Dnajb1
R-MMU-72689	Formation of a pool of free 40S subunits	95	-0.322301	-1.22267	0.142379	0.733106	0.711474	4846	tags=73%, list=58%, signal=31%	Rpl19/Rpl6/Rps9/Rpl9/Rps20/Eif3m/Rpl4/Rpl7a/Rpl26/Rpl22l1/Rps13/Rpl13a/Rpl23a/Rps27/Rps6/Rps16/Rpl27a/Rps4x/Rps3/Rps27a/Rps7/Rps3a1/Rps10/Rpl32/Rps27l/Rpl11/Uba52/Rps2/Rps12/Rpl35a/Rpl36al/Eif1ax/Rpl31/Rpl14/Rps8/Eif3i/Rpl30/Rps24/Rplp1/Rpl36/Eif3a/Rps21/Rpl12/Rps14/Rpl24/Eif3l/Rps26/Rpl34/Rpl23/Rpl22/Rps18/Rpl37/Rps19/Rps23/Eif3e/Rps15a/Rps25/Rpl27/Rplp2/Eif3b/Rpl38/Rpl39/Rps17/Eif3j1/Rpl36a/Rpl…	R-MMU-71384	Ethanol oxidation	3	0.820723	1.3729	0.0929293	0.450585	0.416702	378	tags=67%, list=5%, signal=63%	Adh5/Acss2
R-MMU-168898	Toll-like Receptor Cascades	122	0.319552	1.21913	0.135266	0.733106	0.711474	1126	tags=24%, list=14%, signal=21%	Irf7/Usp18/Gsdme/Nfkbib/Optn/Cd180/Tasl/Dusp7/Ripk3/Nfkb1/Cd36/Tlr2/Nfkb2/Jun/Nod1/Ly86/Irak2/Gsdmd/Mapkapk2/Map2k3/Birc2/Ppp2cb/Lbp/Ubb/Itgb2/Nfkbia/Ube2v1/Tirap/Rela	R-MMU-1483191	Synthesis of PC	12	-0.553343	-1.42629	0.0935551	0.452132	0.418132	982	tags=42%, list=13%, signal=36%	Lpin1/Lpin2/Slc44a2/Lpcat1/Cept1
R-MMU-382551	Transport of small molecules	314	-0.262196	-1.15174	0.146953	0.733106	0.711474	1788	tags=27%, list=21%, signal=22%	Camk2d/Slc8a1/Fkbp1b/Pex19/Phb2/Abcd2/Slco2b1/Slc39a1/Slc35b4/Atp6v0d1/Atp6v1c1/Abcg2/Slc7a7/Sel1l/Trf/Abca9/Atp8b4/Nipa2/Ctns/Slc26a2/Slc29a1/Trpm7/Aco1/Cltc/Mrs2/Slc31a1/Psmd14/Slc35d1/Prkacb/Micu3/Atp9b/Slc12a4/Atp1a1/Cand1/Tfrc/Slc30a5/Clcn6/Gltp/Atp7a/Hmox1/Slc38a2/Atp6v1h/Slc17a5/Slc7a5/Ap2a1/Wwp1/Slc25a1/Clcn7/Atp6v1d/Ap2a2/Micu1/Slc35a3/Slc41a2/Apoe/Atp6v1a/Mcoln2/Atp13a2/Abca1/Afg3l2/Tty…	R-MMU-8983432	Interleukin-15 signaling	10	-0.591874	-1.42616	0.0945378	0.452431	0.418409	1403	tags=60%, list=19%, signal=49%	Stat5b/Sos1/Stat3/Sos2/Jak3/Il2rb
R-MMU-1640170	Cell Cycle	380	-0.254086	-1.14655	0.144828	0.733106	0.711474	3178	tags=39%, list=38%, signal=25%	Ranbp2/Psmd2/Rbl1/Ppp2r1a/Nipbl/Mzt1/Nhp2/Ywhae/H2ax/Anapc15/Pcna/Incenp/Pola2/Anapc10/Ctdnep1/Csnk2a1/Cop1/Dkc1/Ran/Eml4/Nudc/Mcm6/Cdc25a/Obi1/Cdk7/Rangap1/Psmb7/Orc4/Cenpc1/Cep70/Mapre1/Sirt2/Psmb4/Rpa1/Haus6/Rpa3/Nup155/Rbbp7/Ncapd3/Zwint/Esco1/Ppp2r2a/Dbf4/Orc5/Anapc5/Mis18a/Ywhag/Uimc1/Pom121/Cdk2/Cep290/Pcm1/Prkaca/Rbbp4/Chmp7/Nup133/Rb1/Zfp385a/Gorasp2/Ube2n/Dync1i2/Psmb6/Stag1/Hjurp/Dync1…	R-MMU-6807004	Negative regulation of MET activity	17	-0.496466	-1.39998	0.0943396	0.452431	0.418409	1975	tags=47%, list=27%, signal=34%	Grb2/Lrig1/Eps15/Stam2/Hgs/Stam/Cbl/Ptprj
R-MMU-9913351	Formation of the dystrophin-glycoprotein complex (DGC)	7	0.646382	1.37905	0.14899	0.733518	0.711873	1686	tags=71%, list=20%, signal=57%	Acta2/Actg1/Actb/Utrn/Sntb2	R-MMU-204998	Cell death signalling via NRAGE, NRIF and NADE	38	-0.390965	-1.33266	0.0940919	0.452431	0.418409	1713	tags=37%, list=23%, signal=28%	Prex1/Ywhae/Arhgef18/Arhgef3/Akap13/Sos1/Casp2/Plekhg2/Abr/Arhgef2/Sos2/Mapk8/Bcl2l11/Gna13
R-MMU-8964038	LDL clearance	14	-0.526718	-1.31234	0.148148	0.733518	0.711873	1264	tags=57%, list=15%, signal=49%	Ap2s1/Soat1/Ap2m1/Cltc/Ap2a1/Ap2a2/Npc1/Nceh1	R-MMU-2395516	Electron transport from NADPH to Ferredoxin	2	0.88664	1.34559	0.0949495	0.452931	0.418871	831	tags=100%, list=11%, signal=89%	Fdx2/Fdx1
R-MMU-1660661	Sphingolipid de novo biosynthesis	18	-0.483136	-1.28346	0.149109	0.733518	0.711873	2405	tags=44%, list=29%, signal=32%	Kdsr/Abcc1/Cers2/Abcg2/Sgms1/Sptssa/Cyb5b/Samd8	R-MMU-69615	G1/S DNA Damage Checkpoints	43	0.419276	1.38928	0.0954128	0.453673	0.419557	2663	tags=58%, list=36%, signal=37%	Psmc2/Psmd2/Adrm1/Psmc5/Psmc4/Psmd3/Psmd12/Psmc3/Psmb4/Psma4/Psmd8/Psma5/Cdc25a/Psmb5/Psmd7/Psmd11/Psmc1/Psmd13/Psmb1/Psma6/Psmd1/Psmb6/Ubb/Rps27a/Psmb7
R-MMU-9860276	SLC15A4:TASL-dependent IRF5 activation	5	0.701494	1.38041	0.152815	0.746932	0.724892	325	tags=20%, list=4%, signal=19%	Tasl	R-MMU-1655829	Regulation of cholesterol biosynthesis by SREBP (SREBF)	7	-0.654049	-1.43066	0.0959184	0.45461	0.420424	2035	tags=57%, list=28%, signal=41%	Kpnb1/Mbtps1/Srebf1/Scap
R-MMU-9012546	Interleukin-18 signaling	3	0.788552	1.3471	0.152672	0.746932	0.724892	1765	tags=100%, list=21%, signal=79%	Il18/Il18bp/Il18rap	R-MMU-109606	Intrinsic Pathway for Apoptosis	28	-0.41977	-1.34264	0.0963597	0.455238	0.421005	1160	tags=29%, list=16%, signal=24%	Ywhag/Apaf1/Xiap/Dynll1/Mapk1/Mapk8/Bcl2l11/Bcl2
R-MMU-2022854	Keratan sulfate biosynthesis	12	0.559326	1.35385	0.155496	0.750416	0.728272	1202	tags=58%, list=14%, signal=50%	St3gal6/Slc35d2/B3gnt2/St3gal1/B4galt3/St3gal4/St3gal2	R-MMU-1266695	Interleukin-7 signaling	9	-0.621247	-1.45971	0.0976645	0.455562	0.421304	1700	tags=67%, list=23%, signal=51%	Brwd1/Stat5b/Stat3/Pik3r1/Jak3/Il7r
R-MMU-1234158	Regulation of gene expression by Hypoxia-inducible Factor	4	-0.725401	-1.29293	0.155449	0.750416	0.728272	1486	tags=50%, list=18%, signal=41%	Hif1a/Arnt	R-MMU-6783589	Interleukin-6 family signaling	9	-0.620753	-1.45855	0.0976645	0.455562	0.421304	967	tags=67%, list=13%, signal=58%	Socs3/Clcf1/Jak2/Cbl/Stat3/Tyk2
R-MMU-73854	RNA Polymerase I Promoter Clearance	38	-0.401023	-1.27882	0.154976	0.750416	0.728272	3565	tags=63%, list=43%, signal=36%	Rrn3/Ccnh/Mapk3/Polr2k/Ercc3/Gtf2h5/Polr2l/Mta2/Cdk7/Tbp/Polr1c/Rbbp7/Hdac2/Rbbp4/Polr2h/Gtf2h1/Taf1d/Chd3/Mnat1/Polr1g/Taf1a/Ercc6/Gatad2b/Polr1a	R-MMU-8939902	Regulation of RUNX2 expression and activity	40	0.435491	1.41736	0.0970149	0.455562	0.421304	2663	tags=62%, list=36%, signal=40%	Psmc2/Stub1/Psmd2/Adrm1/Psmc5/Psmc4/Psmd3/Psmd12/Psmc3/Psmb4/Psma4/Psmd8/Psma5/Psmb5/Psmd7/Psmd11/Psmc1/Psmd13/Psmb1/Psma6/Psmd1/Psmb6/Ubb/Rps27a/Psmb7
R-MMU-73864	RNA Polymerase I Transcription	38	-0.401023	-1.27882	0.154976	0.750416	0.728272	3565	tags=63%, list=43%, signal=36%	Rrn3/Ccnh/Mapk3/Polr2k/Ercc3/Gtf2h5/Polr2l/Mta2/Cdk7/Tbp/Polr1c/Rbbp7/Hdac2/Rbbp4/Polr2h/Gtf2h1/Taf1d/Chd3/Mnat1/Polr1g/Taf1a/Ercc6/Gatad2b/Polr1a	R-MMU-199977	ER to Golgi Anterograde Transport	103	0.331631	1.29537	0.0974265	0.455562	0.421304	2068	tags=37%, list=28%, signal=27%	Ins1/Cd55/Tmed3/Tuba1c/Cog8/Tuba1a/Cope/Tubb4b/Napa/Trappc5/Arfgap2/Cog1/Trappc6a/Ctsz/Dctn1/Cog6/Copb2/Golga2/Trappc10/Dctn5/Kdelr1/Tuba4a/Rab1b/Tmed9/Copb1/Copa/Stx17/Dctn4/Tmed10/Tuba1b/Copg2/Dctn2/Trappc2l/Ppp6r1/Dctn3/Golgb1/Ykt6/Sec31a
R-MMU-1236973	Cross-presentation of particulate exogenous antigens (phagosomes)	8	0.616791	1.37063	0.157635	0.758341	0.735964	1347	tags=62%, list=16%, signal=52%	Ncf2/Cd36/Ncf4/Cybb/Ncf1	R-MMU-75876	Synthesis of very long-chain fatty acyl-CoAs	11	-0.567	-1.42312	0.10124	0.459512	0.424958	699	tags=45%, list=10%, signal=41%	Acsl4/Acsbg1/Elovl6/Hacd2/Elovl5
R-MMU-983189	Kinesins	20	-0.466922	-1.28519	0.15942	0.764516	0.741956	1185	tags=40%, list=14%, signal=34%	Kif1c/Kif2a/Klc4/Kifap3/Kif16b/Kif19a/Kif13b/Kif3a	R-MMU-5696394	DNA Damage Recognition in GG-NER	34	0.451007	1.41282	0.0992647	0.459512	0.424958	1677	tags=41%, list=23%, signal=32%	Rad23a/Ino80b/Mcrs1/Cops6/Actb/Xpc/Cops3/Cops7b/Cops8/Parp2/Actl6a/Ruvbl1/Cops7a/Tfpt
R-MMU-76005	Response to elevated platelet cytosolic Ca2+	71	0.349685	1.23474	0.160976	0.769554	0.746846	907	tags=21%, list=11%, signal=19%	Sparc/Serping1/Selp/F5/Pdgfb/Lgals3bp/Tagln2/Cyb5r1/Cd36/Vcl/Cd9/Plek/Actg1/Tln1/Aldoa	R-MMU-9006115	Signaling by NTRK2 (TRKB)	6	-0.678809	-1.41118	0.10166	0.459512	0.424958	1975	tags=100%, list=27%, signal=73%	Grb2/Fyn/Sos1/Plcg1/Frs2
R-MMU-4090294	SUMOylation of intracellular receptors	16	-0.502674	-1.31673	0.163265	0.775533	0.752649	1437	tags=25%, list=17%, signal=21%	Pias1/Rxra/Pias2/Vdr	R-MMU-200425	Carnitine shuttle	5	-0.708301	-1.39491	0.1002	0.459512	0.424958	1761	tags=60%, list=24%, signal=46%	Ppard/Slc25a20/Cpt1a
R-MMU-9623433	NR1H2 & NR1H3 regulate gene expression to control bile acid homeostasis	5	-0.677796	-1.27206	0.163752	0.775533	0.752649	792	tags=40%, list=10%, signal=36%	Rxra/Ncoa1	R-MMU-5654689	PI-3K cascade:FGFR1	5	-0.706105	-1.39058	0.102204	0.459512	0.424958	459	tags=80%, list=6%, signal=75%	Grb2/Pik3ca/Frs2/Pik3r1
R-MMU-3858494	Beta-catenin independent WNT signaling	77	-0.325705	-1.19889	0.162752	0.775533	0.752649	3205	tags=42%, list=38%, signal=26%	Map3k7/Calm2/Psmd2/Gng10/Ap2b1/Gng12/Gnb1/Dvl1/Psmb7/Psmb4/Ap2s1/Cltb/Psmb6/Psmd1/Ap2m1/Smurf2/Plcb1/Daam1/Cltc/Psmd14/Ppp3cb/Dvl2/Fzd7/Ctnnb1/Ap2a1/Smurf1/Ap2a2/Ppp3r1/Prkca/Gng2/Nlk/Tcf7l2	R-MMU-5654710	PI-3K cascade:FGFR3	5	-0.706105	-1.39058	0.102204	0.459512	0.424958	459	tags=80%, list=6%, signal=75%	Grb2/Pik3ca/Frs2/Pik3r1
R-MMU-2022870	Chondroitin sulfate biosynthesis	6	0.66509	1.36823	0.164557	0.776933	0.754007	49	tags=17%, list=1%, signal=17%	Dcn	R-MMU-5654720	PI-3K cascade:FGFR4	5	-0.706105	-1.39058	0.102204	0.459512	0.424958	459	tags=80%, list=6%, signal=75%	Grb2/Pik3ca/Frs2/Pik3r1
R-MMU-3247509	Chromatin modifying enzymes	134	-0.293828	-1.16967	0.165821	0.780483	0.757452	2611	tags=37%, list=31%, signal=26%	Hdac3/Tbl1x/Rbbp7/Ncoa2/Hdac2/Wdr5/Rbbp4/Carm1/Suz12/Setd1a/Kdm4c/Brpf3/Phf2/Wdr77/Kdm5a/Kdm2a/Kmt5b/Kansl2/Tbl1xr1/Setd1b/Prmt3/Cdk4/Msl1/Chd3/Kansl1/Aebp2/Ehmt1/Smarcc1/Jade2/Atf2/Jmjd6/Prmt7/Nsd2/Hdac8/Kdm5d/Arid5b/Kat6b/Kdm6a/Coprs/Dnmt3a/Rcor1/Ncoa1/Gatad2b/Jade3/Smyd3/Brwd1/H2ac8/Phf20/Kdm3a/Kdm4b	R-MMU-174184	Cdc20:Phospho-APC/C mediated degradation of Cyclin A	52	0.401199	1.36284	0.101124	0.459512	0.424958	2663	tags=60%, list=36%, signal=38%	Psmc2/Anapc7/Psmd2/Adrm1/Psmc5/Psmc4/Cdc16/Psmd3/Psmd12/Psmc3/Psmb4/Psma4/Psmd8/Anapc2/Anapc15/Ube2s/Ube2d1/Psma5/Psmb5/Psmd7/Psmd11/Anapc4/Psmc1/Psmd13/Psmb1/Psma6/Psmd1/Psmb6/Ubb/Rps27a/Psmb7
R-MMU-9909505	Modulation of host responses by IFN-stimulated genes	11	0.55586	1.34051	0.173913	0.780542	0.757509	342	tags=45%, list=4%, signal=44%	Isg15/Rigi/Ube2l6/Ifi44/Uba7	R-MMU-179419	APC:Cdc20 mediated degradation of cell cycle proteins prior to satisfation of the cell cycle checkpoint	52	0.401199	1.36284	0.101124	0.459512	0.424958	2663	tags=60%, list=36%, signal=38%	Psmc2/Anapc7/Psmd2/Adrm1/Psmc5/Psmc4/Cdc16/Psmd3/Psmd12/Psmc3/Psmb4/Psma4/Psmd8/Anapc2/Anapc15/Ube2s/Ube2d1/Psma5/Psmb5/Psmd7/Psmd11/Anapc4/Psmc1/Psmd13/Psmb1/Psma6/Psmd1/Psmb6/Ubb/Rps27a/Psmb7
R-MMU-1482883	Acyl chain remodeling of DAG and TAG	3	0.779588	1.33179	0.178117	0.780542	0.757509	1835	tags=67%, list=22%, signal=52%	Pnpla2/Dgat2	R-MMU-9034015	Signaling by NTRK3 (TRKC)	2	-0.862847	-1.34192	0.102564	0.459512	0.424958	1006	tags=100%, list=14%, signal=86%	Plcg1
R-MMU-5660668	CLEC7A/inflammasome pathway	3	0.778692	1.33026	0.178117	0.780542	0.757509	103	tags=33%, list=1%, signal=33%	Il1b	R-MMU-9034793	Activated NTRK3 signals through PLCG1	2	-0.862847	-1.34192	0.102564	0.459512	0.424958	1006	tags=100%, list=14%, signal=86%	Plcg1
R-MMU-1461957	Beta defensins	2	0.837893	1.29468	0.177011	0.780542	0.757509	1353	tags=100%, list=16%, signal=84%	Tlr2/Tlr1	R-MMU-9762292	Regulation of CDH11 function	2	-0.862573	-1.3415	0.102564	0.459512	0.424958	1008	tags=100%, list=14%, signal=86%	Ctnnb1
R-MMU-8953750	Transcriptional Regulation by E2F6	17	-0.491207	-1.29457	0.16879	0.780542	0.757509	2556	tags=59%, list=31%, signal=41%	Rbbp7/Max/Bmi1/Rbbp4/Suz12/Rybp/Ehmt1/Tfdp1/Mga/Phc3	R-MMU-196854	Metabolism of vitamins and cofactors	70	0.368942	1.32946	0.1	0.459512	0.424958	668	tags=13%, list=9%, signal=12%	Pnlip/Clps/Slc25a16/Coq5/Mccc1/Vkorc1/Coq9/Pnpo/Apoe
R-MMU-171319	Telomere Extension By Telomerase	14	-0.514902	-1.2829	0.170692	0.780542	0.757509	3269	tags=71%, list=39%, signal=43%	Terf2ip/Nhp2/Dkc1/Cdk2/Ankrd28/Terf2/Acd/Ppp6r3/Gar1/Shq1	R-MMU-450604	KSRP (KHSRP) binds and destabilizes mRNA	14	0.579018	1.46829	0.105263	0.460867	0.426211	1818	tags=50%, list=25%, signal=38%	Exosc4/Exosc5/Exosc2/Exosc7/Exosc9/Exosc8/Exosc3
R-MMU-444473	Formyl peptide receptors bind formyl peptides and many other ligands	7	-0.618954	-1.2775	0.173267	0.780542	0.757509	640	tags=43%, list=8%, signal=40%	Ccl9/Ccl6/Hebp1	R-MMU-2142789	Ubiquinol biosynthesis	6	0.703292	1.45907	0.103846	0.460867	0.426211	1280	tags=50%, list=17%, signal=41%	Coq5/Coq9/Coq2
R-MMU-70895	Branched-chain amino acid catabolism	15	-0.499355	-1.27717	0.173502	0.780542	0.757509	3639	tags=67%, list=44%, signal=38%	Bcat2/Acadsb/Dbt/Hibadh/Echs1/Auh/Ivd/Hibch/Mccc1/Bckdhb	R-MMU-2428933	SHC-related events triggered by IGF1R	5	0.739817	1.45412	0.105368	0.460867	0.426211	27	tags=20%, list=0%, signal=20%	Igf1
R-MMU-204174	Regulation of pyruvate dehydrogenase (PDH) complex	8	-0.600383	-1.27198	0.172819	0.780542	0.757509	2631	tags=62%, list=32%, signal=43%	Dlat/Pdhx/Pdk3/Pdpr/Pdk1	R-MMU-1236974	ER-Phagosome pathway	35	0.441127	1.38841	0.105166	0.460867	0.426211	2663	tags=63%, list=36%, signal=40%	H2-M3/Calr/Psmb8/Psmb10/Stx4a/H2-T22/H2-T23/Psme1/Psmb4/Psmb9/Psma4/Psme2/Vamp3/Psma5/Vamp8/H2-Q4/Tap1/B2m/Psma6/Psmb6/Tapbp/Psmb7
R-MMU-9035034	RHOF GTPase cycle	26	0.439893	1.2678	0.168831	0.780542	0.757509	1577	tags=42%, list=19%, signal=34%	Arhgap5/Lmnb1/Basp1/Steap3/Add3/Actg1/Tor1aip1/Actb/Srgap2/Snap23/Sowahc	R-MMU-187687	Signalling to ERKs	19	-0.473394	-1.35954	0.104034	0.460867	0.426211	1042	tags=42%, list=14%, signal=36%	Sos1/Kidins220/Mapk1/Rapgef1/Frs2/Crk/Mapkapk3/Crkl
R-MMU-416993	Trafficking of GluR2-containing AMPA receptors	8	-0.598399	-1.26778	0.176174	0.780542	0.757509	3072	tags=75%, list=37%, signal=47%	Ap2b1/Ap2s1/Ap2m1/Ap2a1/Ap2a2/Prkca	R-MMU-448424	Interleukin-17 signaling	47	-0.374668	-1.33351	0.105033	0.460867	0.426211	1618	tags=38%, list=22%, signal=30%	Fbxw11/Ikbkg/Mapk14/Dusp7/Map2k4/Tab3/Rps6ka3/Map2k7/Creb1/Mapk1/Ppp2r1b/Tab2/Irak2/Atf2/Mapk8/Mapkapk3/Rps6ka5/Map3k8
R-MMU-9607240	FLT3 Signaling	23	-0.440395	-1.2623	0.173355	0.780542	0.757509	971	tags=39%, list=12%, signal=35%	Socs6/Foxo3/Akt1/Cbl/Pik3ca/Pik3r1/Akt3/Socs2/Sla	R-MMU-450294	MAP kinase activation	47	-0.374668	-1.33351	0.105033	0.460867	0.426211	1618	tags=38%, list=22%, signal=30%	Fbxw11/Ikbkg/Mapk14/Dusp7/Map2k4/Tab3/Rps6ka3/Map2k7/Creb1/Mapk1/Ppp2r1b/Tab2/Irak2/Atf2/Mapk8/Mapkapk3/Rps6ka5/Map3k8
R-MMU-193807	Synthesis of bile acids and bile salts via 27-hydroxycholesterol	5	-0.672362	-1.26186	0.166932	0.780542	0.757509	792	tags=60%, list=10%, signal=54%	Ncoa2/Rxra/Ncoa1	R-MMU-71288	Creatine metabolism	2	0.875792	1.32912	0.105051	0.460867	0.426211	34	tags=50%, list=0%, signal=50%	Gatm
R-MMU-9762292	Regulation of CDH11 function	4	-0.705752	-1.25791	0.169872	0.780542	0.757509	873	tags=75%, list=10%, signal=67%	Ctnnb1/Ctnnd1/Adam19	R-MMU-199920	CREB phosphorylation	6	-0.672287	-1.39762	0.105809	0.461428	0.426729	1196	tags=50%, list=16%, signal=42%	Rps6ka3/Creb1/Rps6ka5
R-MMU-9825892	Regulation of MITF-M-dependent genes involved in cell cycle and proliferation	5	-0.669432	-1.25636	0.174881	0.780542	0.757509	873	tags=80%, list=10%, signal=72%	Sin3a/Hint1/Ctnnb1/Tcf7l2	R-MMU-77387	Insulin receptor recycling	18	0.534585	1.44203	0.106942	0.461468	0.426767	711	tags=22%, list=10%, signal=20%	Ins1/Atp6v0b/Atp6v1g1/Atp6v0d1
R-MMU-211945	Phase I - Functionalization of compounds	27	-0.422023	-1.25026	0.170772	0.780542	0.757509	1171	tags=30%, list=14%, signal=26%	Cyp4v3/Tbxas1/Rxra/Cyp51/Cyb5b/Ncoa1/Arnt/Paox	R-MMU-1170546	Prolactin receptor signaling	5	-0.698314	-1.37524	0.106212	0.461468	0.426767	967	tags=80%, list=13%, signal=69%	Rbx1/Skp1/Jak2/Sh2b1
R-MMU-5576886	Phase 4 - resting membrane potential	3	-0.754182	-1.24559	0.174056	0.780542	0.757509	198	tags=67%, list=2%, signal=65%	Kcnk6/Kcnk13	R-MMU-1169091	Activation of NF-kappaB in B cells	45	0.408146	1.36558	0.106618	0.461468	0.426767	2663	tags=58%, list=36%, signal=37%	Nfkbib/Psmc2/Psmd2/Adrm1/Psmc5/Psmc4/Psmd3/Psmd12/Psmc3/Psmb4/Rela/Psma4/Psmd8/Psma5/Psmb5/Psmd7/Psmd11/Psmc1/Psmd13/Psmb1/Psma6/Psmd1/Psmb6/Ubb/Rps27a/Psmb7
R-MMU-416476	G alpha (q) signalling events	63	0.357804	1.21419	0.171285	0.780542	0.757509	985	tags=19%, list=12%, signal=17%	Gcg/Rgs3/Ltb4r1/Gpr132/Gngt2/Rgs2/Rgs19/Dgkg/Itpr1/Plcb2/Dgkh/Hras	R-MMU-9749641	Aspirin ADME	2	0.87447	1.32712	0.107071	0.461468	0.426767	920	tags=100%, list=13%, signal=87%	Slc16a1/Bsg
R-MMU-69306	DNA Replication	86	-0.321229	-1.20121	0.175379	0.780542	0.757509	4277	tags=58%, list=51%, signal=29%	Rps27a/Psma2/Psmd8/Rfc1/Ube2e1/Psma1/Psma6/Psmb2/Psmd11/Rfc3/Kpna6/Uba52/Skp1/Fzr1/Psmc1/Psmd6/Psma5/Cul1/Psmd2/Anapc15/Pcna/Pola2/Anapc10/Mcm6/Psmb7/Orc4/Kpna1/Psmb4/Rpa1/Rpa3/Dbf4/Orc5/Anapc5/Cdk2/Psmb6/Cdc27/Psmd1/Cdc23/Anapc1/Gmnn/Orc2/Anapc16/Psmd14/Cdt1/Mcm3/Kpnb1/Lig1/Prim2/Pola1/Skp2	R-MMU-418360	Platelet calcium homeostasis	12	-0.544874	-1.40446	0.108108	0.463608	0.428745	1605	tags=50%, list=22%, signal=39%	Itpr2/P2rx7/Atp2a2/Itpr1/Atp2b1/Atp2b4
R-MMU-69002	DNA Replication Pre-Initiation	73	-0.328753	-1.1939	0.177066	0.780542	0.757509	4277	tags=59%, list=51%, signal=29%	Rps27a/Psma2/Psmd8/Ube2e1/Psma1/Psma6/Psmb2/Psmd11/Kpna6/Uba52/Fzr1/Psmc1/Psmd6/Psma5/Psmd2/Anapc15/Pola2/Anapc10/Mcm6/Psmb7/Orc4/Kpna1/Psmb4/Rpa1/Rpa3/Dbf4/Orc5/Anapc5/Cdk2/Psmb6/Cdc27/Psmd1/Cdc23/Anapc1/Gmnn/Orc2/Anapc16/Psmd14/Cdt1/Mcm3/Kpnb1/Prim2/Pola1	R-MMU-975578	Reactions specific to the complex N-glycan synthesis pathway	5	-0.695081	-1.36887	0.108216	0.463608	0.428745	1082	tags=60%, list=15%, signal=51%	Man2a2/Man2a1/Fut8
R-MMU-194138	Signaling by VEGF	70	-0.330919	-1.18651	0.177172	0.780542	0.757509	2398	tags=36%, list=29%, signal=26%	Vav3/Prkaca/Nckap1l/Mapk14/Akt1/Dock1/Abi2/Vegfb/Rasa1/Ctnna1/Crk/Baiap2/Prkacb/Axl/Ptk2/Pik3ca/Ctnnb1/Pik3r1/Prkca/Nrp2/Vegfa/Pdpk1/Vav2/Ctnnd1/Akt3	R-MMU-446728	Cell junction organization	20	-0.46844	-1.3584	0.108511	0.463608	0.428745	1336	tags=45%, list=18%, signal=37%	Lims1/Pxn/Ctnna1/Adam19/Ctnnb1/Sp1/Afdn/Pvr/Dst
R-MMU-6791226	Major pathway of rRNA processing in the nucleolus and cytosol	163	-0.281427	-1.14682	0.175652	0.780542	0.757509	4500	tags=61%, list=54%, signal=29%	Dcaf13/Nol11/Rpl13a/Rpl23a/Rps27/Rps6/Rps16/Rpl27a/Rps4x/Pes1/Rps3/Utp18/Rps27a/Rps7/Rps3a1/Eri1/Rps10/Rpl32/Rps27l/Isg20l2/Pelp1/Rpl11/Exosc9/Uba52/Rps2/Noc4l/Utp4/Nip7/Rps12/Csnk1d/Rpp14/Nop14/Rpl35a/C1d/Rpl36al/Rpl31/Rpl14/Nop56/Rps8/Rpl30/Rps24/Rplp1/Rpl36/Nol9/Emg1/Snu13/Rps21/Rpl12/Rps14/Exosc1/Rpl24/Exosc7/Wdr36/Rps26/Rpl34/Rpl23/Rpl22/Rps18/Rpl37/Rps19/Mphosph6/Bms1/Rps23/Rps15a/Wdr43/Rps…	R-MMU-72764	Eukaryotic Translation Termination	5	0.734314	1.4433	0.111332	0.464882	0.429924	189	tags=20%, list=3%, signal=19%	N6amt1
R-MMU-72312	rRNA processing	163	-0.281427	-1.14682	0.175652	0.780542	0.757509	4500	tags=61%, list=54%, signal=29%	Dcaf13/Nol11/Rpl13a/Rpl23a/Rps27/Rps6/Rps16/Rpl27a/Rps4x/Pes1/Rps3/Utp18/Rps27a/Rps7/Rps3a1/Eri1/Rps10/Rpl32/Rps27l/Isg20l2/Pelp1/Rpl11/Exosc9/Uba52/Rps2/Noc4l/Utp4/Nip7/Rps12/Csnk1d/Rpp14/Nop14/Rpl35a/C1d/Rpl36al/Rpl31/Rpl14/Nop56/Rps8/Rpl30/Rps24/Rplp1/Rpl36/Nol9/Emg1/Snu13/Rps21/Rpl12/Rps14/Exosc1/Rpl24/Exosc7/Wdr36/Rps26/Rpl34/Rpl23/Rpl22/Rps18/Rpl37/Rps19/Mphosph6/Bms1/Rps23/Rps15a/Wdr43/Rps…	R-MMU-75892	Platelet Adhesion to exposed collagen	5	0.734186	1.44305	0.111332	0.464882	0.429924	50	tags=40%, list=1%, signal=40%	Col1a1/Col1a2
R-MMU-8868773	rRNA processing in the nucleus and cytosol	163	-0.281427	-1.14682	0.175652	0.780542	0.757509	4500	tags=61%, list=54%, signal=29%	Dcaf13/Nol11/Rpl13a/Rpl23a/Rps27/Rps6/Rps16/Rpl27a/Rps4x/Pes1/Rps3/Utp18/Rps27a/Rps7/Rps3a1/Eri1/Rps10/Rpl32/Rps27l/Isg20l2/Pelp1/Rpl11/Exosc9/Uba52/Rps2/Noc4l/Utp4/Nip7/Rps12/Csnk1d/Rpp14/Nop14/Rpl35a/C1d/Rpl36al/Rpl31/Rpl14/Nop56/Rps8/Rpl30/Rps24/Rplp1/Rpl36/Nol9/Emg1/Snu13/Rps21/Rpl12/Rps14/Exosc1/Rpl24/Exosc7/Wdr36/Rps26/Rpl34/Rpl23/Rpl22/Rps18/Rpl37/Rps19/Mphosph6/Bms1/Rps23/Rps15a/Wdr43/Rps…	R-MMU-9017802	Noncanonical activation of NOTCH3	5	0.733242	1.4412	0.111332	0.464882	0.429924	1955	tags=100%, list=27%, signal=73%	Aph1a/Ybx1/Psen2/Ncstn/Psenen
R-MMU-5654696	Downstream signaling of activated FGFR2	11	-0.548319	-1.27062	0.180033	0.786676	0.763463	1494	tags=36%, list=18%, signal=30%	Frs2/Pik3ca/Pik3r1/Gab1	R-MMU-113501	Inhibition of replication initiation of damaged DNA by RB1/E2F1	9	-0.606904	-1.42601	0.110403	0.464882	0.429924	864	tags=56%, list=12%, signal=49%	Ppp2r1a/Pola2/Ppp2r1b/Pola1/Prim2
R-MMU-174430	Telomere C-strand synthesis initiation	11	-0.545714	-1.26458	0.181669	0.79156	0.768202	1316	tags=36%, list=16%, signal=31%	Terf2/Acd/Prim2/Pola1	R-MMU-113510	E2F mediated regulation of DNA replication	9	-0.606904	-1.42601	0.110403	0.464882	0.429924	864	tags=56%, list=12%, signal=49%	Ppp2r1a/Pola2/Ppp2r1b/Pola1/Prim2
R-MMU-202433	Generation of second messenger molecules	5	0.67848	1.33512	0.184987	0.794439	0.770997	1208	tags=40%, list=14%, signal=34%	Cd101/Lcp2	R-MMU-2173795	Downregulation of SMAD2/3:SMAD4 transcriptional activity	18	-0.476048	-1.34405	0.110874	0.464882	0.429924	907	tags=28%, list=12%, signal=24%	Mapk1/Usp9x/Smurf2/Smad3/Ube2d3
R-MMU-176187	Activation of ATR in response to replication stress	17	-0.482235	-1.27092	0.184713	0.794439	0.770997	2824	tags=59%, list=34%, signal=39%	Mcm6/Cdc25a/Orc4/Rpa1/Rpa3/Dbf4/Orc5/Cdk2/Orc2/Mcm3	R-MMU-3772470	Negative regulation of TCF-dependent signaling by WNT ligand antagonists	2	-0.858198	-1.33469	0.110454	0.464882	0.429924	1040	tags=100%, list=14%, signal=86%	Kremen1
R-MMU-2024096	HS-GAG degradation	9	-0.575143	-1.26527	0.185366	0.794439	0.770997	2970	tags=89%, list=36%, signal=57%	Glb1/Hgsnat/Gusb/Ids/Naglu/Hpse/Sdc4/Sgsh	R-MMU-3899300	SUMOylation of transcription cofactors	32	-0.397507	-1.30855	0.109409	0.464882	0.429924	1050	tags=25%, list=14%, signal=22%	Sumo3/Ep300/Uhrf2/Mrtfa/Hipk2/Pias2/Phc3/Nrip1
R-MMU-8964539	Glutamate and glutamine metabolism	7	-0.612682	-1.26456	0.188119	0.794439	0.770997	37	tags=29%, list=0%, signal=28%	Gls/Glul	R-MMU-9759194	Nuclear events mediated by NFE2L2	42	0.419173	1.37536	0.111927	0.465483	0.43048	2663	tags=57%, list=36%, signal=37%	Psmc2/Psmd2/Adrm1/Psmc5/Psmc4/Psmd3/Psmd12/Psmc3/Psmb4/Psma4/Psmd8/Psma5/Psmb5/Psmd7/Psmd11/Psmc1/Psmd13/Psmb1/Psma6/Psmd1/Psmb6/Ubb/Rps27a/Psmb7
R-MMU-8866907	Activation of the TFAP2 (AP-2) family of transcription factors	4	-0.696151	-1.2408	0.189103	0.794439	0.770997	474	tags=100%, list=6%, signal=94%	Ep300/Yeats4/Wwox	R-MMU-449147	Signaling by Interleukins	159	-0.271547	-1.20171	0.112108	0.465483	0.43048	1729	tags=31%, list=24%, signal=25%	Peli1/Brwd1/Il4ra/Fbxw11/Ikbkg/Mapk14/Dusp7/Cd4/Stx1a/N4bp1/Stat5b/Map2k4/Pik3cd/Tab3/Rps6ka3/Socs5/Map2k7/Nkiras1/Creb1/Sos1/Jak2/Mapk1/Cbl/Ppp2r1b/Ptk2b/Rapgef1/Traf2/Tab2/Irak2/Atf2/Stat3/Tyk2/Pik3ca/Sos2/Il10ra/Pik3r1/Il2ra/Jak3/Mapk8/Inpp5d/Crk/Il7r/Il18rap/Mapkapk3/Rps6ka5/Crkl/Lyn/Socs1/Map3k8/Il2rb
R-MMU-9013425	RHOT1 GTPase cycle	3	-0.75111	-1.24051	0.183908	0.794439	0.770997	2078	tags=100%, list=25%, signal=75%	Trak1/Rhot1	R-MMU-391903	Eicosanoid ligand-binding receptors	3	-0.789936	-1.3544	0.112426	0.465494	0.43049	527	tags=67%, list=7%, signal=62%	Ptger4/Cysltr2
R-MMU-186712	Regulation of beta-cell development	4	-0.69568	-1.23996	0.189103	0.794439	0.770997	2280	tags=75%, list=27%, signal=55%	Foxo1/Akt1/Akt3	R-MMU-157858	Gap junction trafficking and regulation	11	0.612957	1.45413	0.1139	0.468961	0.433696	1717	tags=64%, list=23%, signal=49%	Tuba1c/Tuba1a/Tubb4b/Actg1/Actb/Tuba4a/Tuba1b
R-MMU-210745	Regulation of gene expression in beta cells	4	-0.69568	-1.23996	0.189103	0.794439	0.770997	2280	tags=75%, list=27%, signal=55%	Foxo1/Akt1/Akt3	R-MMU-190828	Gap junction trafficking	11	0.612957	1.45413	0.1139	0.468961	0.433696	1717	tags=64%, list=23%, signal=49%	Tuba1c/Tuba1a/Tubb4b/Actg1/Actb/Tuba4a/Tuba1b
R-MMU-211163	AKT-mediated inactivation of FOXO1A	4	-0.69568	-1.23996	0.189103	0.794439	0.770997	2280	tags=75%, list=27%, signal=55%	Foxo1/Akt1/Akt3	R-MMU-8948751	Regulation of PTEN stability and activity	50	0.391598	1.33411	0.116022	0.476369	0.440547	2663	tags=54%, list=36%, signal=35%	Psmc2/Stub1/Psmd2/Adrm1/Psmc5/Psmc4/Psmd3/Psmd12/Psmc3/Psmb4/Psma4/Psmd8/Psma5/Psmb5/Psmd7/Psmd11/Akt2/Trim27/Psmc1/Psmd13/Psmb1/Psma6/Psmd1/Psmb6/Ubb/Rps27a/Psmb7
R-MMU-141424	Amplification of signal from the kinetochores	50	-0.361503	-1.20859	0.188216	0.794439	0.770997	3178	tags=52%, list=38%, signal=32%	Ranbp2/Ppp2r1a/Incenp/Nudc/Rangap1/Cenpc1/Mapre1/Zwint/Nup133/Dync1i2/Dync1h1/Seh1l/Dynll2/Rcc2/Taok1/Ahctf1/Zw10/Mad1l1/Ckap5/Xpo1/Cenpo/Clasp1/Kif2a/Ppp2r5e/Clasp2/Cenpa	R-MMU-110373	Resolution of AP sites via the multiple-nucleotide patch replacement pathway	18	0.524392	1.41453	0.120075	0.484318	0.447898	1321	tags=44%, list=18%, signal=37%	Apex1/Pold2/Adprs/Rfc5/Pold4/Pole3/Parp2/Rfc2
R-MMU-141444	Amplification of signal from unattached kinetochores via a MAD2 inhibitory signal	50	-0.361503	-1.20859	0.188216	0.794439	0.770997	3178	tags=52%, list=38%, signal=32%	Ranbp2/Ppp2r1a/Incenp/Nudc/Rangap1/Cenpc1/Mapre1/Zwint/Nup133/Dync1i2/Dync1h1/Seh1l/Dynll2/Rcc2/Taok1/Ahctf1/Zw10/Mad1l1/Ckap5/Xpo1/Cenpo/Clasp1/Kif2a/Ppp2r5e/Clasp2/Cenpa	R-MMU-201556	Signaling by ALK	11	-0.55678	-1.39746	0.121901	0.484318	0.447898	953	tags=55%, list=13%, signal=48%	Ep300/Plcg1/Stat3/Pik3ca/Pik3r1/Jak3
R-MMU-5621481	C-type lectin receptors (CLRs)	88	0.322322	1.16859	0.188264	0.794439	0.770997	1225	tags=17%, list=15%, signal=15%	Icam2/Il1b/Clec4e/Clec4d/Relb/Nfkb1/Nfkb2/Cdc34/Ubb/Hras/Nfkbia/Ube2v1/Rela/Card9/Psmc2	R-MMU-3299685	Detoxification of Reactive Oxygen Species	21	0.493032	1.3879	0.120755	0.484318	0.447898	2491	tags=57%, list=34%, signal=38%	P4hb/Prdx3/Txn2/Prdx6/Cat/Sod2/Ncf4/Ccs/Prdx2/Cyba/Txnrd1/Prdx5
R-MMU-8951664	Neddylation	149	-0.281902	-1.13809	0.184165	0.794439	0.770997	3297	tags=44%, list=40%, signal=27%	Klhl20/Ube2d2a/Psmd6/Cops8/Psma5/Cul1/Lrrc41/Cul4b/Eloc/Dcun1d5/Vhl/Psmd2/Fbxo30/Fbxl14/Commd2/Cop1/Commd9/Cul4a/Dcun1d2/Cops2/Fbxw5/Dcaf5/Psmb7/Uchl3/Cops7b/Psmb4/Socs6/Rbbp7/Klhl9/Dcaf6/Nploc4/Wdr5/Dcaf10/Klhl2/Psmb6/Asb7/Fbxl5/Psmd1/Ercc8/Fbxw4/Fbxl4/Tulp4/Uba3/Fbxw7/Fbxw8/Cul2/Wsb2/Socs5/Cul5/Hif1a/Rnf7/Fbxl3/Commd10/Psmd14/Btbd1/Cand1/Ddb1/Gan/Fbxo22/Fbxl20/Cish/Skp2/Fem1b/Socs2/Fbxo32	R-MMU-418990	Adherens junctions interactions	10	-0.573815	-1.38264	0.121849	0.484318	0.447898	1212	tags=60%, list=17%, signal=50%	Ctnna1/Adam19/Ctnnb1/Sp1/Afdn/Pvr
R-MMU-5654708	Downstream signaling of activated FGFR3	10	-0.555247	-1.25972	0.190476	0.795825	0.772342	1494	tags=40%, list=18%, signal=33%	Frs2/Pik3ca/Pik3r1/Gab1	R-MMU-421270	Cell-cell junction organization	10	-0.573815	-1.38264	0.121849	0.484318	0.447898	1212	tags=60%, list=17%, signal=50%	Ctnna1/Adam19/Ctnnb1/Sp1/Afdn/Pvr
R-MMU-5654716	Downstream signaling of activated FGFR4	10	-0.555247	-1.25972	0.190476	0.795825	0.772342	1494	tags=40%, list=18%, signal=33%	Frs2/Pik3ca/Pik3r1/Gab1	R-MMU-69541	Stabilization of p53	41	0.417295	1.36371	0.121771	0.484318	0.447898	2663	tags=59%, list=36%, signal=37%	Psmc2/Psmd2/Adrm1/Psmc5/Psmc4/Psmd3/Psmd12/Psmc3/Psmb4/Psma4/Psmd8/Psma5/Psmb5/Psmd7/Psmd11/Psmc1/Psmd13/Psmb1/Psma6/Psmd1/Psmb6/Ubb/Rps27a/Psmb7
R-MMU-110056	MAPK3 (ERK1) activation	7	-0.611206	-1.26151	0.191419	0.797192	0.773668	2071	tags=71%, list=25%, signal=54%	Mapk3/Il6ra/Tyk2/Map2k1/Il6st	R-MMU-69563	p53-Dependent G1 DNA Damage Response	42	0.413796	1.35772	0.119266	0.484318	0.447898	2663	tags=57%, list=36%, signal=37%	Psmc2/Psmd2/Adrm1/Psmc5/Psmc4/Psmd3/Psmd12/Psmc3/Psmb4/Psma4/Psmd8/Psma5/Psmb5/Psmd7/Psmd11/Psmc1/Psmd13/Psmb1/Psma6/Psmd1/Psmb6/Ubb/Rps27a/Psmb7
R-MMU-191859	snRNP Assembly	36	-0.393713	-1.23423	0.192371	0.797192	0.773668	3948	tags=61%, list=47%, signal=32%	Nup98/Snrpg/Nup214/Snrpd2/Snrpd3/Nup160/Smn1/Gemin5/Ranbp2/Snrpe/Nup155/Pom121/Nup133/Nup62/Seh1l/Wdr77/Nup93/Nup188/Ddx20/Snrpd1/Nup153/Snrpf	R-MMU-69580	p53-Dependent G1/S DNA damage checkpoint	42	0.413796	1.35772	0.119266	0.484318	0.447898	2663	tags=57%, list=36%, signal=37%	Psmc2/Psmd2/Adrm1/Psmc5/Psmc4/Psmd3/Psmd12/Psmc3/Psmb4/Psma4/Psmd8/Psma5/Psmb5/Psmd7/Psmd11/Psmc1/Psmd13/Psmb1/Psma6/Psmd1/Psmb6/Ubb/Rps27a/Psmb7
R-MMU-194441	Metabolism of non-coding RNA	36	-0.393713	-1.23423	0.192371	0.797192	0.773668	3948	tags=61%, list=47%, signal=32%	Nup98/Snrpg/Nup214/Snrpd2/Snrpd3/Nup160/Smn1/Gemin5/Ranbp2/Snrpe/Nup155/Pom121/Nup133/Nup62/Seh1l/Wdr77/Nup93/Nup188/Ddx20/Snrpd1/Nup153/Snrpf	R-MMU-3000480	Scavenging by Class A Receptors	3	0.803906	1.34477	0.119192	0.484318	0.447898	668	tags=67%, list=9%, signal=61%	Calr/Apoe
R-MMU-111457	Release of apoptotic factors from the mitochondria	6	0.636902	1.31025	0.194937	0.800711	0.777083	1421	tags=50%, list=17%, signal=42%	Gsdme/Gsdmd/Diablo	R-MMU-2173796	SMAD2/SMAD3:SMAD4 heterotrimer regulates transcription	20	-0.459743	-1.33318	0.121277	0.484318	0.447898	2671	tags=60%, list=37%, signal=38%	Ubc/Rbl1/Ccnc/Cdk8/Tfdp1/Rnf111/Ccnt1/Furin/Mapk1/Sp1/Ccnt2/Smad3
R-MMU-74749	Signal attenuation	8	0.580163	1.28924	0.20197	0.800711	0.777083	12	tags=12%, list=0%, signal=12%	Ins1	R-MMU-76002	Platelet activation, signaling and aggregation	126	0.306973	1.24521	0.121479	0.484318	0.447898	823	tags=15%, list=11%, signal=14%	Serping1/Igf1/Col1a1/Col1a2/Fn1/Sparc/Cd63/Rhob/Cd9/Ctsw/Gngt2/App/Lat/Vegfb/Lck/Ptpn6/Stx4a/Rac2/Actg1
R-MMU-9912633	Antigen processing: Ub, ATP-independent proteasomal degradation	20	0.46635	1.26118	0.194226	0.800711	0.777083	1221	tags=30%, list=15%, signal=26%	Psmb8/Psme2b/Psmb10/Psmb9/Psme1/Psme2	R-MMU-9711123	Cellular response to chemical stress	109	0.314838	1.24456	0.121212	0.484318	0.447898	2617	tags=49%, list=36%, signal=32%	Hbb-bt/Hbb-bs/mt-Co3/Psmc2/P4hb/Psmd2/Adrm1/Psmc5/Cox7a2l/Psmc4/Prdx3/Txn2/Blvra/Prdx6/Psmd3/Psmd12/mt-Co1/mt-Co2/Psmc3/Psmb4/Psma4/Hdac3/Psmd8/Cat/Sod2/Ncor2/Keap1/Psma5/Ncf4/Cox7b/Psmb5/Psmd7/Psmd11/Ccs/Prdx2/Akt2/Hmox2/Map1lc3b/Cyba/Psmc1/Vcp/Ufd1/Psmd13/Psmb1/Sqstm1/Txnrd1/Prdx5/Psma6/Psmd1/Psmb6/Ubb/Sin3b/Rps27a
R-MMU-418885	DCC mediated attractive signaling	7	-0.609933	-1.25888	0.19802	0.800711	0.777083	1986	tags=43%, list=24%, signal=33%	Dock1/Trio/Ptk2	R-MMU-3134975	Regulation of innate immune responses to cytosolic DNA	9	0.622695	1.43032	0.126177	0.491891	0.454902	515	tags=33%, list=7%, signal=31%	Ddx41/Sting1/Irf3
R-MMU-456926	Thrombin signalling through proteinase activated receptors (PARs)	16	-0.479377	-1.2557	0.199372	0.800711	0.777083	892	tags=62%, list=11%, signal=56%	Gng10/Gng12/Gnb1/Gna15/Mapk1/Arrb1/Gna13/Gnaq/Gng2/Gna12	R-MMU-9913351	Formation of the dystrophin-glycoprotein complex (DGC)	7	0.6643	1.42756	0.128906	0.491891	0.454902	1123	tags=57%, list=15%, signal=48%	Dag1/Actg1/Actb/Sntb1
R-MMU-1614635	Sulfur amino acid metabolism	9	-0.568181	-1.24996	0.201626	0.800711	0.777083	1353	tags=44%, list=16%, signal=37%	Mtap/Adi1/Enoph1/Mtr	R-MMU-74749	Signal attenuation	6	0.683473	1.41796	0.125	0.491891	0.454902	6	tags=17%, list=0%, signal=17%	Ins1
R-MMU-421270	Cell-cell junction organization	14	-0.498156	-1.24118	0.198068	0.800711	0.777083	1406	tags=43%, list=17%, signal=36%	Ctnna1/Ctnnb1/Ilf3/Ctnnd1/Adam19/Prkci	R-MMU-77286	mitochondrial fatty acid beta-oxidation of saturated fatty acids	9	0.614346	1.41114	0.126177	0.491891	0.454902	1790	tags=56%, list=24%, signal=42%	Acadvl/Acads/Hadha/Echs1/Acadl
R-MMU-4086398	Ca2+ pathway	21	-0.444031	-1.23387	0.195793	0.800711	0.777083	1538	tags=33%, list=18%, signal=27%	Plcb1/Ppp3cb/Ctnnb1/Ppp3r1/Gng2/Nlk/Tcf7l2	R-MMU-5358493	Synthesis of diphthamide-EEF2	5	0.717877	1.411	0.131213	0.491891	0.454902	1148	tags=60%, list=16%, signal=51%	Dph5/Dph3/Dnajc24
R-MMU-3772470	Negative regulation of TCF-dependent signaling by WNT ligand antagonists	3	-0.737988	-1.21884	0.198686	0.800711	0.777083	98	tags=100%, list=1%, signal=99%	Lrp5/Lrp6	R-MMU-9861559	PDH complex synthesizes acetyl-CoA from PYR	5	0.717671	1.41059	0.131213	0.491891	0.454902	1971	tags=80%, list=27%, signal=58%	Pdhx/Dld/Pdhb/Dlat
R-MMU-5620924	Intraflagellar transport	29	-0.406527	-1.21631	0.197347	0.800711	0.777083	1177	tags=28%, list=14%, signal=24%	Ift140/Ift88/Kifap3/Tnpo1/Dync2h1/Traf3ip1/Ift74/Kif3a	R-MMU-9842663	Signaling by LTK	6	-0.664045	-1.38048	0.126556	0.491891	0.454902	1042	tags=83%, list=14%, signal=72%	Grb2/Sos1/Pik3ca/Pik3r1/Tnk2
R-MMU-6799990	Metal sequestration by antimicrobial proteins	3	-0.735583	-1.21487	0.20197	0.800711	0.777083	62	tags=67%, list=1%, signal=66%	S100a8/Lcn2	R-MMU-3371571	HSF1-dependent transactivation	12	-0.535284	-1.37974	0.128898	0.491891	0.454902	1476	tags=58%, list=20%, signal=47%	Hsp90ab1/Mtor/Camk2d/Ptges3/Ep300/Hsp90aa1/Dnajb1
R-MMU-165181	Inhibition of TSC complex formation by PKB	2	-0.802375	-1.21436	0.201058	0.800711	0.777083	973	tags=100%, list=12%, signal=88%	Tsc1	R-MMU-525793	Myogenesis	13	-0.529072	-1.37517	0.131524	0.491891	0.454902	2021	tags=62%, list=28%, signal=45%	Cdon/Spag9/Mapk14/Mef2d/Ctnna1/Abl1/Tcf12/Ctnnb1
R-MMU-211859	Biological oxidations	64	-0.335748	-1.18235	0.196339	0.800711	0.777083	1944	tags=34%, list=23%, signal=27%	Gclc/Slc35b3/Hpgds/Mgst1/Mgst3/Akr1a1/Papss2/Slc26a2/Slc35d1/Cyp4v3/Bpnt2/Bpnt1/Tbxas1/Mat2a/Rxra/Cyp51/Cyb5b/Ncoa1/Arnt/Paox/Mtr/As3mt	R-MMU-5607763	CLEC7A (Dectin-1) induces NFAT activation	7	-0.627662	-1.37294	0.126531	0.491891	0.454902	1081	tags=43%, list=15%, signal=37%	Ppp3cb/Ppp3ca/Nfatc2
R-MMU-9609507	Protein localization	69	-0.3287	-1.17372	0.197615	0.800711	0.777083	2960	tags=39%, list=36%, signal=25%	App/Crot/Hsd17b4/Gnpat/Ndufb8/Zfand6/Hscb/Pex11b/Stx5a/Pex7/Atad1/Usp9x/Pitrm1/Pex19/Abcd2/Hspd1/Pex5/Idh1/Agps/Hmox1/Pex1/Nudt19/Paox/Abcd3/Pex13/Acox1/Prnp	R-MMU-9912633	Antigen processing: Ub, ATP-independent proteasomal degradation	20	0.490023	1.36347	0.129699	0.491891	0.454902	2663	tags=65%, list=36%, signal=41%	Psmb8/Psmb10/Psme1/Psmb4/Psmb9/Psma4/Psme2/Psma5/Psmb5/Psmb1/Psma6/Psmb6/Psmb7
R-MMU-71387	Metabolism of carbohydrates and carbohydrate derivatives	138	-0.286139	-1.14136	0.196552	0.800711	0.777083	2605	tags=41%, list=31%, signal=28%	Hgsnat/Nup155/Tpi1/Prps2/Dse/Pom121/Chpf2/Dcxr/Nup133/St6galnac6/Lyve1/Nup62/Pfkl/B4galt5/B4galt7/Agl/Seh1l/Gusb/Hk2/Pfkfb3/Slc35b3/Csgalnact2/Chsy1/Nup93/Ids/Naglu/Nup188/Slc37a2/Hpse/Man2b2/Gnpda2/Pgam1/Man2c1/Pfkfb2/Akr1a1/Ext1/Papss2/Slc26a2/Galns/Manba/Nup153/Xylt2/Hs2st1/Hs6st1/Sdc4/Phka1/Pgm2l1/Pgm1/Prps1/Adpgk/Ndst1/Gns/B4galt1/Sgsh/Gys1/Hs3st3b1	R-MMU-1855167	Synthesis of pyrophosphates in the cytosol	6	-0.651584	-1.35458	0.130705	0.491891	0.454902	2152	tags=83%, list=29%, signal=59%	Ippk/Nudt3/Ip6k1/Ppip5k2/Itpk1
R-MMU-449147	Signaling by Interleukins	184	0.278987	1.13979	0.199525	0.800711	0.777083	1167	tags=21%, list=14%, signal=19%	Usp18/Il1b/Il1a/Il1rn/Myd88/Nfkbib/Csf1/Hck/Ptpn6/Il2rg/Ebi3/Il18/Dusp7/Irak3/Il1r2/Casp1/Nfkb1/Il16/Nfkb2/Ptk2b/Il15/Socs3/Il1rap/Jun/Nod1/Irak2/Gsdmd/Mapkapk2/Map2k3/Ppp2cb/Il18bp/Ubb/Irak4/Nfkbia/Il21r/Ube2v1/Rela/Inppl1/Vav1	R-MMU-5610780	Degradation of GLI1 by the proteasome	41	0.412236	1.34718	0.130996	0.491891	0.454902	2663	tags=59%, list=36%, signal=37%	Psmc2/Psmd2/Adrm1/Psmc5/Psmc4/Psmd3/Psmd12/Psmc3/Psmb4/Psma4/Psmd8/Psma5/Psmb5/Psmd7/Psmd11/Psmc1/Psmd13/Psmb1/Psma6/Psmd1/Psmb6/Ubb/Rps27a/Psmb7
R-MMU-69278	Cell Cycle, Mitotic	320	-0.25285	-1.1124	0.202147	0.800711	0.777083	3178	tags=40%, list=38%, signal=26%	Ranbp2/Psmd2/Rbl1/Ppp2r1a/Nipbl/Mzt1/Ywhae/H2ax/Anapc15/Pcna/Incenp/Pola2/Anapc10/Ctdnep1/Csnk2a1/Ran/Eml4/Nudc/Mcm6/Cdc25a/Obi1/Cdk7/Rangap1/Psmb7/Orc4/Cenpc1/Cep70/Mapre1/Sirt2/Psmb4/Rpa1/Haus6/Rpa3/Nup155/Ncapd3/Zwint/Esco1/Ppp2r2a/Dbf4/Orc5/Anapc5/Ywhag/Pom121/Cdk2/Cep290/Pcm1/Prkaca/Rbbp4/Chmp7/Nup133/Rb1/Gorasp2/Dync1i2/Psmb6/Stag1/Hjurp/Dync1h1/Cdc27/Psmd1/Nup62/Akt1/E2f3/Cdc23/Alms1/Nedd1…	R-MMU-1963642	PI3K events in ERBB2 signaling	3	-0.781684	-1.34025	0.13215	0.491891	0.454902	459	tags=100%, list=6%, signal=94%	Pik3ca/Pik3r1
R-MMU-9754706	Atorvastatin ADME	2	-0.797816	-1.20746	0.206349	0.81524	0.791183	1688	tags=100%, list=20%, signal=80%	Pon3	R-MMU-8851907	MET activates PI3K/AKT signaling	3	-0.781684	-1.34025	0.13215	0.491891	0.454902	459	tags=100%, list=6%, signal=94%	Pik3ca/Pik3r1
R-MMU-177504	Retrograde neurotrophin signalling	6	-0.632053	-1.23971	0.207578	0.815868	0.791793	3072	tags=100%, list=37%, signal=63%	Ap2s1/Ap2m1/Cltc/Ap2a1/Ap2a2	R-MMU-5625886	Activated PKN1 stimulates transcription of AR (androgen receptor) regulated genes KLK2 and KLK3	3	-0.780523	-1.33826	0.13215	0.491891	0.454902	645	tags=100%, list=9%, signal=91%	Pkn1/Ncoa2
R-MMU-201681	TCF dependent signaling in response to WNT	91	-0.310811	-1.1675	0.207131	0.815868	0.791793	4351	tags=59%, list=52%, signal=29%	Ruvbl1/Csnk2a2/Chd8/Rps27a/Psma2/Psmd8/Ppp2r1b/Psma1/Psma6/Psmb2/Psmd11/Rbbp5/Uba52/Pygo2/Psmc1/Cul3/Bcl9/Csnk2b/Psmd6/Axin1/Psma5/Smarca4/Gsk3b/Kremen1/Tnks2/Lrp5/Ctnnbip1/Psmd2/Ppp2r1a/Tle3/Csnk2a1/Usp34/Dvl1/Psmb7/Psmb4/Cdc73/Psmb6/Psmd1/Akt1/Cby1/Klhl12/Smurf2/Tle4/Rnf146/Xpo1/Psmd14/Dvl2/Ctnnb1/Ppp2r5e/Tnks/Tcf7l2/Sox4/Lrp6/Znrf3	R-MMU-163210	Formation of ATP by chemiosmotic coupling	3	0.794317	1.32873	0.131313	0.491891	0.454902	541	tags=33%, list=7%, signal=31%	mt-Atp6
R-MMU-8939211	ESR-mediated signaling	81	-0.314426	-1.16783	0.20903	0.819462	0.795282	3328	tags=47%, list=40%, signal=28%	Polr2k/Creb1/Calm2/Shc1/Tle3/Ptges3/Gng10/Sp1/Gng12/Gnb1/Ccnt1/Polr2l/Tbp/Polr2i/Usf2/Ncoa2/Foxo3/Carm1/Strn/Polr2h/Akt1/Mapk1/Gtf2a2/Igf1r/Gtf2a1/Kat2b/Xpo1/Cbfb/Gtf2f2/Ptk2/Pik3ca/Pik3r1/Ncoa1/Uhmk1/Pdpk1/Akt3/Gng2/Fkbp5	R-MMU-8949613	Cristae formation	3	0.794317	1.32873	0.131313	0.491891	0.454902	541	tags=33%, list=7%, signal=31%	mt-Atp6
R-MMU-3249367	STAT6-mediated induction of chemokines	3	0.758957	1.29654	0.21374	0.82896	0.804499	415	tags=33%, list=5%, signal=32%	Sting1	R-MMU-5654741	Signaling by FGFR3	21	-0.446511	-1.3246	0.129237	0.491891	0.454902	1139	tags=38%, list=16%, signal=32%	Mknk1/Sos1/Mapk1/Cbl/Plcg1/Pik3ca/Frs2/Pik3r1
R-MMU-209560	NF-kB is activated and signals survival	11	0.524789	1.26558	0.212276	0.82896	0.804499	1126	tags=36%, list=14%, signal=31%	Nfkb1/Ubb/Nfkbia/Rela	R-MMU-5654743	Signaling by FGFR4	21	-0.446511	-1.3246	0.129237	0.491891	0.454902	1139	tags=38%, list=16%, signal=32%	Mknk1/Sos1/Mapk1/Cbl/Plcg1/Pik3ca/Frs2/Pik3r1
R-MMU-5654689	PI-3K cascade:FGFR1	7	-0.602264	-1.24305	0.212871	0.82896	0.804499	1494	tags=57%, list=18%, signal=47%	Frs2/Pik3ca/Pik3r1/Gab1	R-MMU-444473	Formyl peptide receptors bind formyl peptides and many other ligands	2	0.865445	1.31342	0.125253	0.491891	0.454902	986	tags=100%, list=13%, signal=87%	App/Ccl6
R-MMU-389357	CD28 dependent PI3K/Akt signaling	20	-0.442894	-1.21905	0.214171	0.82896	0.804499	3471	tags=50%, list=42%, signal=29%	Mtor/Rictor/Mapkap1/Pik3r5/Cd86/Akt1/Pik3ca/Pik3r1/Pdpk1/Akt3	R-MMU-110329	Cleavage of the damaged pyrimidine	2	0.864078	1.31134	0.127273	0.491891	0.454902	996	tags=100%, list=14%, signal=86%	Mbd4/Tdg
R-MMU-69239	Synthesis of DNA	81	-0.313302	-1.16365	0.214047	0.82896	0.804499	4277	tags=57%, list=51%, signal=28%	Rps27a/Psma2/Psmd8/Rfc1/Ube2e1/Psma1/Psma6/Psmb2/Psmd11/Rfc3/Uba52/Skp1/Fzr1/Psmc1/Psmd6/Psma5/Cul1/Psmd2/Anapc15/Pcna/Pola2/Anapc10/Mcm6/Psmb7/Orc4/Psmb4/Rpa1/Rpa3/Orc5/Anapc5/Cdk2/Psmb6/Cdc27/Psmd1/Cdc23/Anapc1/Gmnn/Orc2/Anapc16/Psmd14/Cdt1/Mcm3/Lig1/Prim2/Pola1/Skp2	R-MMU-73928	Depyrimidination	2	0.864078	1.31134	0.127273	0.491891	0.454902	996	tags=100%, list=14%, signal=86%	Mbd4/Tdg
R-MMU-6811558	PI5P, PP2A and IER3 Regulate PI3K/AKT Signaling	53	0.36201	1.18379	0.215789	0.833111	0.808528	456	tags=15%, list=5%, signal=14%	Ins1/Pdgfb/Myd88/Rhog/Pip5k1b/Rac2/Pik3ap1/Fgfr1	R-MMU-418346	Platelet homeostasis	34	-0.381464	-1.27797	0.128821	0.491891	0.454902	1788	tags=41%, list=24%, signal=31%	Gnb1/Pde11a/Gng10/Mapk14/P2rx7/Atp2a2/Itpr1/Ppp2r5e/Pde2a/Atp2b1/Ppp2r1b/Gng2/Pde5a/Atp2b4
R-MMU-1980143	Signaling by NOTCH1	16	-0.473195	-1.23951	0.216641	0.834285	0.809667	2156	tags=44%, list=26%, signal=32%	Kat2a/Dtx2/Dtx4/Kat2b/Maml1/Rbpj/Maml2	R-MMU-212436	Generic Transcription Pathway	435	-0.232324	-1.14152	0.131926	0.491891	0.454902	1189	tags=17%, list=16%, signal=15%	Arnt/Gatad2b/Ywhag/Tbl1xr1/Rheb/Furin/Mga/Abl1/Wwox/Zfp746/Pdpk1/Ep300/Cnot11/Nr2c1/Mapk1/Elf2/Tcf12/Notch1/Ppp2r1b/Ctnnb1/Gata3/Arid1a/Usp9x/Setd1a/Casp2/Cradd/Nr2c2/Ctdp1/Smurf2/Mecp2/Hipk1/Sesn3/Cnot2/Rffl/Sp1/Taf4/Mta2/Zfp169/Rbm14/Maml1/Ccnt2/Dyrk2/Foxo3/Zfp950/Smad3/Gls/Hipk2/Ube2d3/Zfp961/Cnot6l/Zfp317/Akt3/Gtf2h2/Phc3/Zfp472/Cnot7/Ell/Cbfb/Zfp871/Rora/Zfp760/Banp/Trp53inp1/Nr3c1/Maml3/Hda…
R-MMU-8979227	Triglyceride metabolism	9	-0.56329	-1.2392	0.217886	0.834865	0.81023	33	tags=22%, list=0%, signal=22%	Lpin1/Fabp5	R-MMU-4641263	Regulation of FZD by ubiquitination	8	-0.606604	-1.39575	0.133612	0.49608	0.458775	1040	tags=38%, list=14%, signal=32%	Lrp6/Rnf43/Znrf3
R-MMU-8982491	Glycogen metabolism	15	-0.481493	-1.23149	0.217666	0.834865	0.81023	519	tags=20%, list=6%, signal=19%	Phka1/Pgm1/Gys1	R-MMU-9013419	RHOT2 GTPase cycle	4	-0.724625	-1.32645	0.134969	0.499861	0.462273	831	tags=50%, list=11%, signal=44%	Trak1/Rhot2
R-MMU-5250913	Positive epigenetic regulation of rRNA expression	26	-0.409026	-1.19571	0.220421	0.838895	0.814141	3044	tags=62%, list=37%, signal=39%	Gsk3b/Polr2k/Dek/Polr2l/Tbp/Polr1c/Polr2h/Kat2a/Taf1d/Kat2b/Ddx21/Mybbp1a/Polr1g/Taf1a/Ercc6/Polr1a	R-MMU-170984	ARMS-mediated activation	3	-0.777852	-1.33368	0.136095	0.502149	0.464388	928	tags=100%, list=13%, signal=87%	Kidins220/Crk
R-MMU-5250924	B-WICH complex positively regulates rRNA expression	26	-0.409026	-1.19571	0.220421	0.838895	0.814141	3044	tags=62%, list=37%, signal=39%	Gsk3b/Polr2k/Dek/Polr2l/Tbp/Polr1c/Polr2h/Kat2a/Taf1d/Kat2b/Ddx21/Mybbp1a/Polr1g/Taf1a/Ercc6/Polr1a	R-MMU-182971	EGFR downregulation	17	-0.464966	-1.31115	0.136268	0.502149	0.464388	1975	tags=53%, list=27%, signal=39%	Ubc/Arhgef7/Grb2/Eps15/Stam2/Hgs/Stam/Cbl/Ptpn12
R-MMU-6811434	COPI-dependent Golgi-to-ER retrograde traffic	56	-0.341902	-1.17146	0.220588	0.838895	0.814141	1968	tags=32%, list=24%, signal=25%	Stx18/Tuba1b/Surf4/Zw10/Rint1/Rab1a/Copg1/Kif1c/Tmed7/Arfgap3/Kif2a/Klc4/Kifap3/Arf3/Kif16b/Kif19a/Kif13b/Kif3a	R-MMU-964827	Progressive trimming of alpha-1,2-linked mannose residues from Man9/8/7GlcNAc2 to produce Man5GlcNAc2	2	-0.840558	-1.30726	0.138067	0.506839	0.468726	1169	tags=100%, list=16%, signal=84%	Man1a
R-MMU-6804114	TP53 Regulates Transcription of Genes Involved in G2 Cell Cycle Arrest	3	0.752954	1.28629	0.229008	0.843721	0.818824	117	tags=33%, list=1%, signal=33%	Gadd45a	R-MMU-388841	Regulation of T cell activation by CD28 family	44	-0.358653	-1.2674	0.138229	0.506839	0.468726	1537	tags=32%, list=21%, signal=25%	Cd4/Mtor/Ppp2r5e/Pik3cd/Pdpk1/Icos/Ppp2r1b/Ctla4/Pik3ca/Pik3r5/Akt3/Pik3r1/Lyn/Map3k8
R-MMU-375280	Amine ligand-binding receptors	3	0.749089	1.27968	0.234097	0.843721	0.818824	667	tags=67%, list=8%, signal=61%	Hrh2/Htr7	R-MMU-2559586	DNA Damage/Telomere Stress Induced Senescence	25	0.457943	1.34264	0.139623	0.508748	0.470491	1007	tags=28%, list=14%, signal=24%	H2ax/H1f4/H1f2/Nbn/Cabin1/H1f0/Terf2ip
R-MMU-2142770	Synthesis of 15-eicosatetraenoic acid derivatives	3	0.744281	1.27147	0.239186	0.843721	0.818824	992	tags=67%, list=12%, signal=59%	Ptgs2/Gpx1	R-MMU-6806834	Signaling by MET	43	0.395897	1.31182	0.13945	0.508748	0.470491	217	tags=12%, list=3%, signal=11%	Col3a1/Col1a1/Col1a2/Fn1/Hras
R-MMU-416550	Sema4D mediated inhibition of cell attachment and migration	5	0.640732	1.26084	0.238606	0.843721	0.818824	612	tags=40%, list=7%, signal=37%	Sema4d/Rras	R-MMU-2173793	Transcriptional activity of SMAD2/SMAD3:SMAD4 heterotrimer	30	-0.392693	-1.28475	0.139785	0.508748	0.470491	1085	tags=57%, list=15%, signal=48%	Ppm1a/Ubc/Rbl1/Trim33/Ccnc/Cdk8/Tfdp1/Rnf111/Ccnt1/Furin/Mapk1/Usp9x/Smurf2/Sp1/Ccnt2/Smad3/Ube2d3
R-MMU-1483115	Hydrolysis of LPC	3	0.737977	1.2607	0.254453	0.843721	0.818824	625	tags=67%, list=7%, signal=62%	Plbd1/Pla2g4a	R-MMU-264870	Caspase-mediated cleavage of cytoskeletal proteins	8	0.618929	1.38638	0.141491	0.510288	0.471916	455	tags=25%, list=6%, signal=23%	Gsn/Casp6
R-MMU-389948	Co-inhibition by PD-1	4	0.688003	1.25564	0.256614	0.843721	0.818824	1232	tags=50%, list=15%, signal=43%	Ptpn6/Csk	R-MMU-204174	Regulation of pyruvate dehydrogenase (PDH) complex	8	0.617598	1.3834	0.141491	0.510288	0.471916	2066	tags=75%, list=28%, signal=54%	Pdhx/Pdk1/Dld/Pdhb/Dlat/Pdpr
R-MMU-163210	Formation of ATP by chemiosmotic coupling	3	0.731707	1.24999	0.256997	0.843721	0.818824	518	tags=33%, list=6%, signal=31%	mt-Atp6	R-MMU-388396	GPCR downstream signalling	136	0.298178	1.21684	0.141593	0.510288	0.471916	435	tags=10%, list=6%, signal=10%	Gcg/Iapp/C3/Fn1/Hras/Ccr7/Rhob/Lpar6/Oprm1/Gngt2/Gpsm3/Cxcr6/App/Grk6
R-MMU-8949613	Cristae formation	3	0.731707	1.24999	0.256997	0.843721	0.818824	518	tags=33%, list=6%, signal=31%	mt-Atp6	R-MMU-162582	Signal Transduction	941	-0.208879	-1.09472	0.14094	0.510288	0.471916	1547	tags=26%, list=21%, signal=23%	Sav1/Gsk3b/Mis12/Ywhae/Fas/Rbpj/Arhgef18/Rbbp6/Tle4/Arhgap17/Rasa1/Cab39/Itpr1/Mtor/Tbl1x/Cltc/Tfrc/Usp7/Golga3/Adam10/Elmo2/Mob1a/Dync1li1/Prkca/Stat5b/Arhgef3/Ccr5/Dlg1/Ranbp2/Wipf1/Dusp5/Spred1/Adcy7/Ocrl/Rps6kb1/Pxn/Ppp2r5e/Itch/Rock2/Lrrc1/Pik3cd/Rtn4/Arhgap12/Pde6d/Rgs1/Ccl25/Polr2l/Gtf2a1/Tra2b/Akap12/Pip4k2b/Ap2a1/Ctnna1/Tab3/Peak1/Cflar/Rps6ka3/Gatad2b/P2ry10/Ywhag/Cenpc1/Arhgap25/Dock10…
R-MMU-190840	Microtubule-dependent trafficking of connexons from Golgi to the plasma membrane	7	0.583075	1.24398	0.255051	0.843721	0.818824	983	tags=57%, list=12%, signal=50%	Tubb4b/Tuba1a/Tubb2a/Tuba1c	R-MMU-211981	Xenobiotics	2	-0.837823	-1.30301	0.142012	0.51055	0.472157	1189	tags=100%, list=16%, signal=84%	Ahr
R-MMU-190861	Gap junction assembly	7	0.583075	1.24398	0.255051	0.843721	0.818824	983	tags=57%, list=12%, signal=50%	Tubb4b/Tuba1a/Tubb2a/Tuba1c	R-MMU-2024101	CS/DS degradation	4	0.737043	1.38043	0.146199	0.519078	0.480044	16	tags=25%, list=0%, signal=25%	Dcn
R-MMU-190872	Transport of connexons to the plasma membrane	7	0.583075	1.24398	0.255051	0.843721	0.818824	983	tags=57%, list=12%, signal=50%	Tubb4b/Tuba1a/Tubb2a/Tuba1c	R-MMU-9909505	Modulation of host responses by IFN-stimulated genes	8	-0.598665	-1.37748	0.146138	0.519078	0.480044	7	tags=50%, list=0%, signal=50%	Isg15/Ikbkg/Arih1/Fkbp5
R-MMU-3134975	Regulation of innate immune responses to cytosolic DNA	10	0.526082	1.23587	0.234097	0.843721	0.818824	1396	tags=50%, list=17%, signal=42%	Sting1/Ddx41/Ubb/Trim56/Irf3	R-MMU-9614399	Regulation of localization of FOXO transcription factors	9	-0.574314	-1.34944	0.146497	0.519078	0.480044	1160	tags=33%, list=16%, signal=28%	Ywhag/Foxo3/Akt3
R-MMU-1655829	Regulation of cholesterol biosynthesis by SREBP (SREBF)	7	-0.597294	-1.23279	0.222772	0.843721	0.818824	2911	tags=86%, list=35%, signal=56%	Ran/Mbtps2/Mbtps1/Srebf1/Srebf2/Kpnb1	R-MMU-9617629	Regulation of FOXO transcriptional activity by acetylation	5	-0.676852	-1.33297	0.146293	0.519078	0.480044	953	tags=80%, list=13%, signal=70%	Kat2b/Foxo1/Ep300/Foxo3
R-MMU-68616	Assembly of the ORC complex at the origin of replication	7	-0.596131	-1.23039	0.226073	0.843721	0.818824	2725	tags=71%, list=33%, signal=48%	Orc4/Kpna1/Orc5/Orc2/Kpnb1	R-MMU-174143	APC/C-mediated degradation of cell cycle proteins	57	0.366024	1.27225	0.146296	0.519078	0.480044	2663	tags=56%, list=36%, signal=36%	Psmc2/Anapc7/Psmd2/Adrm1/Psmc5/Psmc4/Cdc16/Psmd3/Psmd12/Psmc3/Psmb4/Pttg1/Psma4/Psmd8/Anapc2/Anapc15/Ube2s/Ube2d1/Psma5/Psmb5/Psmd7/Psmd11/Anapc4/Psmc1/Psmd13/Psmb1/Psma6/Psmd1/Psmb6/Ubb/Rps27a/Psmb7
R-MMU-936440	Negative regulators of DDX58/IFIH1 signaling	14	0.488202	1.22742	0.246719	0.843721	0.818824	1396	tags=36%, list=17%, signal=30%	Rigi/Tnfaip3/Tax1bp1/Ubb/Irf3	R-MMU-453276	Regulation of mitotic cell cycle	57	0.366024	1.27225	0.146296	0.519078	0.480044	2663	tags=56%, list=36%, signal=36%	Psmc2/Anapc7/Psmd2/Adrm1/Psmc5/Psmc4/Cdc16/Psmd3/Psmd12/Psmc3/Psmb4/Pttg1/Psma4/Psmd8/Anapc2/Anapc15/Ube2s/Ube2d1/Psma5/Psmb5/Psmd7/Psmd11/Anapc4/Psmc1/Psmd13/Psmb1/Psma6/Psmd1/Psmb6/Ubb/Rps27a/Psmb7
R-MMU-166020	Transfer of LPS from LBP carrier to CD14	2	0.793976	1.22682	0.257471	0.843721	0.818824	1719	tags=100%, list=21%, signal=79%	Lbp/Cd14	R-MMU-389357	CD28 dependent PI3K/Akt signaling	18	-0.454888	-1.2843	0.147122	0.520041	0.480935	1476	tags=44%, list=20%, signal=36%	Mtor/Pik3cd/Pdpk1/Pik3ca/Pik3r5/Akt3/Pik3r1/Map3k8
R-MMU-9020558	Interleukin-2 signaling	7	0.574951	1.22665	0.257576	0.843721	0.818824	637	tags=29%, list=8%, signal=26%	Il2rg/Ptk2b	R-MMU-964739	N-glycan trimming and elongation in the cis-Golgi	3	-0.766001	-1.31336	0.147929	0.521644	0.482418	1715	tags=100%, list=23%, signal=77%	Man1a2/Man1a
R-MMU-432142	Platelet sensitization by LDL	13	0.496627	1.22577	0.245333	0.843721	0.818824	1329	tags=46%, list=16%, signal=39%	Ptpn6/Fgr/Pla2g4a/Ppp2cb/Pecam1/Ppp2r5a	R-MMU-450385	Butyrate Response Factor 1 (BRF1) binds and destabilizes mRNA	15	0.525122	1.35831	0.148496	0.522395	0.483112	2338	tags=67%, list=32%, signal=45%	Exosc4/Exosc5/Exosc2/Exosc7/Exosc9/Exosc8/Zfp36l1/Exosc3/Exosc1/Ywhab
R-MMU-844456	The NLRP3 inflammasome	10	0.521063	1.22408	0.246819	0.843721	0.818824	601	tags=30%, list=7%, signal=28%	Mefv/Nlrp3/Pstpip1	R-MMU-198753	ERK/MAPK targets	12	-0.520366	-1.34129	0.149688	0.524261	0.484838	1608	tags=67%, list=22%, signal=52%	Ppp2r1a/Dusp6/Mapk14/Dusp7/Rps6ka3/Mapk1/Ppp2r1b/Rps6ka5
R-MMU-622312	Inflammasomes	14	0.484084	1.21706	0.249344	0.843721	0.818824	690	tags=36%, list=8%, signal=33%	Mefv/Nlrp3/Nlrp1a/Pstpip1/Aim2	R-MMU-6811438	Intra-Golgi traffic	26	0.455015	1.33869	0.150094	0.524261	0.484838	1207	tags=35%, list=17%, signal=29%	Cog8/Vps45/Napa/Cog1/Cyth3/Cyth2/Cog6/Stx6/Cyth4
R-MMU-350054	Notch-HLH transcription pathway	17	-0.461746	-1.21693	0.224522	0.843721	0.818824	2611	tags=59%, list=31%, signal=40%	Hdac3/Tbl1x/Hdac2/Kat2a/Kat2b/Tbl1xr1/Maml1/Hdac8/Rbpj/Maml2	R-MMU-73884	Base Excision Repair	31	0.431971	1.32459	0.15	0.524261	0.484838	1321	tags=39%, list=18%, signal=32%	H2ax/Apex1/Pold2/Adprs/Rfc5/Mbd4/Tdg/Terf2ip/Pold4/Pole3/Parp2/Rfc2
R-MMU-9842663	Signaling by LTK	7	-0.58869	-1.21504	0.242574	0.843721	0.818824	971	tags=57%, list=12%, signal=51%	Sos1/Shc1/Pik3ca/Pik3r1	R-MMU-6788467	IL-6-type cytokine receptor ligand interactions	4	-0.712775	-1.30475	0.151329	0.527327	0.487673	967	tags=75%, list=13%, signal=65%	Clcf1/Jak2/Tyk2
R-MMU-2046104	alpha-linolenic (omega3) and linoleic (omega6) acid metabolism	9	-0.551254	-1.21272	0.24878	0.843721	0.818824	1335	tags=33%, list=16%, signal=28%	Elovl5/Acox1/Fads1	R-MMU-198203	PI3K/AKT activation	3	-0.764689	-1.31111	0.151874	0.527976	0.488273	459	tags=67%, list=6%, signal=63%	Pik3ca/Pik3r1
R-MMU-2046106	alpha-linolenic acid (ALA) metabolism	9	-0.551254	-1.21272	0.24878	0.843721	0.818824	1335	tags=33%, list=16%, signal=28%	Elovl5/Acox1/Fads1	R-MMU-112310	Neurotransmitter release cycle	9	-0.570329	-1.34007	0.152866	0.528932	0.489157	1528	tags=44%, list=21%, signal=35%	Stx1a/Slc38a2/Dnajc5/Gls
R-MMU-69091	Polymerase switching	8	-0.572342	-1.21258	0.25	0.843721	0.818824	457	tags=75%, list=5%, signal=71%	Rfc1/Rfc3/Pcna/Pola2/Prim2/Pola1	R-MMU-3371568	Attenuation phase	9	-0.569955	-1.3392	0.152866	0.528932	0.489157	1025	tags=44%, list=14%, signal=38%	Ptges3/Ep300/Hsp90aa1/Dnajb1
R-MMU-69109	Leading Strand Synthesis	8	-0.572342	-1.21258	0.25	0.843721	0.818824	457	tags=75%, list=5%, signal=71%	Rfc1/Rfc3/Pcna/Pola2/Prim2/Pola1	R-MMU-5358508	Mismatch Repair	12	-0.516894	-1.33234	0.153846	0.531075	0.49114	5	tags=42%, list=0%, signal=42%	Pcna/Msh2/Lig1/Msh6/Mlh1
R-MMU-2173789	TGF-beta receptor signaling activates SMADs	25	0.419544	1.21196	0.235294	0.843721	0.818824	21	tags=4%, list=0%, signal=4%	Fbn1	R-MMU-210500	Glutamate Neurotransmitter Release Cycle	6	-0.641574	-1.33377	0.155602	0.53588	0.495583	1528	tags=50%, list=21%, signal=40%	Stx1a/Slc38a2/Gls
R-MMU-189451	Heme biosynthesis	8	-0.569314	-1.20616	0.251678	0.843721	0.818824	3176	tags=62%, list=38%, signal=39%	Fech/Cox10/Cpox/Hmbs/Abcg2	R-MMU-9013406	RHOQ GTPase cycle	25	-0.402214	-1.25157	0.15678	0.538679	0.498171	2619	tags=56%, list=36%, signal=36%	Arhgap5/Snap23/Rab7/Iqgap1/Arhgef7/Git2/Srgap2/Prex1/Arhgap17/Tfrc/Arhgap35/Gfod1/Arhgap1/Arhgap26
R-MMU-9706369	Negative regulation of FLT3	11	-0.520331	-1.20576	0.232406	0.843721	0.818824	149	tags=27%, list=2%, signal=27%	Cbl/Socs2/Sla	R-MMU-1638091	Heparan sulfate/heparin (HS-GAG) metabolism	16	0.510281	1.33576	0.157795	0.540905	0.50023	716	tags=19%, list=10%, signal=17%	Dcn/Hgsnat/Xylt2
R-MMU-5362517	Signaling by Retinoic Acid	19	-0.445554	-1.20261	0.226016	0.843721	0.818824	817	tags=26%, list=10%, signal=24%	Pdk3/Dhrs3/Rxra/Pdk1/Fabp5	R-MMU-9616222	Transcriptional regulation of granulopoiesis	2	0.846301	1.28437	0.159596	0.54329	0.502435	1126	tags=100%, list=15%, signal=85%	Rara/Cdk4
R-MMU-983695	Antigen activates B Cell Receptor (BCR) leading to generation of second messengers	18	0.45225	1.20004	0.25974	0.843721	0.818824	1242	tags=33%, list=15%, signal=28%	Cd79b/Ptpn6/Pik3ap1/Itpr1/Vav1/Itpr2	R-MMU-6804757	Regulation of TP53 Degradation	27	-0.397994	-1.26206	0.159236	0.54329	0.502435	2689	tags=48%, list=37%, signal=31%	Sgk1/Ubc/Mdm4/Ppp2r1a/Rictor/Ppp2r5c/Mdm2/Mtor/Usp7/Pdpk1/Ppp2r1b/Rffl/Akt3
R-MMU-4641262	Disassembly of the destruction complex and recruitment of AXIN to the membrane	15	-0.468709	-1.19879	0.247634	0.843721	0.818824	1106	tags=27%, list=13%, signal=23%	Dvl2/Ctnnb1/Ppp2r5e/Lrp6	R-MMU-6806003	Regulation of TP53 Expression and Degradation	27	-0.397994	-1.26206	0.159236	0.54329	0.502435	2689	tags=48%, list=37%, signal=31%	Sgk1/Ubc/Mdm4/Ppp2r1a/Rictor/Ppp2r5c/Mdm2/Mtor/Usp7/Pdpk1/Ppp2r1b/Rffl/Akt3
R-MMU-73772	RNA Polymerase I Promoter Escape	23	-0.417328	-1.19618	0.23114	0.843721	0.818824	3708	tags=70%, list=44%, signal=39%	Rrn3/Ccnh/Polr2k/Ercc3/Gtf2h5/Polr2l/Cdk7/Tbp/Polr1c/Polr2h/Gtf2h1/Taf1d/Mnat1/Polr1g/Taf1a/Polr1a	R-MMU-170968	Frs2-mediated activation	9	-0.564664	-1.32676	0.161359	0.543616	0.502737	907	tags=44%, list=12%, signal=39%	Mapk1/Rapgef1/Frs2/Crkl
R-MMU-165159	MTOR signalling	34	-0.385295	-1.19482	0.228995	0.843721	0.818824	3485	tags=59%, list=42%, signal=34%	Stradb/Mtor/Lamtor1/Prkag2/Eif4g1/Lamtor4/Rheb/Prkaa1/Slc38a9/Lamtor3/Fkbp1a/Akt1/Eif4e/Cab39/Eef2k/Akt1s1/Rragc/Tsc1/Eif4b/Rps6kb1	R-MMU-114604	GPVI-mediated activation cascade	23	0.459005	1.31716	0.161905	0.543616	0.502737	821	tags=30%, list=11%, signal=27%	Col1a1/Col1a2/Rhob/Lat/Lck/Ptpn6/Rac2
R-MMU-110313	Translesion synthesis by Y family DNA polymerases bypasses lesions on DNA template	28	0.408631	1.19325	0.237374	0.843721	0.818824	342	tags=11%, list=4%, signal=10%	Isg15/Ube2l6/Uba7	R-MMU-9864848	Complex IV assembly	33	0.416708	1.30251	0.160221	0.543616	0.502737	1982	tags=39%, list=27%, signal=29%	Coq10a/mt-Co3/Coa3/Cox18/Cox7a2l/Coq10b/mt-Co1/mt-Co2/Cox11/Cox19/Rab5if/Surf1/Cox7b
R-MMU-9024446	NR1H2 and NR1H3-mediated signaling	11	-0.51461	-1.1925	0.256956	0.843721	0.818824	2611	tags=55%, list=31%, signal=38%	Hdac3/Tbl1x/Tbl1xr1/Rxra/Ncoa1/Abca1	R-MMU-8849932	Synaptic adhesion-like molecules	4	-0.703461	-1.2877	0.161554	0.543616	0.502737	2173	tags=100%, list=30%, signal=70%	Flot2/Dlg1/Rtn3
R-MMU-9029569	NR1H3 & NR1H2 regulate gene expression linked to cholesterol transport and efflux	11	-0.51461	-1.1925	0.256956	0.843721	0.818824	2611	tags=55%, list=31%, signal=38%	Hdac3/Tbl1x/Tbl1xr1/Rxra/Ncoa1/Abca1	R-MMU-111453	BH3-only proteins associate with and inactivate anti-apoptotic BCL-2 members	4	-0.703334	-1.28747	0.161554	0.543616	0.502737	237	tags=75%, list=3%, signal=73%	Bcl2l1/Bcl2l11/Bcl2
R-MMU-77595	Processing of Intronless Pre-mRNAs	20	-0.433128	-1.19217	0.236715	0.843721	0.818824	2541	tags=50%, list=30%, signal=35%	Nudt21/Cpsf4/Fip1l1/Wdr33/Cpsf7/Ncbp1/Cstf2/Cstf3/Cstf2t/Cpsf6	R-MMU-2871809	FCERI mediated Ca+2 mobilization	19	-0.437454	-1.25632	0.161359	0.543616	0.502737	1081	tags=32%, list=15%, signal=27%	Ppp3cb/Ppp3ca/Sos1/Plcg1/Nfatc2/Lyn
R-MMU-416482	G alpha (12/13) signalling events	38	-0.373302	-1.19042	0.225122	0.843721	0.818824	553	tags=24%, list=7%, signal=22%	Rhoc/Trio/Arhgef37/Gna13/Vav2/Abr/Gng2/Gna12/Net1	R-MMU-381119	Unfolded Protein Response (UPR)	9	-0.561705	-1.31981	0.163482	0.546557	0.505457	1867	tags=56%, list=26%, signal=41%	Mbtps1/Crebrf/Eif2ak3/Atf6/Ern1
R-MMU-196783	Coenzyme A biosynthesis	5	-0.633847	-1.18958	0.251192	0.843721	0.818824	1443	tags=40%, list=17%, signal=33%	Ppcdc/Pank3	R-MMU-2672351	Stimuli-sensing channels	23	-0.412583	-1.26081	0.163522	0.546557	0.505457	2257	tags=43%, list=31%, signal=30%	Ripk1/Clcn4/Sgk3/Raf1/Trpm7/Trpv2/Ano6/Tpcn1/Ttyh3/Clcn5
R-MMU-68689	CDC6 association with the ORC:origin complex	4	-0.666812	-1.1885	0.254808	0.843721	0.818824	2725	tags=75%, list=33%, signal=51%	Orc4/Orc5/Orc2	R-MMU-9715370	Miro GTPase Cycle	5	-0.666715	-1.31301	0.164329	0.54801	0.506801	831	tags=60%, list=11%, signal=53%	Rhot1/Trak1/Rhot2
R-MMU-1500931	Cell-Cell communication	39	-0.37301	-1.18788	0.226667	0.843721	0.818824	1091	tags=23%, list=13%, signal=20%	Ctnna1/Sirpa/Ctnnb1/Ilf3/Ctnnd1/Adam19/Parvb/Prkci/Fblim1	R-MMU-5654221	Phospholipase C-mediated cascade; FGFR2	2	-0.819681	-1.27479	0.16568	0.551271	0.509816	752	tags=100%, list=10%, signal=90%	Plcg1
R-MMU-110357	Displacement of DNA glycosylase by APEX1	3	-0.718771	-1.1871	0.228243	0.843721	0.818824	1383	tags=67%, list=17%, signal=56%	Tdg/Apex1	R-MMU-2029485	Role of phospholipids in phagocytosis	8	-0.580057	-1.33467	0.167015	0.553212	0.511612	978	tags=50%, list=13%, signal=43%	Prkce/Plcg1/Pik3ca/Pik3r1
R-MMU-2980766	Nuclear Envelope Breakdown	35	-0.380269	-1.18526	0.231023	0.843721	0.818824	2562	tags=34%, list=31%, signal=24%	Nup155/Pom121/Nup133/Nup62/Seh1l/Nup93/Nup188/Banf1/Nup153/Prkca/Lmna/Lpin1	R-MMU-418359	Reduction of cytosolic Ca++ levels	8	-0.576314	-1.32606	0.167015	0.553212	0.511612	1510	tags=38%, list=21%, signal=30%	Atp2a2/Atp2b1/Atp2b4
R-MMU-426117	Cation-coupled Chloride cotransporters	3	-0.716189	-1.18284	0.231527	0.843721	0.818824	2369	tags=100%, list=28%, signal=72%	Slc12a4/Slc12a7	R-MMU-456926	Thrombin signalling through proteinase activated receptors (PARs)	15	-0.473638	-1.27443	0.168085	0.55551	0.513737	907	tags=53%, list=12%, signal=47%	Gnb1/Gng10/Mapk1/Gna11/Gng2/Gnaq/Arrb1/Gna13
R-MMU-8963896	HDL assembly	3	-0.715109	-1.18105	0.233169	0.843721	0.818824	2378	tags=100%, list=29%, signal=71%	Prkacb/Abca1	R-MMU-9839383	TGFBR3 PTM regulation	5	0.684884	1.34615	0.168986	0.556703	0.51484	1955	tags=80%, list=27%, signal=59%	Aph1a/Psen2/Ncstn/Psenen
R-MMU-194313	VEGF ligand-receptor interactions	2	-0.779458	-1.17967	0.239859	0.843721	0.818824	1841	tags=100%, list=22%, signal=78%	Vegfa	R-MMU-375276	Peptide ligand-binding receptors	16	0.502278	1.31481	0.169202	0.556703	0.51484	986	tags=44%, list=13%, signal=38%	C3/Ccr7/Oprm1/Cxcr6/App/Cxcr3/Ccl6
R-MMU-195399	VEGF binds to VEGFR leading to receptor dimerization	2	-0.779458	-1.17967	0.239859	0.843721	0.818824	1841	tags=100%, list=22%, signal=78%	Vegfa	R-MMU-2299718	Condensation of Prophase Chromosomes	14	0.527637	1.338	0.171053	0.559232	0.517178	1284	tags=29%, list=18%, signal=24%	H2ax/H3f3b/Smc4/Set
R-MMU-73863	RNA Polymerase I Transcription Termination	23	-0.410066	-1.17537	0.248796	0.843721	0.818824	3565	tags=65%, list=43%, signal=37%	Ccnh/Polr2k/Ercc3/Gtf2h5/Polr2l/Cdk7/Tbp/Polr1c/Polr2h/Gtf2h1/Taf1d/Mnat1/Polr1g/Taf1a/Polr1a	R-MMU-6794362	Protein-protein interactions at synapses	11	-0.524689	-1.31692	0.171488	0.559232	0.517178	2173	tags=82%, list=30%, signal=58%	Il1rap/Dlg4/Flot2/Epb41l2/Dlg1/Ntrk3/Rtn3/Epb41/Homer1
R-MMU-193648	NRAGE signals death through JNK	28	-0.394338	-1.17287	0.247525	0.843721	0.818824	1539	tags=29%, list=18%, signal=23%	Fgd4/Trio/Arhgef37/Mapk8/Gna13/Vav2/Abr/Net1	R-MMU-1855183	Synthesis of IP2, IP, and Ins in the cytosol	8	-0.571032	-1.3139	0.17119	0.559232	0.517178	1326	tags=88%, list=18%, signal=72%	Ocrl/Inpp4b/Impa2/Inpp5b/Inpp4a/Inpp1/Inpp5a
R-MMU-5675221	Negative regulation of MAPK pathway	33	0.386672	1.17135	0.241645	0.843721	0.818824	985	tags=21%, list=12%, signal=19%	Dusp2/Dusp5/Dusp16/Dusp7/Ppp2cb/Ubb/Hras	R-MMU-425397	Transport of vitamins, nucleosides, and related molecules	16	0.500069	1.30903	0.171103	0.559232	0.517178	2027	tags=56%, list=28%, signal=41%	Arl2/Slc25a4/Slc29a1/Arl2bp/Slco3a1/Slc28a2/Pdzd11/Slc35a1/Slc35d1
R-MMU-70326	Glucose metabolism	42	-0.361216	-1.16843	0.235974	0.843721	0.818824	2562	tags=43%, list=31%, signal=30%	Nup155/Tpi1/Pom121/Nup133/Nup62/Pfkl/Seh1l/Hk2/Pfkfb3/Nup93/Nup188/Slc37a2/Gnpda2/Pgam1/Pfkfb2/Nup153/Pgm2l1/Adpgk	R-MMU-5358565	Mismatch repair (MMR) directed by MSH2:MSH6 (MutSalpha)	11	-0.522783	-1.31214	0.173554	0.559777	0.517683	5	tags=45%, list=0%, signal=45%	Pcna/Msh2/Lig1/Msh6/Mlh1
R-MMU-9758881	Uptake of dietary cobalamins into enterocytes	2	-0.771178	-1.16714	0.252205	0.843721	0.818824	1910	tags=100%, list=23%, signal=77%	Abcd4	R-MMU-877312	Regulation of IFNG signaling	8	-0.569996	-1.31152	0.173278	0.559777	0.517683	967	tags=38%, list=13%, signal=33%	Jak2/Ifngr1/Socs1
R-MMU-168643	Nucleotide-binding domain, leucine rich repeat containing receptor (NLR) signaling pathways	41	0.364708	1.16654	0.238693	0.843721	0.818824	1073	tags=29%, list=13%, signal=26%	Mefv/Nlrp3/Casp4/Nlrp1a/Casp1/Tnfaip3/Pstpip1/Aim2/Nod1/Birc2/Ubb/Ube2v1	R-MMU-8875656	MET receptor recycling	7	-0.598093	-1.30826	0.173469	0.559777	0.517683	846	tags=57%, list=12%, signal=51%	Grb2/Gga3/Crk/Crkl
R-MMU-8866904	Negative regulation of activity of TFAP2 (AP-2) family transcription factors	3	-0.705674	-1.16547	0.2578	0.843721	0.818824	474	tags=67%, list=6%, signal=63%	Ube2i/Wwox	R-MMU-5607764	CLEC7A (Dectin-1) signaling	69	0.348073	1.25058	0.172222	0.559777	0.517683	1437	tags=26%, list=20%, signal=21%	Il1b/Psmc2/Psmd2/Cdc34/Ube2v1/Nfkb2/Ube2m/Adrm1/Psmc5/Psmc4/Relb/Psmd3/Psmd12/Psmc3/Psmb4/Rela/Psma4/Psmd8
R-MMU-77289	Mitochondrial Fatty Acid Beta-Oxidation	23	-0.406284	-1.16453	0.260032	0.843721	0.818824	2766	tags=48%, list=33%, signal=32%	Acot13/Echs1/Mecr/Mcee/Ndufab1/Dbi/Hadh/Mmut/Pccb/Pcca/Acbd6	R-MMU-6811442	Intra-Golgi and retrograde Golgi-to-ER traffic	120	0.295716	1.19414	0.17338	0.559777	0.517683	1932	tags=34%, list=26%, signal=26%	Tmed3/Tuba1c/Bnip1/Cog8/Tuba1a/Cope/Use1/Vps45/Vps51/Tubb4b/Napa/Arfgap2/Cog1/Cyth3/Cyth2/Dctn1/Cog6/Copb2/Stx6/Kif3b/Dctn5/Surf4/Cyth4/Kdelr1/Tuba4a/Arfrp1/Rab1b/Tmed9/Copb1/Copa/Kif23/Dctn4/Tmed10/Tuba1b/Vamp4/Copg2/Dctn2/Sys1/Vamp3/Rab43/Tmf1
R-MMU-73942	DNA Damage Reversal	2	-0.769258	-1.16424	0.255732	0.843721	0.818824	1926	tags=100%, list=23%, signal=77%	Fto	R-MMU-198693	AKT phosphorylates targets in the nucleus	7	-0.595794	-1.30323	0.17551	0.561176	0.518976	1100	tags=71%, list=15%, signal=61%	Foxo1/Nr4a1/Creb1/Foxo3/Akt3
R-MMU-73943	Reversal of alkylation damage by DNA dioxygenases	2	-0.769258	-1.16424	0.255732	0.843721	0.818824	1926	tags=100%, list=23%, signal=77%	Fto	R-MMU-399719	Trafficking of AMPA receptors	13	-0.49974	-1.29893	0.175365	0.561176	0.518976	1678	tags=54%, list=23%, signal=42%	Dlg4/Mdm2/Prkca/Dlg1/Ap2a1/Camk2d/Prkcb
R-MMU-1912420	Pre-NOTCH Processing in Golgi	3	-0.704625	-1.16374	0.259442	0.843721	0.818824	329	tags=67%, list=4%, signal=64%	Tmed2/Furin	R-MMU-399721	Glutamate binding, activation of AMPA receptors and synaptic plasticity	13	-0.49974	-1.29893	0.175365	0.561176	0.518976	1678	tags=54%, list=23%, signal=42%	Dlg4/Mdm2/Prkca/Dlg1/Ap2a1/Camk2d/Prkcb
R-MMU-163841	Gamma carboxylation, hypusinylation, hydroxylation, and arylsulfatase activation	36	-0.370525	-1.16154	0.247098	0.843721	0.818824	1525	tags=56%, list=18%, signal=46%	Drg1/Riox1/Pros1/U2af2/Arsk/Arsa/Ogfod1/Rps23/Rwdd1/Dnajc24/Sumf2/Arsg/Drg2/Jmjd6/Gas6/Sumf1/Icmt/Furin/Dph6/F7	R-MMU-112315	Transmission across Chemical Synapses	49	-0.335476	-1.21298	0.175325	0.561176	0.518976	1788	tags=37%, list=24%, signal=28%	Gnb1/Mdm2/Gng10/Stx1a/Comt/Prkca/Dlg1/Adcy7/Ap2a1/Rps6ka3/Creb1/Camk2d/Slc38a2/Gng2/Dnajc5/Prkcb/Gls/Glul
R-MMU-9013406	RHOQ GTPase cycle	38	0.374382	1.16093	0.25964	0.843721	0.818824	906	tags=21%, list=11%, signal=19%	Arhgap5/Cdc42ep2/Steap3/Cdc42ep3/Jup/Cdc42ep4/Mpp7/Gfod1	R-MMU-391160	Signal regulatory protein family interactions	5	-0.660358	-1.30049	0.176353	0.562649	0.520339	857	tags=60%, list=12%, signal=53%	Grb2/Ptk2b/Skap2
R-MMU-112316	Neuronal System	74	-0.313979	-1.14745	0.225589	0.843721	0.818824	3519	tags=54%, list=42%, signal=32%	Slc38a1/Panx1/Gls/Comt/Creb1/Ppfibp2/Calm2/Gng10/Cask/Ap2b1/Gng12/Gnb1/Ppfia1/Adcy9/Ap2s1/Prkaca/Naaa/Ptprs/Ap2m1/Dlg1/Epb41l2/Rtn3/Camk2d/Epb41/Plcb1/Homer3/Apba1/Kcnab2/Prkacb/Adcy7/Slc38a2/Ap2a1/Ap2a2/Prkca/Dnajc5/Gng2/Epb41l1/Kcnk6/Kcnk13/Glul	R-MMU-390471	Association of TriC/CCT with target proteins during biosynthesis	8	0.590922	1.32365	0.179732	0.565079	0.522586	1606	tags=50%, list=22%, signal=39%	Cct5/Cct7/Cct3/Cct2
R-MMU-5668541	TNFR2 non-canonical NF-kB pathway	59	0.339519	1.14244	0.224439	0.843721	0.818824	955	tags=12%, list=11%, signal=11%	Tnf/Cd40/Ltb/Relb/Nfkb2/Birc2/Ubb	R-MMU-844456	The NLRP3 inflammasome	8	-0.568185	-1.30735	0.179541	0.565079	0.522586	1879	tags=62%, list=26%, signal=46%	Hsp90ab1/Panx1/P2rx7/Txn1/Txnip
R-MMU-9007101	Rab regulation of trafficking	87	-0.305003	-1.13998	0.249153	0.843721	0.818824	2502	tags=32%, list=30%, signal=23%	Rab14/Chml/Gdi2/Sbf1/Rab12/Akt1/Rabgap1/Dennd5a/Dennd1a/Trappc8/Ankrd27/Tbc1d10a/Mon1b/Rab3gap2/Rab1a/Rab3il1/Trappc13/Als2/Tsc1/Gapvd1/Tbc1d14/Rab5c/Dennd6a/Akt3/Sbf2/Tbc1d24/Tbc1d16/Dennd4c	R-MMU-77305	Beta oxidation of palmitoyl-CoA to myristoyl-CoA	3	0.77358	1.29404	0.177778	0.565079	0.522586	942	tags=67%, list=13%, signal=58%	Acadvl/Hadha
R-MMU-975155	MyD88 dependent cascade initiated on endosome	75	0.321657	1.13904	0.235872	0.843721	0.818824	1126	tags=21%, list=14%, signal=19%	Irf7/Usp18/Nfkbib/Dusp7/Nfkb1/Nfkb2/Jun/Nod1/Irak2/Mapkapk2/Map2k3/Ppp2cb/Ubb/Nfkbia/Ube2v1/Rela	R-MMU-5658623	FGFRL1 modulation of FGFR1 signaling	2	-0.817312	-1.27111	0.179487	0.565079	0.522586	1339	tags=100%, list=18%, signal=82%	Spred2
R-MMU-168181	Toll Like Receptor 7/8 (TLR7/8) Cascade	79	0.322499	1.13876	0.245658	0.843721	0.818824	1126	tags=22%, list=14%, signal=19%	Irf7/Usp18/Nfkbib/Tasl/Dusp7/Nfkb1/Nfkb2/Jun/Nod1/Irak2/Mapkapk2/Map2k3/Ppp2cb/Ubb/Nfkbia/Ube2v1/Rela	R-MMU-5661270	Formation of xylulose-5-phosphate	2	0.832689	1.26371	0.179798	0.565079	0.522586	304	tags=50%, list=4%, signal=48%	Cryl1
R-MMU-4420097	VEGFA-VEGFR2 Pathway	67	-0.317646	-1.13043	0.257903	0.843721	0.818824	2398	tags=34%, list=29%, signal=25%	Vav3/Prkaca/Nckap1l/Mapk14/Akt1/Dock1/Abi2/Rasa1/Ctnna1/Crk/Baiap2/Prkacb/Axl/Ptk2/Pik3ca/Ctnnb1/Pik3r1/Prkca/Vegfa/Pdpk1/Vav2/Ctnnd1/Akt3	R-MMU-9006931	Signaling by Nuclear Receptors	97	-0.285002	-1.17501	0.179431	0.565079	0.522586	1244	tags=25%, list=17%, signal=21%	Polr2l/Gtf2a1/Tbl1xr1/Creb1/Strn/Ptges3/Pdpk1/Ep300/Mapk1/Gata3/Gng2/Sp1/Ncoa2/Zdhhc21/Foxo3/Abca1/Pik3ca/Xpo1/Akt3/Pik3r1/Cbfb/Hsp90aa1/Nrip1/Fkbp5
R-MMU-8876198	RAB GEFs exchange GTP for GDP on RABs	69	-0.31657	-1.13041	0.243612	0.843721	0.818824	3413	tags=48%, list=41%, signal=28%	Trappc3/Rab9/Dennd1b/Rin2/Trappc2/Ulk1/Ywhae/Rab18/Rab5a/Trappc11/Rab7b/Rab14/Chml/Gdi2/Sbf1/Rab12/Akt1/Dennd5a/Dennd1a/Trappc8/Ankrd27/Mon1b/Rab3gap2/Rab1a/Rab3il1/Trappc13/Als2/Gapvd1/Rab5c/Dennd6a/Akt3/Sbf2/Dennd4c	R-MMU-1266738	Developmental Biology	153	-0.25996	-1.14424	0.178082	0.565079	0.522586	1541	tags=29%, list=21%, signal=23%	Gsk3b/Stx1a/Mef2d/Sdcbp/Rasa1/Cltc/Prkca/Rock2/Pik3cd/Ap2a1/Ctnna1/Creb1/Pip5k1c/Abl1/Sos1/Ep300/Sema4d/Mapk1/Tcf12/Ctnnb1/Myo5a/Plcg1/Arhgap35/Itgb3/Dpysl2/Foxo3/Smad3/Pik3ca/Ranbp9/Frs2/Xpo1/Numb/Akt3/Sytl2/Pik3r1/St8sia4/Hsp90aa1/Nck2/Dok2/Rps6ka5/Lyn/Itgav/Cxcr4/Rab27a
R-MMU-199991	Membrane Trafficking	378	-0.237983	-1.07511	0.241908	0.843721	0.818824	3002	tags=35%, list=36%, signal=24%	Vamp4/Rab5a/Ap1m1/Tmed9/App/Trappc11/Rab7b/Golgb1/Tmed2/Ap1s1/Ap3b1/Mcfd2/Cops2/Scfd1/Snx9/Sec31a/Ap1g1/Gak/Cops7b/Vps37a/Eps15/Nbas/Sh3kbp1/Ap2s1/Cog7/Epn1/Rab14/Kif1b/Cltb/Arcn1/Stx5a/Chml/Gdi2/Pafah1b2/Gbf1/Chmp7/Cnih1/Sbf1/M6pr/Sec24c/Rab12/Dync1i2/Galnt1/Adrb2/Dync1h1/Akt1/Ap2m1/Agfg1/Rabgap1/Dennd5a/Stx18/Tuba1b/Dynll2/Pum1/Dennd1a/Trappc8/Cbl/Pik3c2a/Surf4/Ankrd28/Reps1/Dnase2a/Stam/Vti1a/…	R-MMU-9007101	Rab regulation of trafficking	78	-0.299498	-1.19261	0.180258	0.565318	0.522807	1330	tags=23%, list=18%, signal=19%	Rab10/Dennd5a/Gapvd1/Trappc13/Rab5c/Tbc1d13/Dennd1a/Madd/Rab14/Rab3gap2/Sbf2/Rin3/Dennd1b/Akt3/Dennd6a/Als2cl/Mon1b/Rab27a
R-MMU-196819	Vitamin B1 (thiamin) metabolism	2	0.790137	1.22089	0.264368	0.84876	0.823714	1751	tags=100%, list=21%, signal=79%	Slc25a19/Tpk1	R-MMU-4641257	Degradation of AXIN	41	0.378091	1.23559	0.182657	0.571421	0.528451	2663	tags=59%, list=36%, signal=37%	Psmc2/Psmd2/Adrm1/Psmc5/Psmc4/Psmd3/Psmd12/Psmc3/Psmb4/Psma4/Psmd8/Psma5/Psmb5/Psmd7/Psmd11/Psmc1/Psmd13/Psmb1/Psma6/Psmd1/Psmb6/Ubb/Rps27a/Psmb7
R-MMU-3000157	Laminin interactions	2	0.786777	1.2157	0.264368	0.84876	0.823714	1779	tags=100%, list=21%, signal=79%	Itgb1/Itga6	R-MMU-450282	MAPK targets/ Nuclear events mediated by MAP kinases	20	-0.425702	-1.23446	0.182979	0.571421	0.528451	1608	tags=45%, list=22%, signal=35%	Mapk14/Dusp7/Rps6ka3/Creb1/Mapk1/Ppp2r1b/Atf2/Mapk8/Rps6ka5
R-MMU-425366	Transport of bile salts and organic acids, metal ions and amine compounds	21	0.423382	1.16115	0.263021	0.84876	0.823714	466	tags=24%, list=6%, signal=23%	Slc40a1/Cp/Slc16a3/Slc44a2/Slc44a1	R-MMU-3371453	Regulation of HSF1-mediated heat shock response	49	-0.331795	-1.19968	0.183983	0.573341	0.530227	1541	tags=22%, list=21%, signal=18%	Gsk3b/Ywhae/Ranbp2/St13/Mapk1/Nup210/Nup153/Hspa4l/Hsph1/Nup62/Dnajb1
R-MMU-70171	Glycolysis	40	-0.358407	-1.14734	0.262726	0.84876	0.823714	2562	tags=42%, list=31%, signal=30%	Nup155/Tpi1/Pom121/Nup133/Nup62/Pfkl/Seh1l/Hk2/Pfkfb3/Nup93/Nup188/Gnpda2/Pgam1/Pfkfb2/Nup153/Pgm2l1/Adpgk	R-MMU-9933939	Formation of the polybromo-BAF (pBAF) complex	15	0.505149	1.30664	0.18609	0.573514	0.530387	1381	tags=40%, list=19%, signal=33%	Phf10/Smarcd1/Actb/Smarce1/Bcl7b/Actl6a
R-MMU-9917777	Epigenetic regulation by WDR5-containing histone modifying complexes	52	-0.333569	-1.12845	0.26409	0.84876	0.823714	1601	tags=31%, list=19%, signal=25%	Kansl2/Kat2b/Tbl1xr1/Setd1b/Kansl1/Hcfc2/Abl1/Zzz3/Kdm6a/Kat14/Rxra/Tasp1/Yeats2/H2ac8/Phf20/Tada2a	R-MMU-196783	Coenzyme A biosynthesis	5	-0.653061	-1.28612	0.186373	0.573514	0.530387	416	tags=60%, list=6%, signal=57%	Pank2/Pank3/Ppcdc
R-MMU-74752	Signaling by Insulin receptor	40	-0.35757	-1.14466	0.26601	0.850451	0.825356	1617	tags=35%, list=19%, signal=28%	Atp6v0d1/Atp6v1c1/Frs2/Ctsd/Pik3ca/Atp6v1h/Pik3r1/Atp6v1d/Atp6v1a/Pdpk1/Insr/Gab1/Irs2/Pde3b	R-MMU-111459	Activation of caspases through apoptosome-mediated cleavage	5	-0.652927	-1.28586	0.186373	0.573514	0.530387	1109	tags=80%, list=15%, signal=68%	Casp7/Casp3/Apaf1/Xiap
R-MMU-109582	Hemostasis	280	0.249456	1.08015	0.265589	0.850451	0.825356	994	tags=19%, list=12%, signal=17%	Sparc/Serping1/Col1a2/Selp/Col1a1/Cd74/Slc7a11/F5/Pdgfb/Kif23/Lgals3bp/Plau/Sell/Trem1/Gngt2/Olr1/Ptpn6/Fgr/Tagln2/Rhog/Apbb1ip/Nfe2/Rac2/Slc16a3/Itgax/Dock5/Cd244a/Gm5150/Dock8/Cyb5r1/Tubb4b/Cd48/Cd36/Dgkg/Pla2g4a/Vcl/Tuba1a/Itpr1/Ceacam1/Anxa2/Cd9/Plek/Actg1/Prtn3/Tln1/Aldoa/Dgkh/Ppp2cb/Tubb2a/Tuba1c/Hras/Itgb2/Kif21b	R-MMU-444257	RSK activation	2	-0.810301	-1.2602	0.185404	0.573514	0.530387	1196	tags=100%, list=16%, signal=84%	Rps6ka3
R-MMU-2408522	Selenoamino acid metabolism	3	0.723367	1.23574	0.267176	0.850611	0.825511	693	tags=67%, list=8%, signal=61%	Sephs2/Txnrd1	R-MMU-1660662	Glycosphingolipid metabolism	18	-0.435066	-1.22834	0.185501	0.573514	0.530387	819	tags=28%, list=11%, signal=25%	Arsb/Hexb/St3gal3/B4galt5/Galc
R-MMU-199418	Negative regulation of the PI3K/AKT network	58	0.335341	1.12055	0.266667	0.850611	0.825511	456	tags=14%, list=5%, signal=13%	Ins1/Pdgfb/Myd88/Rhog/Pip5k1b/Rac2/Pik3ap1/Fgfr1	R-MMU-68962	Activation of the pre-replicative complex	23	-0.399889	-1.22202	0.184486	0.573514	0.530387	2540	tags=39%, list=35%, signal=26%	Orc5/Mcm2/Pole4/Pola2/Gmnn/Pole2/Orc4/Pola1/Prim2
R-MMU-2168880	Scavenging of heme from plasma	6	0.58253	1.19839	0.268354	0.852584	0.827426	64	tags=33%, list=1%, signal=33%	Hbb-bt/Hbb-bs	R-MMU-426496	Post-transcriptional silencing by small RNAs	6	-0.62277	-1.29468	0.188797	0.579763	0.536166	1888	tags=83%, list=26%, signal=62%	Tnrc6c/Tnrc6b/Ago3/Ago2/Tnrc6a
R-MMU-69190	DNA strand elongation	13	-0.48	-1.1768	0.269537	0.854563	0.829346	585	tags=54%, list=7%, signal=50%	Pcna/Pola2/Rpa1/Rpa3/Lig1/Prim2/Pola1	R-MMU-446107	Type I hemidesmosome assembly	3	-0.737283	-1.26412	0.189349	0.580251	0.536617	247	tags=67%, list=3%, signal=64%	Itga6/Dst
R-MMU-69183	Processive synthesis on the lagging strand	9	-0.541252	-1.19071	0.271545	0.854769	0.829547	585	tags=78%, list=7%, signal=72%	Pcna/Pola2/Rpa1/Rpa3/Lig1/Prim2/Pola1	R-MMU-9008059	Interleukin-37 signaling	2	-0.807696	-1.25615	0.191321	0.585079	0.541082	638	tags=100%, list=9%, signal=91%	Stat3
R-MMU-187687	Signalling to ERKs	21	-0.413472	-1.14895	0.271845	0.854769	0.829547	2532	tags=43%, list=30%, signal=30%	Crkl/Mapk14/Mapk1/Map2k1/Kidins220/Frs2/Braf/Crk/Ralgds	R-MMU-1483166	Synthesis of PA	15	0.502721	1.30036	0.191729	0.585112	0.541113	299	tags=13%, list=4%, signal=13%	Pla2g1b/Pla2g12a
R-MMU-168138	Toll Like Receptor 9 (TLR9) Cascade	82	0.310871	1.10094	0.27182	0.854769	0.829547	1126	tags=21%, list=14%, signal=18%	Irf7/Usp18/Nfkbib/Tasl/Dusp7/Nfkb1/Nfkb2/Jun/Nod1/Irak2/Mapkapk2/Map2k3/Ppp2cb/Ubb/Nfkbia/Ube2v1/Rela	R-MMU-5610787	Hedgehog 'off' state	59	0.350367	1.23292	0.193078	0.588011	0.543794	2663	tags=56%, list=36%, signal=36%	Tuba1c/Tuba1a/Psmc2/Psmd2/Tubb4b/Adrm1/Psmc5/Psmc4/Psmd3/Psmd12/Psmc3/Psmb4/Tuba4a/Psma4/Psmd8/Ttc21b/Ofd1/Ift52/Tuba1b/Psma5/Psmb5/Psmd7/Psmd11/Adcy3/Psmc1/Psmd13/Psmb1/Psma6/Psmd1/Psmb6/Ubb/Rps27a/Psmb7
R-MMU-8953854	Metabolism of RNA	539	-0.228675	-1.06029	0.271277	0.854769	0.829547	3687	tags=40%, list=44%, signal=24%	Csnk1d/Thoc3/Rpp14/Nop14/Rpl35a/Srsf9/Pnn/C1d/Rpl36al/Psmd6/Rpl31/Thoc2/Ccnh/Psma5/Rpl14/Nop56/U2af2/Rps8/Snrpd3/Nup160/Rbm27/Magoh/Rnmt/Elavl1/Hnrnpa2b1/Rpl30/Eif4a1/Rps24/Snrnp70/Papola/Rplp1/Rpl36/Nol9/Polr2k/Smn1/Ercc3/Gemin5/Prpf18/Emg1/Snu13/Rps21/Rpl12/Ranbp2/Psmd2/Gtf2h5/Rps14/Ppp2r1a/Cnot6l/Exosc1/Rpl24/Exosc7/Lsm5/Rbm8a/Wdr36/Mettl14/Rps26/Rpl34/Cnot9/Rpl23/Tra2b/Rpl22/Smg7/Thoc1/Rbm26/…	R-MMU-69481	G2/M Checkpoints	90	0.311012	1.17589	0.194192	0.590185	0.545804	1437	tags=23%, list=20%, signal=19%	H2ax/Psmc2/Rnf8/Atrip/Psmd2/Rfc5/Nbn/Adrm1/Psmc5/Psmc4/Psmd3/Rad9a/Psmd12/Pias4/Psmc3/Psmb4/Rmi2/Rfc2/Psma4/Babam1/Psmd8
R-MMU-193692	Regulated proteolysis of p75NTR	9	0.51959	1.18219	0.273902	0.859466	0.834104	1126	tags=33%, list=14%, signal=29%	Aph1b/Nfkb1/Rela	R-MMU-6803544	Ion influx/efflux at host-pathogen interface	3	-0.733179	-1.25709	0.195266	0.592227	0.547693	163	tags=67%, list=2%, signal=65%	Atox1/Atp7a
R-MMU-9614085	FOXO-mediated transcription	16	-0.451687	-1.18317	0.274725	0.860279	0.834894	3314	tags=50%, list=40%, signal=30%	Smad4/Sirt1/Foxo3/Ywhag/Foxo1/Akt1/Kat2b/Akt3	R-MMU-2559580	Oxidative Stress Induced Senescence	33	-0.363826	-1.20953	0.198257	0.600064	0.55494	1738	tags=39%, list=24%, signal=30%	Tnik/Map2k6/Ezh2/Mdm2/Mapk14/Txn1/Map2k4/Map2k7/Mapk1/Mapk8/Mapkapk3/Map3k5/Cdk6
R-MMU-4085001	Sialic acid metabolism	18	0.443647	1.17722	0.275325	0.86039	0.835001	335	tags=17%, list=4%, signal=16%	Npl/St3gal6/St8sia4	R-MMU-9652282	Drug-mediated inhibition of ERBB2 signaling	3	-0.731932	-1.25495	0.199211	0.601715	0.556467	501	tags=67%, list=7%, signal=62%	Erbin/Hsp90aa1
R-MMU-9758274	Regulation of NF-kappa B signaling	14	0.476072	1.19692	0.278215	0.867018	0.841434	88	tags=7%, list=1%, signal=7%	Usp18	R-MMU-428643	Organic anion transporters	2	0.816293	1.23882	0.2	0.602863	0.557529	222	tags=50%, list=3%, signal=48%	Slc25a11
R-MMU-5218920	VEGFR2 mediated vascular permeability	20	-0.419791	-1.15546	0.278583	0.867018	0.841434	1406	tags=60%, list=17%, signal=50%	Mtor/Rictor/Mapkap1/Calm2/Vav3/Akt1/Ctnna1/Ctnnb1/Pdpk1/Vav2/Ctnnd1/Akt3	R-MMU-9748787	Azathioprine ADME	13	0.524277	1.29027	0.202677	0.603775	0.558373	1687	tags=54%, list=23%, signal=42%	Impdh1/Slc29a1/Guk1/Impdh2/Nme1/Slc28a2/Nme2
R-MMU-5669034	TNFs bind their physiological receptors	4	0.659986	1.20451	0.280423	0.869361	0.843707	2837	tags=100%, list=34%, signal=66%	Tnfsf13/Tnfrsf13b/Tnfrsf1b/Tnfrsf1a	R-MMU-8949215	Mitochondrial calcium ion transport	14	0.505418	1.28166	0.204887	0.603775	0.558373	754	tags=36%, list=10%, signal=32%	Maip1/Pmpcb/Pmpca/Spg7/Micu2
R-MMU-1266695	Interleukin-7 signaling	10	-0.519995	-1.17974	0.280788	0.869361	0.843707	851	tags=30%, list=10%, signal=27%	Pik3r1/Brwd1/Irs2	R-MMU-8949664	Processing of SMDT1	14	0.505418	1.28166	0.204887	0.603775	0.558373	754	tags=36%, list=10%, signal=32%	Maip1/Pmpcb/Pmpca/Spg7/Micu2
R-MMU-72649	Translation initiation complex formation	58	-0.322072	-1.11186	0.281046	0.869361	0.843707	4444	tags=69%, list=53%, signal=32%	Rps27/Rps6/Rps16/Rps4x/Rps3/Rps27a/Eif2s2/Rps7/Rps3a1/Rps10/Rps27l/Rps2/Eif4h/Rps12/Eif1ax/Rps8/Eif3i/Eif4a1/Rps24/Eif3a/Rps21/Rps14/Eif3l/Rps26/Rps18/Pabpc1/Rps19/Eif4g1/Rps23/Eif3e/Eif2s3x/Rps15a/Rps25/Eif3b/Eif4e/Rps17/Eif3j1/Rps29/Rps28/Eif4b	R-MMU-1592230	Mitochondrial biogenesis	10	0.538656	1.26924	0.205323	0.603775	0.558373	1543	tags=50%, list=21%, signal=40%	Acss2/mt-Atp6/Idh2/Glud1/Sod2
R-MMU-211000	Gene Silencing by RNA	34	-0.367316	-1.13906	0.281713	0.869662	0.843999	2562	tags=41%, list=31%, signal=29%	Nup155/Ago3/Pom121/Nup133/Nup62/Tsn/Seh1l/Ago1/Nup93/Nup188/Tnrc6a/Ipo8/Nup153/Ago4	R-MMU-1660514	Synthesis of PIPs at the Golgi membrane	13	-0.485874	-1.26289	0.202505	0.603775	0.558373	2759	tags=69%, list=38%, signal=43%	Fig4/Sacm1l/Pik3c2a/Pik3r4/Pikfyve/Arf3/Ocrl/Pi4ka/Pi4kb
R-MMU-425407	SLC-mediated transmembrane transport	87	-0.295653	-1.10503	0.284746	0.877247	0.851361	2101	tags=38%, list=25%, signal=29%	Slc33a1/Slc25a5/Slc9a9/Slc35b3/Slc20a2/Slc8a1/Slco2b1/Slc39a1/Slc35b4/Slc7a7/Ctns/Slc26a2/Slc29a1/Slc31a1/Slc35d1/Slc12a4/Slc30a5/Slc38a2/Slc17a5/Slc7a5/Slc25a1/Slc35a3/Slc41a2/Slc6a6/Slc27a1/Slc12a7/Slc7a8/Slc8b1/Slc36a1/Slc36a4/Slc43a2/Slc25a26/Slc26a11	R-MMU-937042	IRAK2 mediated activation of TAK1 complex	9	-0.534044	-1.25482	0.203822	0.603775	0.558373	1206	tags=56%, list=16%, signal=46%	Ubc/Map3k7/Tab3/Tab2/Irak2
R-MMU-390522	Striated Muscle Contraction	5	0.601309	1.18326	0.286863	0.880263	0.854288	1634	tags=60%, list=20%, signal=48%	Tpm4/Tpm1/Tpm3	R-MMU-937072	TRAF6-mediated induction of TAK1 complex within TLR4 complex	9	-0.534044	-1.25482	0.203822	0.603775	0.558373	1206	tags=56%, list=16%, signal=46%	Ubc/Map3k7/Tab3/Tab2/Irak2
R-MMU-174824	Plasma lipoprotein assembly, remodeling, and clearance	36	-0.360428	-1.12989	0.286899	0.880263	0.854288	1264	tags=28%, list=15%, signal=24%	Cltc/Prkacb/Ap2a1/Ap2a2/Apoe/Abca1/Furin/Apoc1/Npc1/Nceh1	R-MMU-975163	IRAK2 mediated activation of TAK1 complex upon TLR7/8 or 9 stimulation	9	-0.534044	-1.25482	0.203822	0.603775	0.558373	1206	tags=56%, list=16%, signal=46%	Ubc/Map3k7/Tab3/Tab2/Irak2
R-MMU-69620	Cell Cycle Checkpoints	161	-0.265087	-1.07853	0.287456	0.880263	0.854288	3178	tags=39%, list=38%, signal=24%	Ranbp2/Psmd2/Ppp2r1a/Ywhae/H2ax/Anapc15/Incenp/Anapc10/Cop1/Nudc/Mcm6/Cdc25a/Rangap1/Psmb7/Orc4/Cenpc1/Mapre1/Psmb4/Rpa1/Rpa3/Zwint/Dbf4/Orc5/Anapc5/Ywhag/Uimc1/Cdk2/Nup133/Zfp385a/Ube2n/Dync1i2/Psmb6/Dync1h1/Cdc27/Top3a/Psmd1/Cdc23/Seh1l/Anapc1/Dynll2/Rcc2/Taok1/Ahctf1/Herc2/Zw10/Mad1l1/Ckap5/Xpo1/Orc2/Anapc16/Cenpo/Psmd14/Nsd2/Clasp1/Kif2a/Mcm3/Ppp2r5e/Clasp2/Cenpa/Chek2/Atm/Phf20	R-MMU-75205	Dissolution of Fibrin Clot	4	-0.684439	-1.25288	0.202454	0.603775	0.558373	2292	tags=100%, list=31%, signal=69%	S100a10/Serpinb6a/Plaur
R-MMU-163685	Integration of energy metabolism	36	0.359615	1.11396	0.288221	0.880834	0.854843	991	tags=22%, list=12%, signal=20%	Gcg/Gngt2/Cd36/Adipor1/Itpr1/Taldo1/Plcb2/Marcks	R-MMU-9028731	Activated NTRK2 signals through FRS2 and FRS3	3	-0.730443	-1.25239	0.203156	0.603775	0.558373	1975	tags=100%, list=27%, signal=73%	Sos1/Frs2
R-MMU-4839726	Chromatin organization	144	-0.267366	-1.0736	0.289157	0.881928	0.855904	2005	tags=35%, list=24%, signal=27%	Hdac3/Tbl1x/Rbbp7/Ncoa2/Hdac2/Wdr5/Rbbp4/Carm1/Suz12/Setd1a/Ss18/Kdm4c/Brpf3/Phf2/Wdr77/Kdm5a/Kdm2a/Kmt5b/Kansl2/Tbl1xr1/Setd1b/Prmt3/Cdk4/Msl1/Chd3/Kansl1/Aebp2/Ehmt1/Smarcc1/Jade2/Atf2/Jmjd6/Prmt7/Nsd2/Hdac8/Kdm5d/Arid5b/Kat6b/Kdm6a/Coprs/Dnmt3a/Rcor1/Ncoa1/Gatad2b/Jade3/Smyd3/Brwd1/H2ac8/Phf20/Kdm3a/Kdm4b	R-MMU-196819	Vitamin B1 (thiamin) metabolism	2	-0.801176	-1.24601	0.205128	0.603775	0.558373	1457	tags=100%, list=20%, signal=80%	Slc25a19
R-MMU-8943724	Regulation of PTEN gene transcription	22	-0.39924	-1.1275	0.293269	0.892686	0.866344	2819	tags=68%, list=34%, signal=45%	Mta3/Lamtor2/Mtor/Lamtor1/Lamtor4/Mta2/Rheb/Slc38a9/Lamtor3/Rbbp7/Hdac2/Rbbp4/Chd3/Rragc/Gatad2b	R-MMU-193704	p75 NTR receptor-mediated signalling	49	-0.327953	-1.18578	0.205628	0.603775	0.558373	1536	tags=31%, list=21%, signal=24%	Ywhae/Arhgef18/Arhgef3/Rtn4/Akap13/Sos1/Adam17/Casp2/Plekhg2/Abr/Arhgef2/Sos2/Mapk8/Bcl2l11/Gna13
R-MMU-71288	Creatine metabolism	3	0.694044	1.18565	0.295165	0.894323	0.867933	426	tags=67%, list=5%, signal=63%	Ckb/Gamt	R-MMU-72203	Processing of Capped Intron-Containing Pre-mRNA	248	0.252311	1.12384	0.201681	0.603775	0.558373	2402	tags=36%, list=33%, signal=25%	U2af1l4/Gpatch1/Ddx41/Zfp830/Sart1/Lsm4/Rbm17/Puf60/Dhx16/Thoc6/Xab2/Srsf5/Mfap1b/Nup37/Cwc22/Prpf4/Rbm42/Bud13/Htatsf1/Srrt/Zmat2/Gtf2f1/Syf2/Prpf6/Sf3b2/Aaas/BC005624/Cpsf2/Ddx23/Snrpa/Eif4a3/Cpsf3/Polr2e/Rbmx/Polr2a/U2af1/Ppih/Snu13/Ddx39a/Rae1/Polr2h/Thoc5/Ybx1/Thoc3/Mfap1a/Slu7/Alyref/Ik/Cwc25/Ppil3/Cstf1/Snrnp40/Hnrnpa1/Polr2f/Clp1/Fam32a/Rnps1/Smu1/Snrnp200/Sde2/Polr2i/Cwc15/Casc3/Hnrnpf/B…
R-MMU-159227	Transport of the SLBP independent Mature mRNA	26	-0.38792	-1.13401	0.294976	0.894323	0.867933	2736	tags=58%, list=33%, signal=39%	Nup98/Nup214/Nup160/Ranbp2/Alyref/Nup155/Pom121/Nup133/Nup62/Eif4e/Seh1l/Nup93/Nup188/Ncbp1/Nup153	R-MMU-4086400	PCP/CE pathway	53	0.360557	1.23344	0.206642	0.604875	0.55939	2663	tags=58%, list=36%, signal=37%	Psmc2/Psmd2/Adrm1/Psmc5/Psmc4/Rac2/Psmd3/Psmd12/Psmc3/Psmb4/Psma4/Psmd8/Ap2s1/Rhoa/Psma5/Psmb5/Psmd7/Psmd11/Arrb2/Psmc1/Ap2m1/Daam1/Psmd13/Psmb1/Psma6/Psmd1/Psmb6/Ubb/Rps27a/Cltb/Psmb7
R-MMU-1483255	PI Metabolism	55	-0.324157	-1.10355	0.295567	0.894323	0.867933	2593	tags=47%, list=31%, signal=33%	Rab5a/Mtmr2/Pik3r5/Pik3r4/Mtmr1/Pi4kb/Rab14/Pten/Pi4k2a/Sbf1/Mtm1/Pik3c2a/Gde1/Sacm1l/Inpp5d/Vac14/Pik3ca/Ocrl/Pip5k1c/Pik3r1/Inpp4a/Pikfyve/Plekha1/Pi4ka/Arf3/Mtmr9	R-MMU-198725	Nuclear Events (kinase and transcription factor activation)	18	-0.426504	-1.20417	0.206823	0.604875	0.55939	1608	tags=61%, list=22%, signal=48%	Mapkapk2/Sgk1/Ppp2r1a/Dusp6/Mapk14/Dusp7/Rps6ka3/Creb1/Mapk1/Ppp2r1b/Rps6ka5
R-MMU-9668328	Sealing of the nuclear envelope (NE) by ESCRT-III	17	0.447979	1.16479	0.296791	0.896251	0.869805	1662	tags=47%, list=20%, signal=38%	Tubb4b/Tuba1a/Chmp4b/Tubb2a/Tuba1c/Ist1/Chmp6/Vps4a	R-MMU-8856688	Golgi-to-ER retrograde transport	76	0.324346	1.18569	0.207865	0.606719	0.561095	1822	tags=34%, list=25%, signal=26%	Tmed3/Tuba1c/Bnip1/Tuba1a/Cope/Use1/Tubb4b/Napa/Arfgap2/Dctn1/Copb2/Kif3b/Dctn5/Surf4/Kdelr1/Tuba4a/Rab1b/Tmed9/Copb1/Copa/Kif23/Dctn4/Tmed10/Tuba1b/Copg2/Dctn2
R-MMU-170968	Frs2-mediated activation	10	-0.511969	-1.16153	0.298851	0.900686	0.874108	2532	tags=60%, list=30%, signal=42%	Mapk3/Crkl/Mapk1/Map2k1/Frs2/Braf	R-MMU-77350	Beta oxidation of hexanoyl-CoA to butanoyl-CoA	5	0.649695	1.27698	0.208748	0.606952	0.56131	1705	tags=60%, list=23%, signal=46%	Acads/Hadha/Echs1
R-MMU-73614	Pyrimidine salvage	5	0.595249	1.17134	0.300268	0.903173	0.876522	300	tags=40%, list=4%, signal=39%	Dck/Upp1	R-MMU-2025928	Calcineurin activates NFAT	8	-0.547736	-1.2603	0.208768	0.606952	0.56131	1081	tags=38%, list=15%, signal=32%	Ppp3cb/Ppp3ca/Nfatc2
R-MMU-193368	Synthesis of bile acids and bile salts via 7alpha-hydroxycholesterol	8	-0.549504	-1.16419	0.302013	0.903239	0.876586	2785	tags=50%, list=33%, signal=33%	Hsd17b4/Ncoa2/Rxra/Ncoa1	R-MMU-8939243	RUNX1 interacts with co-factors whose precise effect on RUNX1 targets is not known	27	-0.379986	-1.20496	0.210191	0.609885	0.564023	953	tags=22%, list=13%, signal=19%	Ep300/Arid1a/Hipk2/Phc3/Cbfb/Rybp
R-MMU-69186	Lagging Strand Synthesis	12	-0.484604	-1.16199	0.302067	0.903239	0.876586	585	tags=58%, list=7%, signal=54%	Pcna/Pola2/Rpa1/Rpa3/Lig1/Prim2/Pola1	R-MMU-111457	Release of apoptotic factors from the mitochondria	5	0.646106	1.26993	0.210736	0.610264	0.564373	2222	tags=60%, list=30%, signal=42%	Gsdmd/Bax/Diablo
R-MMU-174362	Transport and synthesis of PAPS	4	-0.641901	-1.1441	0.301282	0.903239	0.876586	1911	tags=100%, list=23%, signal=77%	Slc35b3/Papss2/Slc26a2	R-MMU-1358803	Downregulation of ERBB2:ERBB3 signaling	9	-0.530181	-1.24574	0.212314	0.612429	0.566375	585	tags=22%, list=8%, signal=20%	Rnf41/Akt3
R-MMU-5652084	Fructose metabolism	2	0.765318	1.18254	0.303448	0.904446	0.877757	1051	tags=50%, list=13%, signal=44%	Khk	R-MMU-9020558	Interleukin-2 signaling	9	-0.529475	-1.24408	0.212314	0.612429	0.566375	857	tags=56%, list=12%, signal=49%	Stat5b/Ptk2b/Il2ra/Jak3/Il2rb
R-MMU-446353	Cell-extracellular matrix interactions	12	-0.482857	-1.1578	0.303657	0.904446	0.877757	216	tags=17%, list=3%, signal=16%	Parvb/Fblim1	R-MMU-180292	GAB1 signalosome	7	-0.579809	-1.26827	0.214286	0.616155	0.569821	1317	tags=71%, list=18%, signal=59%	Grb2/Pxn/Pag1/Pik3ca/Pik3r1
R-MMU-977606	Regulation of Complement cascade	13	0.470335	1.16088	0.312	0.906719	0.879964	948	tags=31%, list=11%, signal=27%	Serping1/Cd81/Cfp/C3	R-MMU-9018519	Estrogen-dependent gene expression	42	-0.337419	-1.18054	0.214442	0.616155	0.569821	2009	tags=40%, list=27%, signal=30%	Usf2/Carm1/Gtf2f2/Tle3/Hsp90ab1/Ccnt1/Polr2b/Polr2l/Gtf2a1/Ptges3/Ep300/Gata3/Sp1/Ncoa2/Cbfb/Hsp90aa1/Nrip1
R-MMU-3928664	Ephrin signaling	6	-0.591531	-1.16023	0.306425	0.906719	0.879964	1606	tags=50%, list=19%, signal=40%	Rac1/Sdcbp/Git1	R-MMU-111458	Formation of apoptosome	6	-0.60759	-1.26312	0.215768	0.616586	0.57022	1109	tags=67%, list=15%, signal=57%	Aven/Apaf1/Xiap/Mapk1
R-MMU-446210	Synthesis of UDP-N-acetyl-glucosamine	7	-0.561226	-1.15835	0.306931	0.906719	0.879964	2538	tags=86%, list=30%, signal=60%	Amdhd2/Gfpt1/Pgm3/Nagk/Uap1/Renbp	R-MMU-9627069	Regulation of the apoptosome activity	6	-0.60759	-1.26312	0.215768	0.616586	0.57022	1109	tags=67%, list=15%, signal=57%	Aven/Apaf1/Xiap/Mapk1
R-MMU-3000170	Syndecan interactions	9	-0.525347	-1.15572	0.305691	0.906719	0.879964	1038	tags=44%, list=12%, signal=39%	Fn1/Itgb5/Prkca/Sdc4	R-MMU-73857	RNA Polymerase II Transcription	545	-0.214426	-1.07536	0.215847	0.616586	0.57022	1266	tags=17%, list=17%, signal=16%	Brpf1/Snrpf/Polr2l/Gtf2a1/Pip4k2b/Gtf2e2/Ints7/Arnt/Gatad2b/Ywhag/Tbl1xr1/Ncbp2/Rheb/Furin/Mga/Mllt3/Abl1/Ints3/Wwox/Zfp746/Pdpk1/Pou2f1/Ep300/Ints13/Cnot11/Nr2c1/Mapk1/Ints6/Elf2/Tcf12/Notch1/Ppp2r1b/Ctnnb1/Gata3/Arid1a/Cpsf6/Usp9x/Setd1a/Casp2/Cpsf7/Cradd/Nr2c2/Ctdp1/Smurf2/Srsf1/Mecp2/Hipk1/Sesn3/Cnot2/Rffl/Sp1/Taf4/Mta2/Zfp169/Rbm14/Maml1/Ccnt2/Dyrk2/Snapc3/Cpsf1/Foxo3/Zfp950/Eaf1/Smad3/Gls/H…
R-MMU-1296071	Potassium Channels	11	-0.497951	-1.1539	0.306056	0.906719	0.879964	330	tags=36%, list=4%, signal=35%	Kcnab2/Gng2/Kcnk6/Kcnk13	R-MMU-975577	N-Glycan antennae elongation	7	-0.57756	-1.26335	0.216327	0.616761	0.570381	548	tags=43%, list=7%, signal=40%	B4galt1/Mgat5/B4galt5
R-MMU-433692	Proton-coupled monocarboxylate transport	4	0.628049	1.14622	0.309524	0.906719	0.879964	1298	tags=50%, list=16%, signal=42%	Slc16a3/Bsg	R-MMU-1980143	Signaling by NOTCH1	15	-0.455215	-1.22486	0.217021	0.617547	0.571109	1520	tags=47%, list=21%, signal=37%	Maml2/Rbpj/Itch/Ep300/Notch1/Maml1/Maml3
R-MMU-9609523	Insertion of tail-anchored proteins into the endoplasmic reticulum membrane	14	-0.459367	-1.14453	0.312399	0.906719	0.879964	931	tags=57%, list=11%, signal=51%	Sec61g/Vamp2/Vapa/Ube2j2/App/Stx5a/Hmox1/Prnp	R-MMU-111461	Cytochrome c-mediated apoptotic response	8	-0.538997	-1.24019	0.219207	0.618986	0.572439	1109	tags=75%, list=15%, signal=64%	Casp7/Casp3/Aven/Apaf1/Xiap/Mapk1
R-MMU-9014826	Interleukin-36 pathway	2	-0.742492	-1.12373	0.313933	0.906719	0.879964	73	tags=50%, list=1%, signal=50%	Il1rl2	R-MMU-192105	Synthesis of bile acids and bile salts	9	-0.524839	-1.23319	0.218684	0.618986	0.572439	645	tags=44%, list=9%, signal=41%	Acot8/Osbpl9/Ncoa2/Osbpl3
R-MMU-77111	Synthesis of Ketone Bodies	3	-0.680168	-1.12335	0.313629	0.906719	0.879964	691	tags=67%, list=8%, signal=61%	Acat1/Aacs	R-MMU-194068	Bile acid and bile salt metabolism	9	-0.524839	-1.23319	0.218684	0.618986	0.572439	645	tags=44%, list=9%, signal=41%	Acot8/Osbpl9/Ncoa2/Osbpl3
R-MMU-159230	Transport of the SLBP Dependant Mature mRNA	27	-0.377427	-1.11814	0.313629	0.906719	0.879964	2736	tags=56%, list=33%, signal=37%	Nup98/Nup214/Nup160/Ranbp2/Alyref/Nup155/Pom121/Nup133/Nup62/Eif4e/Seh1l/Nup93/Nup188/Ncbp1/Nup153	R-MMU-844455	The NLRP1 inflammasome	2	-0.792608	-1.23269	0.218935	0.618986	0.572439	83	tags=100%, list=1%, signal=99%	Bcl2
R-MMU-6804757	Regulation of TP53 Degradation	30	-0.36874	-1.11759	0.312397	0.906719	0.879964	496	tags=17%, list=6%, signal=16%	Pdpk1/Akt3/Chek2/Atm/Phf20	R-MMU-70263	Gluconeogenesis	7	0.589163	1.26609	0.220703	0.62202	0.575245	2553	tags=71%, list=35%, signal=47%	Pgk1/Aldoa/Tpi1/Gpi1/Gapdh
R-MMU-6806003	Regulation of TP53 Expression and Degradation	30	-0.36874	-1.11759	0.312397	0.906719	0.879964	496	tags=17%, list=6%, signal=16%	Pdpk1/Akt3/Chek2/Atm/Phf20	R-MMU-3247509	Chromatin modifying enzymes	124	-0.264629	-1.13066	0.222222	0.625106	0.578099	1993	tags=35%, list=27%, signal=26%	Carm1/Kdm3a/Wdr77/Jade1/Setd1b/Nfkb1/Kansl3/Nsd3/Kdm5d/Ogt/Ezh2/Brwd1/Ehmt1/Setd2/Kdm7a/Aebp2/Tbl1x/Setd7/Dnmt3a/Msl1/Kmt5b/Kdm4c/Brpf1/Atf7ip/Gatad2b/Phf21a/Tbl1xr1/Kdm2a/Kansl1/Arid1a/Ash1l/Jmjd6/Setd1a/Phf8/Atf2/Ncoa2/Mta2/Msl2/Nsd2/Smyd3/Kdm6a/Arid5b/Kdm1b/Padi2
R-MMU-383280	Nuclear Receptor transcription pathway	22	-0.394268	-1.11346	0.309295	0.906719	0.879964	792	tags=18%, list=10%, signal=16%	Nr6a1/Rxra/Nr2c2/Vdr	R-MMU-445095	Interaction between L1 and Ankyrins	3	0.755841	1.26437	0.224242	0.626889	0.579748	897	tags=67%, list=12%, signal=59%	Actg1/Actb
R-MMU-3928662	EPHB-mediated forward signaling	21	0.403939	1.10783	0.3125	0.906719	0.879964	1699	tags=48%, list=20%, signal=38%	Arpc1b/Actg1/Hras/Arpc4/Actb/Actr3/Arpc5/Arpc2/Lyn/Rock1	R-MMU-156842	Eukaryotic Translation Elongation	5	0.636115	1.25029	0.228628	0.626889	0.579748	2665	tags=100%, list=36%, signal=64%	Eef1a1/Eef1d/Eef1g/Eef2/Eef1b2
R-MMU-9009391	Extra-nuclear estrogen signaling	37	-0.347375	-1.10055	0.312804	0.906719	0.879964	3292	tags=51%, list=39%, signal=31%	Creb1/Calm2/Shc1/Gng10/Gng12/Gnb1/Foxo3/Strn/Akt1/Mapk1/Igf1r/Xpo1/Ptk2/Pik3ca/Pik3r1/Uhmk1/Pdpk1/Akt3/Gng2	R-MMU-3928664	Ephrin signaling	6	-0.601018	-1.24946	0.226141	0.626889	0.579748	2795	tags=83%, list=38%, signal=52%	Rac1/Arhgef7/Fyn/Sdcbp/Nck2
R-MMU-8856688	Golgi-to-ER retrograde transport	84	-0.289603	-1.08093	0.312709	0.906719	0.879964	2493	tags=33%, list=30%, signal=24%	Kif1b/Arcn1/Pafah1b2/Gbf1/Dync1i2/Galnt1/Dync1h1/Stx18/Tuba1b/Dynll2/Surf4/Zw10/Rint1/Rab3gap2/Rab1a/Copg1/Agpat3/Kif1c/Tmed7/Arfgap3/Kif2a/Klc4/Kifap3/Arf3/Kif16b/Kif19a/Kif13b/Kif3a	R-MMU-71336	Pentose phosphate pathway	13	0.506569	1.24669	0.229446	0.626889	0.579748	2585	tags=69%, list=35%, signal=45%	Prps1/Pgls/Tkt/Rpia/Pgm2/Dera/Prps1l3/Prps2/Rbks
R-MMU-1971475	A tetrasaccharide linker sequence is required for GAG synthesis	8	0.513619	1.14136	0.315271	0.907148	0.880379	49	tags=12%, list=1%, signal=12%	Dcn	R-MMU-139853	Elevation of cytosolic Ca2+ levels	4	-0.673191	-1.23229	0.224949	0.626889	0.579748	2050	tags=75%, list=28%, signal=54%	Itpr2/P2rx7/Itpr1
R-MMU-159231	Transport of Mature mRNA Derived from an Intronless Transcript	33	-0.361359	-1.1174	0.314845	0.907148	0.880379	2736	tags=42%, list=33%, signal=29%	Alyref/Nup155/Pom121/Cpsf4/Nup133/Fip1l1/Wdr33/Nup62/Eif4e/Seh1l/Nup93/Nup188/Ncbp1/Nup153	R-MMU-389359	CD28 dependent Vav1 pathway	9	0.536291	1.23185	0.229755	0.626889	0.579748	613	tags=22%, list=8%, signal=20%	Cd86/Lck
R-MMU-3928663	EPHA-mediated growth cone collapse	3	0.677067	1.15665	0.323155	0.907184	0.880415	2694	tags=100%, list=32%, signal=68%	Lyn/Rhoa/Fyn	R-MMU-1236973	Cross-presentation of particulate exogenous antigens (phagosomes)	4	-0.672826	-1.23163	0.224949	0.626889	0.579748	93	tags=50%, list=1%, signal=49%	Cybb/Itgav
R-MMU-446388	Regulation of cytoskeletal remodeling and cell spreading by IPP complex components	6	-0.587773	-1.15285	0.31631	0.907184	0.880415	216	tags=33%, list=3%, signal=32%	Pxn/Parvb	R-MMU-1566977	Fibronectin matrix formation	2	0.800303	1.21456	0.226263	0.626889	0.579748	85	tags=50%, list=1%, signal=49%	Fn1
R-MMU-6794361	Neurexins and neuroligins	7	-0.555487	-1.14651	0.323432	0.907184	0.880415	1885	tags=57%, list=23%, signal=44%	Epb41l2/Epb41/Homer3/Epb41l1	R-MMU-2468052	Establishment of Sister Chromatid Cohesion	8	-0.527165	-1.21297	0.227557	0.626889	0.579748	1703	tags=62%, list=23%, signal=48%	Wapl/Esco1/Pds5b/Stag1/Stag2
R-MMU-198323	AKT phosphorylates targets in the cytosol	8	-0.538852	-1.14162	0.327181	0.907184	0.880415	2116	tags=50%, list=25%, signal=37%	Casp9/Akt1/Akt1s1/Akt3	R-MMU-5693607	Processing of DNA double-strand break ends	47	0.353952	1.1942	0.225688	0.626889	0.579748	1406	tags=26%, list=19%, signal=21%	H2ax/Rnf8/Atrip/Rfc5/Nbn/Tipin/Timeless/Rad9a/Pias4/Rmi2/Rfc2/Babam1
R-MMU-9018677	Biosynthesis of DHA-derived SPMs	5	0.579069	1.1395	0.327078	0.907184	0.880415	1163	tags=60%, list=14%, signal=52%	Ptgs2/Ltc4s/Alox5	R-MMU-166058	MyD88:MAL(TIRAP) cascade initiated on plasma membrane	62	-0.301638	-1.1474	0.230769	0.626889	0.579748	1618	tags=34%, list=22%, signal=27%	Fbxw11/Ikbkg/Mapk14/Dusp7/N4bp1/Map2k4/Tab3/Rps6ka3/Map2k7/Nkiras1/Creb1/Mapk1/Ppp2r1b/Traf2/Tab2/Irak2/Atf2/Mapk8/Mapkapk3/Rps6ka5/Map3k8
R-MMU-174411	Polymerase switching on the C-strand of the telomere	16	-0.434227	-1.13744	0.318681	0.907184	0.880415	1316	tags=62%, list=16%, signal=53%	Rfc1/Rfc3/Pot1a/Terf2ip/Pcna/Pola2/Terf2/Acd/Prim2/Pola1	R-MMU-168142	Toll Like Receptor 10 (TLR10) Cascade	62	-0.301638	-1.1474	0.230769	0.626889	0.579748	1618	tags=34%, list=22%, signal=27%	Fbxw11/Ikbkg/Mapk14/Dusp7/N4bp1/Map2k4/Tab3/Rps6ka3/Map2k7/Nkiras1/Creb1/Mapk1/Ppp2r1b/Traf2/Tab2/Irak2/Atf2/Mapk8/Mapkapk3/Rps6ka5/Map3k8
R-MMU-9758890	Transport of RCbl within the body	5	-0.604669	-1.13482	0.324324	0.907184	0.880415	2113	tags=80%, list=25%, signal=60%	Tcn2/Abcc1/Lmbrd1/Abcd4	R-MMU-168176	Toll Like Receptor 5 (TLR5) Cascade	62	-0.301638	-1.1474	0.230769	0.626889	0.579748	1618	tags=34%, list=22%, signal=27%	Fbxw11/Ikbkg/Mapk14/Dusp7/N4bp1/Map2k4/Tab3/Rps6ka3/Map2k7/Nkiras1/Creb1/Mapk1/Ppp2r1b/Traf2/Tab2/Irak2/Atf2/Mapk8/Mapkapk3/Rps6ka5/Map3k8
R-MMU-8948747	Regulation of PTEN localization	9	0.49831	1.13377	0.325581	0.907184	0.880415	955	tags=33%, list=11%, signal=30%	Nedd4/Pml/Ubb	R-MMU-168179	Toll Like Receptor TLR1:TLR2 Cascade	62	-0.301638	-1.1474	0.230769	0.626889	0.579748	1618	tags=34%, list=22%, signal=27%	Fbxw11/Ikbkg/Mapk14/Dusp7/N4bp1/Map2k4/Tab3/Rps6ka3/Map2k7/Nkiras1/Creb1/Mapk1/Ppp2r1b/Traf2/Tab2/Irak2/Atf2/Mapk8/Mapkapk3/Rps6ka5/Map3k8
R-MMU-8941326	RUNX2 regulates bone development	5	-0.602929	-1.13155	0.324324	0.907184	0.880415	3314	tags=100%, list=40%, signal=60%	Runx2/Rbm14/Cbfb/Smad1	R-MMU-168188	Toll Like Receptor TLR6:TLR2 Cascade	62	-0.301638	-1.1474	0.230769	0.626889	0.579748	1618	tags=34%, list=22%, signal=27%	Fbxw11/Ikbkg/Mapk14/Dusp7/N4bp1/Map2k4/Tab3/Rps6ka3/Map2k7/Nkiras1/Creb1/Mapk1/Ppp2r1b/Traf2/Tab2/Irak2/Atf2/Mapk8/Mapkapk3/Rps6ka5/Map3k8
R-MMU-1834941	STING mediated induction of host immune responses	6	0.548205	1.12778	0.318987	0.907184	0.880415	1396	tags=50%, list=17%, signal=42%	Sting1/Ddx41/Irf3	R-MMU-181438	Toll Like Receptor 2 (TLR2) Cascade	62	-0.301638	-1.1474	0.230769	0.626889	0.579748	1618	tags=34%, list=22%, signal=27%	Fbxw11/Ikbkg/Mapk14/Dusp7/N4bp1/Map2k4/Tab3/Rps6ka3/Map2k7/Nkiras1/Creb1/Mapk1/Ppp2r1b/Traf2/Tab2/Irak2/Atf2/Mapk8/Mapkapk3/Rps6ka5/Map3k8
R-MMU-6806942	MET Receptor Activation	3	-0.676678	-1.11758	0.321839	0.907184	0.880415	778	tags=67%, list=9%, signal=60%	Spint1/Hgf	R-MMU-975138	TRAF6 mediated induction of NFkB and MAP kinases upon TLR7/8 or 9 activation	62	-0.301638	-1.1474	0.230769	0.626889	0.579748	1618	tags=34%, list=22%, signal=27%	Fbxw11/Ikbkg/Mapk14/Dusp7/N4bp1/Map2k4/Tab3/Rps6ka3/Map2k7/Nkiras1/Creb1/Mapk1/Ppp2r1b/Traf2/Tab2/Irak2/Atf2/Mapk8/Mapkapk3/Rps6ka5/Map3k8
R-MMU-9018678	Biosynthesis of specialized proresolving mediators (SPMs)	6	0.543101	1.11728	0.326582	0.907184	0.880415	1163	tags=50%, list=14%, signal=43%	Ptgs2/Ltc4s/Alox5	R-MMU-975871	MyD88 cascade initiated on plasma membrane	62	-0.301638	-1.1474	0.230769	0.626889	0.579748	1618	tags=34%, list=22%, signal=27%	Fbxw11/Ikbkg/Mapk14/Dusp7/N4bp1/Map2k4/Tab3/Rps6ka3/Map2k7/Nkiras1/Creb1/Mapk1/Ppp2r1b/Traf2/Tab2/Irak2/Atf2/Mapk8/Mapkapk3/Rps6ka5/Map3k8
R-MMU-8964026	Chylomicron clearance	3	-0.67619	-1.11678	0.323481	0.907184	0.880415	638	tags=67%, list=8%, signal=62%	Ldlrap1/Apoe	R-MMU-73887	Death Receptor Signaling	85	-0.276869	-1.1171	0.230937	0.626889	0.579748	1893	tags=34%, list=26%, signal=26%	Tnfaip3/Nfkb1/Nsmaf/Birc3/Prex1/Ikbkg/Ywhae/Fas/Arhgef18/Arhgef3/Rtn4/Tab3/Cflar/Xiap/Akap13/Sos1/Adam17/Traf2/Casp2/Plekhg2/Abr/Arhgef2/Tab2/Madd/Sos2/Ube2d3/Mapk8/Bcl2l11/Gna13
R-MMU-77387	Insulin receptor recycling	20	0.406402	1.09906	0.325459	0.907184	0.880415	12	tags=5%, list=0%, signal=5%	Ins1	R-MMU-425410	Metal ion SLC transporters	6	-0.598851	-1.24495	0.23444	0.632566	0.584998	1650	tags=67%, list=23%, signal=52%	Slc30a5/Slc41a1/Slc39a14/Slc11a2
R-MMU-68949	Orc1 removal from chromatin	48	-0.328346	-1.09328	0.32623	0.907184	0.880415	4277	tags=56%, list=51%, signal=28%	Rps27a/Psma2/Psmd8/Psma1/Psma6/Psmb2/Psmd11/Uba52/Skp1/Psmc1/Psmd6/Psma5/Cul1/Psmd2/Mcm6/Psmb7/Orc4/Psmb4/Orc5/Cdk2/Psmb6/Psmd1/Orc2/Psmd14/Cdt1/Mcm3/Skp2	R-MMU-3295583	TRP channels	4	-0.670541	-1.22744	0.235174	0.632566	0.584998	2257	tags=100%, list=31%, signal=69%	Ripk1/Trpm7/Trpv2
R-MMU-69052	Switching of origins to a post-replicative state	66	-0.303992	-1.0774	0.325581	0.907184	0.880415	4277	tags=56%, list=51%, signal=28%	Rps27a/Psma2/Psmd8/Ube2e1/Psma1/Psma6/Psmb2/Psmd11/Uba52/Skp1/Fzr1/Psmc1/Psmd6/Psma5/Cul1/Psmd2/Anapc15/Anapc10/Mcm6/Psmb7/Orc4/Psmb4/Orc5/Anapc5/Cdk2/Psmb6/Cdc27/Psmd1/Cdc23/Anapc1/Gmnn/Orc2/Anapc16/Psmd14/Cdt1/Mcm3/Skp2	R-MMU-9012546	Interleukin-18 signaling	2	-0.78777	-1.22516	0.234714	0.632566	0.584998	193	tags=100%, list=3%, signal=97%	Il18rap
R-MMU-68875	Mitotic Prophase	64	-0.303959	-1.0704	0.324459	0.907184	0.880415	2562	tags=33%, list=31%, signal=23%	Nup155/Ncapd3/Pom121/Nup133/Rb1/Gorasp2/Nup62/Mapk1/Seh1l/Nup93/Nup188/Banf1/Rab1a/Smc2/Mcph1/Nup153/Prkca/H2ac8/Ncapg2/Lmna/Lpin1	R-MMU-8848021	Signaling by PTK6	25	-0.375216	-1.16756	0.235169	0.632566	0.584998	1485	tags=32%, list=20%, signal=26%	Rasa1/Elmo2/Pxn/Cbl/Arhgap35/Elmo1/Stat3/Crk
R-MMU-72613	Eukaryotic Translation Initiation	113	-0.275586	-1.06992	0.317406	0.907184	0.880415	4846	tags=72%, list=58%, signal=30%	Rpl19/Rpl6/Rps9/Rpl9/Rps20/Eif3m/Eif4a2/Rpl4/Rpl7a/Rpl26/Rpl22l1/Rps13/Rpl13a/Rpl23a/Rps27/Rps6/Rps16/Rpl27a/Rps4x/Rps3/Rps27a/Eif2s2/Rps7/Rps3a1/Rps10/Rpl32/Rps27l/Eif5b/Rpl11/Uba52/Rps2/Eif4h/Eif2b3/Rps12/Rpl35a/Rpl36al/Eif1ax/Rpl31/Rpl14/Rps8/Eif3i/Rpl30/Eif4a1/Rps24/Rplp1/Rpl36/Eif3a/Eif2b1/Rps21/Rpl12/Rps14/Rpl24/Eif3l/Rps26/Rpl34/Rpl23/Rpl22/Rps18/Rpl37/Pabpc1/Rps19/Eif4g1/Rps23/Eif3e/Eif2s…	R-MMU-9006927	Signaling by Non-Receptor Tyrosine Kinases	25	-0.375216	-1.16756	0.235169	0.632566	0.584998	1485	tags=32%, list=20%, signal=26%	Rasa1/Elmo2/Pxn/Cbl/Arhgap35/Elmo1/Stat3/Crk
R-MMU-72737	Cap-dependent Translation Initiation	113	-0.275586	-1.06992	0.317406	0.907184	0.880415	4846	tags=72%, list=58%, signal=30%	Rpl19/Rpl6/Rps9/Rpl9/Rps20/Eif3m/Eif4a2/Rpl4/Rpl7a/Rpl26/Rpl22l1/Rps13/Rpl13a/Rpl23a/Rps27/Rps6/Rps16/Rpl27a/Rps4x/Rps3/Rps27a/Eif2s2/Rps7/Rps3a1/Rps10/Rpl32/Rps27l/Eif5b/Rpl11/Uba52/Rps2/Eif4h/Eif2b3/Rps12/Rpl35a/Rpl36al/Eif1ax/Rpl31/Rpl14/Rps8/Eif3i/Rpl30/Eif4a1/Rps24/Rplp1/Rpl36/Eif3a/Eif2b1/Rps21/Rpl12/Rps14/Rpl24/Eif3l/Rps26/Rpl34/Rpl23/Rpl22/Rps18/Rpl37/Pabpc1/Rps19/Eif4g1/Rps23/Eif3e/Eif2s…	R-MMU-446210	Synthesis of UDP-N-acetyl-glucosamine	4	0.67728	1.2685	0.241715	0.632806	0.58522	510	tags=50%, list=7%, signal=47%	Pgm3/Uap1
R-MMU-6811442	Intra-Golgi and retrograde Golgi-to-ER traffic	132	-0.266346	-1.05619	0.324786	0.907184	0.880415	2536	tags=30%, list=30%, signal=21%	Cog7/Kif1b/Arcn1/Stx5a/Pafah1b2/Gbf1/M6pr/Dync1i2/Galnt1/Dync1h1/Stx18/Tuba1b/Dynll2/Surf4/Vti1a/Zw10/Scoc/Vps45/Rint1/Rab3gap2/Rab1a/Copg1/Agpat3/Kif1c/Golga4/Tmed7/Arfgap3/Cyth3/Kif2a/Usp6nl/Klc4/Kifap3/Cog5/Arf3/Kif16b/Cyth1/Kif19a/Igf2r/Kif13b/Kif3a	R-MMU-1482798	Acyl chain remodeling of CL	4	0.675758	1.26565	0.241715	0.632806	0.58522	942	tags=50%, list=13%, signal=44%	Tafazzin/Hadha
R-MMU-8857538	PTK6 promotes HIF1A stabilization	3	-0.675567	-1.11575	0.328407	0.907351	0.880577	15	tags=67%, list=0%, signal=67%	Hif1a/Gpnmb	R-MMU-1237112	Methionine salvage pathway	3	0.744119	1.24476	0.236364	0.632806	0.58522	1874	tags=100%, list=26%, signal=74%	Mri1/Adi1/Mtap
R-MMU-72702	Ribosomal scanning and start codon recognition	58	-0.314305	-1.08505	0.328431	0.907351	0.880577	4444	tags=67%, list=53%, signal=32%	Rps27/Rps6/Rps16/Rps4x/Rps3/Rps27a/Eif2s2/Rps7/Rps3a1/Rps10/Rps27l/Rps2/Eif4h/Rps12/Eif1ax/Rps8/Eif3i/Eif4a1/Rps24/Eif3a/Rps21/Rps14/Eif3l/Rps26/Rps18/Rps19/Eif4g1/Rps23/Eif3e/Eif2s3x/Rps15a/Rps25/Eif3b/Eif4e/Rps17/Eif3j1/Rps29/Rps28/Eif4b	R-MMU-110362	POLB-Dependent Long Patch Base Excision Repair	5	0.628892	1.2361	0.242545	0.632806	0.58522	1260	tags=60%, list=17%, signal=50%	Apex1/Adprs/Parp2
R-MMU-72662	Activation of the mRNA upon binding of the cap-binding complex and eIFs, and subsequent binding to 43S	59	-0.312178	-1.07776	0.331115	0.91311	0.886166	4444	tags=68%, list=53%, signal=32%	Rps27/Rps6/Rps16/Rps4x/Rps3/Rps27a/Eif2s2/Rps7/Rps3a1/Rps10/Rps27l/Rps2/Eif4h/Rps12/Eif1ax/Rps8/Eif3i/Eif4a1/Rps24/Eif3a/Rps21/Rps14/Eif3l/Rps26/Rps18/Pabpc1/Rps19/Eif4g1/Rps23/Eif3e/Eif2s3x/Rps15a/Rps25/Eif3b/Eif4e/Rps17/Eif3j1/Rps29/Rps28/Eif4b	R-MMU-445144	Signal transduction by L1	11	-0.474458	-1.19084	0.241736	0.632806	0.58522	907	tags=27%, list=12%, signal=24%	Mapk1/Itgb3/Itgav
R-MMU-74713	IRS activation	3	0.672852	1.14945	0.333333	0.915916	0.888889	12	tags=33%, list=0%, signal=33%	Ins1	R-MMU-5250913	Positive epigenetic regulation of rRNA expression	27	0.403049	1.18749	0.241055	0.632806	0.58522	1806	tags=41%, list=25%, signal=31%	Polr1h/Kat2a/Polr1g/Taf1a/Actb/Polr2e/Polr1e/Polr2h/Mybbp1a/Polr2f/Taf1b
R-MMU-75067	Processing of Capped Intronless Pre-mRNA	27	-0.372651	-1.10399	0.333333	0.915916	0.888889	2635	tags=44%, list=32%, signal=30%	Snrpe/Nudt21/Cpsf4/Fip1l1/Wdr33/Cpsf7/Ncbp1/Cstf2/Cstf3/Cstf2t/Cpsf6/Snrpf	R-MMU-5250924	B-WICH complex positively regulates rRNA expression	27	0.403049	1.18749	0.241055	0.632806	0.58522	1806	tags=41%, list=25%, signal=31%	Polr1h/Kat2a/Polr1g/Taf1a/Actb/Polr2e/Polr1e/Polr2h/Mybbp1a/Polr2f/Taf1b
R-MMU-174403	Glutathione synthesis and recycling	5	0.574383	1.13028	0.335121	0.917521	0.890446	144	tags=20%, list=2%, signal=20%	Ggct	R-MMU-9748784	Drug ADME	28	0.397257	1.18288	0.242991	0.632806	0.58522	1873	tags=43%, list=26%, signal=32%	Impdh1/Slc29a1/Guk1/Slc16a1/Impdh2/Bsg/Pnp/Cndp2/Nme1/Slc28a2/Nme2/Hsd11b1
R-MMU-8848584	Wax and plasmalogen biosynthesis	4	-0.625924	-1.11563	0.334936	0.917521	0.890446	2712	tags=75%, list=33%, signal=51%	Gnpat/Far1/Agps	R-MMU-8878166	Transcriptional regulation by RUNX2	47	0.350301	1.18188	0.240367	0.632806	0.58522	2663	tags=57%, list=36%, signal=37%	Psmc2/Stub1/Psmd2/Adrm1/Psmc5/Psmc4/Cdk4/Psmd3/Psmd12/Psmc3/Psmb4/Psma4/Psmd8/Psma5/Smad1/Psmb5/Psmd7/Psmd11/Psmc1/Psmd13/Psmb1/Psma6/Psmd1/Psmb6/Ubb/Rps27a/Psmb7
R-MMU-159234	Transport of Mature mRNAs Derived from Intronless Transcripts	34	-0.353497	-1.09621	0.337727	0.922867	0.895635	2736	tags=41%, list=33%, signal=28%	Alyref/Nup155/Pom121/Cpsf4/Nup133/Fip1l1/Wdr33/Nup62/Eif4e/Seh1l/Nup93/Nup188/Ncbp1/Nup153	R-MMU-5658442	Regulation of RAS by GAPs	46	0.349971	1.18069	0.238095	0.632806	0.58522	2663	tags=57%, list=36%, signal=36%	Hras/Psmc2/Psmd2/Rasal3/Adrm1/Psmc5/Psmc4/Psmd3/Psmd12/Psmc3/Psmb4/Psma4/Psmd8/Psma5/Psmb5/Psmd7/Psmd11/Psmc1/Psmd13/Psmb1/Psma6/Psmd1/Psmb6/Ubb/Rps27a/Psmb7
R-MMU-156580	Phase II - Conjugation of compounds	35	-0.348981	-1.08774	0.338284	0.922867	0.895635	1944	tags=40%, list=23%, signal=31%	Gclc/Slc35b3/Hpgds/Mgst1/Mgst3/Akr1a1/Papss2/Slc26a2/Slc35d1/Bpnt2/Bpnt1/Mat2a/Mtr/As3mt	R-MMU-9013405	RHOD GTPase cycle	32	-0.357667	-1.1774	0.242888	0.632806	0.58522	2634	tags=62%, list=36%, signal=40%	Capzb/Arhgap5/Tor1aip1/Rab7/Rbm39/Diaph1/Esyt1/Racgap1/Lmnb1/Vrk2/Arhgap17/Arhgap12/Akap12/Arhgap35/Arhgap39/Diaph2/Ankfy1/Arhgap1/Pik3r1/Arhgap26
R-MMU-2424491	DAP12 signaling	20	-0.401102	-1.10402	0.339775	0.925279	0.897976	971	tags=20%, list=12%, signal=18%	Pik3ca/Pik3r1/Trem2/Vav2	R-MMU-1234174	Cellular response to hypoxia	51	0.346325	1.17593	0.239252	0.632806	0.58522	2663	tags=55%, list=36%, signal=35%	Psmc2/Psmd2/Vhl/Adrm1/Psmc5/Psmc4/Psmd3/Psmd12/Psmc3/Psmb4/Psma4/Psmd8/Egln2/Ube2d1/Psma5/Psmb5/Psmd7/Psmd11/Psmc1/Psmd13/Psmb1/Cited2/Psma6/Psmd1/Psmb6/Ubb/Rps27a/Psmb7
R-MMU-9013424	RHOV GTPase cycle	20	-0.400165	-1.10144	0.341385	0.925759	0.898442	1807	tags=35%, list=22%, signal=27%	Usp9x/Git1/Peak1/Myo9a/Cltc/Pik3r1/Arhgap12	R-MMU-77595	Processing of Intronless Pre-mRNAs	20	-0.402823	-1.16812	0.238298	0.632806	0.58522	2306	tags=55%, list=32%, signal=38%	Nudt21/Wdr33/Cstf2t/Papola/Cstf2/Ncbp2/Cpsf6/Cpsf7/Cpsf1/Pcf11/Cstf3
R-MMU-75205	Dissolution of Fibrin Clot	6	0.533795	1.09813	0.341772	0.925759	0.898442	750	tags=33%, list=9%, signal=30%	Plau/Anxa2	R-MMU-5694530	Cargo concentration in the ER	19	-0.406714	-1.16804	0.237792	0.632806	0.58522	1616	tags=32%, list=22%, signal=25%	Sec23a/Sec24c/Sec24b/Sec24d/Sec24a/Lman2l
R-MMU-5654688	SHC-mediated cascade:FGFR1	6	0.532976	1.09645	0.341772	0.925759	0.898442	1681	tags=50%, list=20%, signal=40%	Fgfr1/Hras/Kras	R-MMU-5173105	O-linked glycosylation	23	-0.378994	-1.15817	0.238994	0.632806	0.58522	2352	tags=52%, list=32%, signal=36%	Galnt1/Fut11/Galnt2/Galnt11/Galnt7/C1galt1/Galnt10/Adamts10/B3galnt2/St3gal3/B4galt5/St6galnac3
R-MMU-9033658	Blood group systems biosynthesis	4	0.606594	1.10706	0.343915	0.926627	0.899284	988	tags=50%, list=12%, signal=44%	St3gal6/St3gal4	R-MMU-9860927	Turbulent (oscillatory, disturbed) flow shear stress activates signaling by PIEZO1 and integrins in endothelial cells	22	-0.386643	-1.15817	0.238298	0.632806	0.58522	1623	tags=45%, list=22%, signal=35%	Nfkb1/Ppp2r2a/Ikbkg/Abl1/Pde4d/Ppp2r1b/Gna11/Gnaq/Itgb3/Itgav
R-MMU-9037629	Lewis blood group biosynthesis	4	0.606594	1.10706	0.343915	0.926627	0.899284	988	tags=50%, list=12%, signal=44%	St3gal6/St3gal4	R-MMU-166016	Toll Like Receptor 4 (TLR4) Cascade	78	-0.283579	-1.12922	0.242489	0.632806	0.58522	1760	tags=33%, list=24%, signal=26%	Birc3/Peli1/Fbxw11/Ikbkg/Mapk14/Dusp7/N4bp1/Traf3/Map2k4/Tab3/Rps6ka3/Map2k7/Nkiras1/Creb1/Mapk1/Ppp2r1b/Traf2/Tab2/Irak2/Atf2/Ube2d3/Mapk8/Ptpn4/Mapkapk3/Rps6ka5/Map3k8
R-MMU-73893	DNA Damage Bypass	35	0.346149	1.06657	0.343434	0.926627	0.899284	342	tags=9%, list=4%, signal=8%	Isg15/Ube2l6/Uba7	R-MMU-446203	Asparagine N-linked glycosylation	168	0.262858	1.10693	0.239286	0.632806	0.58522	1175	tags=20%, list=16%, signal=17%	Ins1/Cd55/Tmed3/Alg1/Tuba1c/Gfus/Cog8/Tuba1a/Pgm3/Calr/Cope/St3gal6/Ctsa/Tubb4b/Uap1/Napa/Trappc5/Alg8/Arfgap2/Cog1/Trappc6a/Ctsz/Ubxn1/Cmas/Dctn1/Srd5a3/Cog6/Copb2/Golga2/Neu1/Trappc10/Dpm2/Dctn5
R-MMU-70370	Galactose catabolism	4	-0.623537	-1.11137	0.344551	0.926703	0.899358	476	tags=50%, list=6%, signal=47%	Galm/Pgm1	R-MMU-77288	mitochondrial fatty acid beta-oxidation of unsaturated fatty acids	2	0.790022	1.19896	0.244444	0.635469	0.587683	463	tags=50%, list=6%, signal=47%	Eci1
R-MMU-389599	Alpha-oxidation of phytanate	3	0.662812	1.1323	0.348601	0.928881	0.901471	1891	tags=67%, list=23%, signal=52%	Phyh/Aldh3a2	R-MMU-2122947	NOTCH1 Intracellular Domain Regulates Transcription	9	-0.514767	-1.20952	0.246285	0.635768	0.587959	1906	tags=67%, list=26%, signal=49%	Maml2/Rbpj/Ep300/Notch1/Maml1/Maml3
R-MMU-8963901	Chylomicron remodeling	3	0.660469	1.12829	0.351145	0.928881	0.901471	113	tags=33%, list=1%, signal=33%	Lpl	R-MMU-8941856	RUNX3 regulates NOTCH signaling	9	-0.514767	-1.20952	0.246285	0.635768	0.587959	1906	tags=67%, list=26%, signal=49%	Maml2/Rbpj/Ep300/Notch1/Maml1/Maml3
R-MMU-5693579	Homologous DNA Pairing and Strand Exchange	11	-0.481504	-1.11579	0.351882	0.928881	0.901471	287	tags=36%, list=3%, signal=35%	Top3a/Rad51d/Rad51b/Atm	R-MMU-3232118	SUMOylation of transcription factors	9	-0.514113	-1.20799	0.246285	0.635768	0.587959	1050	tags=78%, list=14%, signal=67%	Sumo2/Sp3/Ube2i/Pias1/Sumo3/Trp53bp1/Pias2
R-MMU-5693616	Presynaptic phase of homologous DNA pairing and strand exchange	11	-0.481504	-1.11579	0.351882	0.928881	0.901471	287	tags=36%, list=3%, signal=35%	Top3a/Rad51d/Rad51b/Atm	R-MMU-5685938	HDR through Single Strand Annealing (SSA)	23	0.418867	1.20198	0.245714	0.635768	0.587959	1321	tags=26%, list=18%, signal=21%	Atrip/Rfc5/Nbn/Rad9a/Rmi2/Rfc2
R-MMU-392451	G beta:gamma signalling through PI3Kgamma	15	-0.436136	-1.11548	0.350158	0.928881	0.901471	496	tags=53%, list=6%, signal=50%	Gng10/Gng12/Gnb1/Pik3r5/Akt1/Pdpk1/Akt3/Gng2	R-MMU-373753	Nephrin family interactions	4	-0.665846	-1.21885	0.247444	0.636531	0.588665	2448	tags=100%, list=33%, signal=67%	Fyn/Nck1/Nck2
R-MMU-8956320	Nucleotide biosynthesis	8	-0.526316	-1.11506	0.348993	0.928881	0.901471	2773	tags=75%, list=33%, signal=50%	Paics/Gmps/Umps/Gart/Atic/Ppat	R-MMU-8941858	Regulation of RUNX3 expression and activity	41	0.360191	1.1771	0.247232	0.636531	0.588665	2663	tags=61%, list=36%, signal=39%	Psmc2/Psmd2/Adrm1/Psmc5/Psmc4/Psmd3/Psmd12/Psmc3/Psmb4/Psma4/Psmd8/Psma5/Psmb5/Psmd7/Psmd11/Tgfb1/Psmc1/Psmd13/Psmb1/Psma6/Psmd1/Psmb6/Ubb/Rps27a/Psmb7
R-MMU-9615933	Postmitotic nuclear pore complex (NPC) reformation	17	-0.420291	-1.10767	0.353503	0.928881	0.901471	2911	tags=53%, list=35%, signal=35%	Ran/Rangap1/Nup155/Pom121/Nup133/Seh1l/Nup93/Nup188/Ahctf1	R-MMU-9857492	Protein lipoylation	7	0.563948	1.2119	0.25	0.641986	0.59371	1971	tags=71%, list=27%, signal=52%	Fdx1/Nfu1/Lias/Dbt/Dlat
R-MMU-8874211	CREB3 factors activate genes	3	-0.669507	-1.10574	0.353038	0.928881	0.901471	2758	tags=100%, list=33%, signal=67%	Mbtps1/Crebrf	R-MMU-1168372	Downstream signaling events of B Cell Receptor (BCR)	56	0.339217	1.18046	0.250909	0.6432	0.594833	2663	tags=54%, list=36%, signal=34%	Nfkbib/Hras/Psmc2/Psmd2/Adrm1/Psmc5/Psmc4/Psmd3/Psmd12/Psmc3/Psmb4/Rela/Psma4/Psmd8/Calm1/Psma5/Rasgrp1/Psmb5/Psmd7/Fkbp1a/Psmd11/Psmc1/Psmd13/Psmb1/Psma6/Psmd1/Psmb6/Ubb/Rps27a/Psmb7
R-MMU-193639	p75NTR signals via NF-kB	14	0.437126	1.099	0.354331	0.928881	0.901471	1126	tags=36%, list=14%, signal=31%	Myd88/Nfkb1/Ubb/Nfkbia/Rela	R-MMU-9841251	Mitochondrial unfolded protein response (UPRmt)	4	-0.661356	-1.21063	0.251534	0.643682	0.595278	498	tags=50%, list=7%, signal=47%	Foxo3/Dnaja1
R-MMU-201451	Signaling by BMP	13	0.443899	1.09563	0.349333	0.928881	0.901471	31	tags=8%, list=0%, signal=8%	Fstl1	R-MMU-73621	Pyrimidine catabolism	3	-0.703484	-1.20617	0.252465	0.643831	0.595416	604	tags=67%, list=8%, signal=61%	Nt5c3/Nt5e
R-MMU-111469	SMAC, XIAP-regulated apoptotic response	4	0.598808	1.09285	0.354497	0.928881	0.901471	1607	tags=50%, list=19%, signal=40%	Diablo/Casp3	R-MMU-5624958	ARL13B-mediated ciliary trafficking of INPP5E	2	-0.775369	-1.20588	0.252465	0.643831	0.595416	1278	tags=100%, list=17%, signal=83%	Pde6d
R-MMU-174417	Telomere C-strand (Lagging Strand) Synthesis	21	-0.389027	-1.08102	0.352751	0.928881	0.901471	1316	tags=48%, list=16%, signal=40%	Terf2ip/Pcna/Pola2/Rpa1/Rpa3/Terf2/Acd/Lig1/Prim2/Pola1	R-MMU-4641262	Disassembly of the destruction complex and recruitment of AXIN to the membrane	12	-0.459585	-1.18462	0.253638	0.645704	0.597149	2623	tags=67%, list=36%, signal=43%	Axin1/Ppp2r1a/Ppp2r5c/Gsk3b/Ppp2r5e/Lrp6/Ppp2r1b/Ctnnb1
R-MMU-5617833	Cilium Assembly	102	-0.277476	-1.06045	0.347826	0.928881	0.901471	2675	tags=37%, list=32%, signal=26%	Bbs9/Cep70/Mapre1/Haus6/Sclt1/Exoc4/Ywhag/Cep290/Pcm1/Prkaca/Gbf1/Dync1i2/Dync1h1/Alms1/Nedd1/Haus3/Cep43/Tuba1b/Dynll2/Odf2/Tubb5/Ckap5/Ift140/C2cd3/Cep192/Rpgrip1l/Cep152/Clasp1/Exoc8/Cep162/Ift88/Exoc5/Kifap3/Tnpo1/Dync2h1/Traf3ip1/Ift74/Kif3a	R-MMU-5651801	PCNA-Dependent Long Patch Base Excision Repair	16	0.463665	1.21374	0.254753	0.647424	0.598739	1321	tags=38%, list=18%, signal=31%	Apex1/Pold2/Rfc5/Pold4/Pole3/Rfc2
R-MMU-68867	Assembly of the pre-replicative complex	64	-0.299119	-1.05336	0.34609	0.928881	0.901471	4277	tags=56%, list=51%, signal=28%	Rps27a/Psma2/Psmd8/Ube2e1/Psma1/Psma6/Psmb2/Psmd11/Kpna6/Uba52/Fzr1/Psmc1/Psmd6/Psma5/Psmd2/Anapc15/Anapc10/Mcm6/Psmb7/Orc4/Kpna1/Psmb4/Orc5/Anapc5/Psmb6/Cdc27/Psmd1/Cdc23/Anapc1/Gmnn/Orc2/Anapc16/Psmd14/Cdt1/Mcm3/Kpnb1	R-MMU-77310	Beta oxidation of lauroyl-CoA to decanoyl-CoA-CoA	5	0.617706	1.21411	0.256461	0.648411	0.599652	2600	tags=80%, list=36%, signal=52%	Hadha/Echs1/Acadl/Hadhb
R-MMU-68877	Mitotic Prometaphase	115	-0.269774	-1.04597	0.348797	0.928881	0.901471	3178	tags=44%, list=38%, signal=28%	Ranbp2/Ppp2r1a/Mzt1/Ywhae/Incenp/Csnk2a1/Eml4/Nudc/Rangap1/Cenpc1/Cep70/Mapre1/Haus6/Zwint/Ywhag/Cep290/Pcm1/Prkaca/Nup133/Dync1i2/Stag1/Dync1h1/Alms1/Nedd1/Haus3/Seh1l/Cep43/Tuba1b/Dynll2/Rcc2/Mzt2/Taok1/Ahctf1/Nme7/Odf2/Zw10/Mad1l1/Tubb5/Ckap5/Smc2/Xpo1/Cenpo/Cep192/Hdac8/Pds5b/Cep152/Clasp1/Kif2a/Ppp2r5e/Clasp2/Cenpa	R-MMU-71403	Citric acid cycle (TCA cycle)	29	0.39032	1.1723	0.255639	0.648411	0.599652	2447	tags=48%, list=33%, signal=32%	Sdhaf1/Isca1/Idh2/Sdhb/Idh3a/Dld/Fh1/Iscu/Idh3b/Mdh2/Fxn/Nfs1/Acat1/Sdhaf4
R-MMU-140877	Formation of Fibrin Clot (Clotting Cascade)	12	-0.466006	-1.1174	0.357711	0.929316	0.901894	602	tags=50%, list=7%, signal=46%	F13a1/Pf4/Tfpi/F7/Cd177/Thbd	R-MMU-6807070	PTEN Regulation	75	0.310381	1.13601	0.256458	0.648411	0.599652	2663	tags=48%, list=36%, signal=31%	Mbd3/Psmc2/Rragb/Stub1/Psmd2/Adrm1/Psmc5/Psmc4/Maf1/Psmd3/Psmd12/Psmc3/Psmb4/Psma4/Chd4/Psmd8/Hdac1/Rbbp7/Lamtor2/Psma5/Psmb5/Psmd7/Psmd11/Akt2/Trim27/Hdac2/Psmc1/Psmd13/Psmb1/Chd3/Psma6/Psmd1/Psmb6/Ubb/Rps27a/Psmb7
R-MMU-5693537	Resolution of D-Loop Structures	13	-0.452794	-1.1101	0.357257	0.929316	0.901894	287	tags=31%, list=3%, signal=30%	Top3a/Rad51d/Rad51b/Atm	R-MMU-205043	NRIF signals cell death from the nucleus	11	0.516964	1.22641	0.258687	0.650762	0.601826	2617	tags=64%, list=36%, signal=41%	Aph1a/Psen2/Ncstn/Psenen/Sqstm1/Ubb/Rps27a
R-MMU-5693568	Resolution of D-loop Structures through Holliday Junction Intermediates	13	-0.452794	-1.1101	0.357257	0.929316	0.901894	287	tags=31%, list=3%, signal=30%	Top3a/Rad51d/Rad51b/Atm	R-MMU-381033	ATF6 (ATF6-alpha) activates chaperones	3	-0.699473	-1.19929	0.258383	0.650762	0.601826	185	tags=67%, list=3%, signal=65%	Mbtps1/Atf6
R-MMU-166658	Complement cascade	14	0.436062	1.09633	0.356955	0.929316	0.901894	948	tags=29%, list=11%, signal=25%	Serping1/Cd81/Cfp/C3	R-MMU-69052	Switching of origins to a post-replicative state	65	0.323225	1.15453	0.258716	0.650762	0.601826	2663	tags=49%, list=36%, signal=32%	Psmc2/Anapc7/Psmd2/Adrm1/Psmc5/Psmc4/Cdc16/Psmd3/Psmd12/Psmc3/Psmb4/Psma4/Psmd8/Anapc2/Anapc15/Ube2s/Ube2d1/Psma5/Psmb5/Psmd7/Psmd11/Anapc4/Psmc1/Psmd13/Psmb1/Psma6/Psmd1/Psmb6/Orc3/Ubb/Rps27a/Psmb7
R-MMU-211981	Xenobiotics	2	-0.71999	-1.08967	0.356261	0.929316	0.901894	529	tags=100%, list=6%, signal=94%	Arnt	R-MMU-74217	Purine salvage	8	0.530816	1.18901	0.260038	0.652975	0.603873	1350	tags=50%, list=18%, signal=41%	Gmpr2/Ampd3/Pnp/Dguok
R-MMU-2029482	Regulation of actin dynamics for phagocytic cup formation	47	-0.320697	-1.06665	0.36129	0.93702	0.90937	2398	tags=30%, list=29%, signal=21%	Vav3/Nckap1l/Mapk1/Dock1/Abi2/Nf2/Crk/Baiap2/Abl1/Ptk2/Fcgr4/Vav2/Fcgr2b/Myo5a	R-MMU-2029482	Regulation of actin dynamics for phagocytic cup formation	38	-0.33384	-1.13794	0.262582	0.658241	0.608743	2054	tags=45%, list=28%, signal=32%	Actr2/Nckap1/Grb2/Hsp90ab1/Nck1/Abi1/Cyfip2/Abi2/Nf2/Elmo2/Wipf1/Abl1/Mapk1/Myo5a/Elmo1/Crk/Hsp90aa1
R-MMU-199220	Vitamin B5 (pantothenate) metabolism	8	-0.521304	-1.10445	0.364094	0.939244	0.911528	1443	tags=62%, list=17%, signal=52%	Coasy/Pank2/Pdzd11/Ppcdc/Pank3	R-MMU-500753	Pyrimidine biosynthesis	2	0.784978	1.1913	0.264646	0.660975	0.611271	152	tags=50%, list=2%, signal=49%	Dhodh
R-MMU-1614558	Degradation of cysteine and homocysteine	5	0.552275	1.08677	0.364611	0.939244	0.911528	3735	tags=100%, list=45%, signal=55%	Mpst/Txn2/Ado/Ethe1/Sqor	R-MMU-9707564	Cytoprotection by HMOX1	34	0.37762	1.18293	0.264706	0.660975	0.611271	1393	tags=24%, list=19%, signal=19%	Hbb-bt/Hbb-bs/mt-Co3/Cox7a2l/Blvra/mt-Co1/mt-Co2/Hdac3
R-MMU-422356	Regulation of insulin secretion	29	0.361991	1.07103	0.363409	0.939244	0.911528	1427	tags=34%, list=17%, signal=29%	Gcg/Gngt2/Cd36/Itpr1/Plcb2/Marcks/Itpr2/Gnas/Cacna1a/Gnai2	R-MMU-69275	G2/M Transition	113	0.27644	1.09994	0.265018	0.660975	0.611271	2277	tags=40%, list=31%, signal=28%	Haus2/Tuba1c/Haus8/Tuba1a/Psmc2/Psmd2/Tubb4b/Plk4/Nde1/Adrm1/Cep57/Psmc5/Psmc4/Csnk1e/Dctn1/Sfi1/Tubgcp5/Ssna1/Psmd3/Cdk5rap2/Psmd12/Cdk11b/Psmc3/Psmb4/Tuba4a/Psma4/Psmd8/Bora/Ofd1/Tuba1b/Cdk7/Dctn2/Psma5/Cdc25a/Psmb5/Psmd7/Dctn3/Tubb5/Psmd11/Pcnt/Rab8a/Ccnh/Cdc25b/Psmc1/Cep250
R-MMU-5578749	Transcriptional regulation by small RNAs	25	-0.365186	-1.05691	0.363339	0.939244	0.911528	4090	tags=64%, list=49%, signal=33%	Ago2/Nup98/Nup214/Nup160/Ranbp2/Ran/Nup155/Pom121/Nup133/Nup62/Seh1l/Nup93/Nup188/Tnrc6a/Ipo8/Nup153	R-MMU-419037	NCAM1 interactions	2	0.78307	1.18841	0.266667	0.66357	0.61367	33	tags=50%, list=0%, signal=50%	Col3a1
R-MMU-2046105	Linoleic acid (LA) metabolism	5	-0.58534	-1.09854	0.36566	0.940356	0.912608	1335	tags=40%, list=16%, signal=34%	Elovl5/Fads1	R-MMU-416482	G alpha (12/13) signalling events	32	-0.35298	-1.16197	0.266958	0.66357	0.61367	1788	tags=44%, list=24%, signal=33%	Gnb1/Prex1/Gng10/Arhgef18/Arhgef3/Rock2/Akap13/Sos1/Gng2/Plekhg2/Abr/Arhgef2/Sos2/Gna13
R-MMU-196108	Pregnenolone biosynthesis	6	-0.569961	-1.11792	0.367381	0.943191	0.915359	46	tags=33%, list=1%, signal=33%	Fdx2/Stard4	R-MMU-77346	Beta oxidation of decanoyl-CoA to octanoyl-CoA-CoA	6	0.58467	1.21297	0.269231	0.663956	0.614028	2835	tags=83%, list=39%, signal=51%	Hadha/Echs1/Hadhb/Mecr/Acadm
R-MMU-5632684	Hedgehog 'on' state	49	-0.316909	-1.05522	0.368679	0.944933	0.917049	4277	tags=55%, list=51%, signal=27%	Rps27a/Psma2/Psmd8/Psma1/Psma6/Spop/Psmb2/Psmd11/Uba52/Psmc1/Cul3/Psmd6/Psma5/Psmd2/Itch/Psmb7/Psmb4/Cdc73/Psmb6/Psmd1/Smurf2/Sufu/Psmd14/Arrb1/Spopl/Smurf1/Kif3a	R-MMU-390918	Peroxisomal lipid metabolism	12	0.492316	1.19634	0.268714	0.663956	0.614028	1451	tags=50%, list=20%, signal=40%	Phyh/Aldh3a2/Nudt19/Slc25a17/Scp2/Eci2
R-MMU-5686938	Regulation of TLR by endogenous ligand	15	0.442072	1.11208	0.372283	0.947798	0.91983	1719	tags=53%, list=21%, signal=42%	Gsdme/Cd36/Tlr2/Gsdmd/Lbp/Tlr1/S100a9/Cd14	R-MMU-1538133	G0 and Early G1	10	-0.488019	-1.17591	0.268908	0.663956	0.614028	294	tags=60%, list=4%, signal=58%	Rbl1/Rbl2/Tfdp1/Lin37/Dyrk1a/Lin52
R-MMU-418360	Platelet calcium homeostasis	12	-0.46087	-1.10508	0.372019	0.947798	0.91983	341	tags=25%, list=4%, signal=24%	Slc8a1/Atp2a2/P2rx7	R-MMU-174430	Telomere C-strand synthesis initiation	10	-0.48744	-1.17452	0.268908	0.663956	0.614028	1883	tags=60%, list=26%, signal=45%	Pola2/Terf2/Terf1/Pot1a/Pola1/Prim2
R-MMU-2022857	Keratan sulfate degradation	5	-0.581923	-1.09213	0.370429	0.947798	0.91983	3489	tags=100%, list=42%, signal=58%	Glb1/Hexb/Galns/Gns	R-MMU-453274	Mitotic G2-G2/M phases	114	0.27564	1.10072	0.269366	0.663956	0.614028	2277	tags=39%, list=31%, signal=28%	Haus2/Tuba1c/Haus8/Tuba1a/Psmc2/Psmd2/Tubb4b/Plk4/Nde1/Adrm1/Cep57/Psmc5/Psmc4/Csnk1e/Dctn1/Sfi1/Tubgcp5/Ssna1/Psmd3/Cdk5rap2/Psmd12/Cdk11b/Psmc3/Psmb4/Tuba4a/Psma4/Psmd8/Bora/Ofd1/Tuba1b/Cdk7/Dctn2/Psma5/Cdc25a/Psmb5/Psmd7/Dctn3/Tubb5/Psmd11/Pcnt/Rab8a/Ccnh/Cdc25b/Psmc1/Cep250
R-MMU-5663220	RHO GTPases Activate Formins	78	-0.279371	-1.03125	0.372093	0.947798	0.91983	2884	tags=42%, list=35%, signal=28%	Scai/Nudc/Rhob/Diaph2/Dvl1/Rangap1/Cenpc1/Mapre1/Zwint/Nup133/Dync1i2/Dync1h1/Seh1l/Tuba1b/Dynll2/Rcc2/Taok1/Ahctf1/Rhoc/Zw10/Mad1l1/Ckap5/Xpo1/Daam1/Cenpo/Dvl2/Clasp1/Kif2a/Fmnl2/Ppp2r5e/Clasp2/Cenpa/Mrtfa	R-MMU-877300	Interferon gamma signaling	15	-0.430891	-1.15941	0.270213	0.664931	0.614929	1060	tags=40%, list=14%, signal=34%	Raf1/Camk2d/Jak2/Mapk1/Ifngr1/Socs1
R-MMU-879518	Transport of organic anions	2	0.727777	1.12453	0.377011	0.94875	0.920754	176	tags=50%, list=2%, signal=49%	Slco3a1	R-MMU-77352	Beta oxidation of butanoyl-CoA to acetyl-CoA	3	0.731225	1.22319	0.270707	0.665037	0.615027	1705	tags=67%, list=23%, signal=51%	Acads/Echs1
R-MMU-1237112	Methionine salvage pathway	3	-0.661706	-1.09286	0.376026	0.94875	0.920754	2823	tags=100%, list=34%, signal=66%	Adi1/Enoph1	R-MMU-8984722	Interleukin-35 Signalling	7	-0.551444	-1.20622	0.273469	0.665757	0.615693	967	tags=57%, list=13%, signal=50%	Canx/Jak2/Stat3/Tyk2
R-MMU-5223345	Miscellaneous transport and binding events	13	-0.444479	-1.08971	0.376396	0.94875	0.920754	1344	tags=46%, list=16%, signal=39%	Lrrc8b/Tusc3/Nipa2/Ctns/Mrs2/Lrrc8a	R-MMU-2470946	Cohesin Loading onto Chromatin	9	-0.505999	-1.18892	0.273885	0.665757	0.615693	2464	tags=67%, list=34%, signal=44%	Wapl/Mau2/Nipbl/Pds5b/Stag1/Stag2
R-MMU-69200	Phosphorylation of proteins involved in G1/S transition by active Cyclin E:Cdk2 complexes	2	-0.711663	-1.07707	0.375661	0.94875	0.920754	2406	tags=100%, list=29%, signal=71%	Rb1	R-MMU-73930	Abasic sugar-phosphate removal via the single-nucleotide replacement pathway	2	0.781054	1.18535	0.272727	0.665757	0.615693	252	tags=50%, list=3%, signal=48%	Apex1
R-MMU-9017802	Noncanonical activation of NOTCH3	6	0.521795	1.07345	0.374684	0.94875	0.920754	301	tags=17%, list=4%, signal=16%	Aph1b	R-MMU-159418	Recycling of bile acids and salts	2	-0.757342	-1.17784	0.274162	0.665757	0.615693	645	tags=100%, list=9%, signal=91%	Ncoa2
R-MMU-5689896	Ovarian tumor domain proteases	25	0.37066	1.07074	0.375959	0.94875	0.920754	955	tags=20%, list=11%, signal=18%	Tnip1/Tnfaip3/Nod1/Otud3/Ubb	R-MMU-193807	Synthesis of bile acids and bile salts via 27-hydroxycholesterol	2	-0.757342	-1.17784	0.274162	0.665757	0.615693	645	tags=100%, list=9%, signal=91%	Ncoa2
R-MMU-2029480	Fcgamma receptor (FCGR) dependent phagocytosis	62	-0.299181	-1.04488	0.375415	0.94875	0.920754	1247	tags=26%, list=15%, signal=22%	Mapk1/Dock1/Abi2/Nf2/Crk/Baiap2/Abl1/Ptk2/Pik3ca/Pik3r1/Pld2/Fcgr4/Vav2/Fcgr2b/Pld3/Myo5a	R-MMU-73863	RNA Polymerase I Transcription Termination	24	0.397458	1.15283	0.271698	0.665757	0.615693	2257	tags=54%, list=31%, signal=38%	Polr1h/Polr1g/Taf1a/Polr2e/Polr1e/Polr2h/Polr2f/Cdk7/Taf1b/Gtf2h5/Ccnh/Gtf2h1/Ttf1
R-MMU-8963693	Aspartate and asparagine metabolism	4	-0.608644	-1.08483	0.378205	0.950186	0.922148	336	tags=50%, list=4%, signal=48%	Slc25a13/Got1	R-MMU-9020702	Interleukin-1 signaling	73	0.30947	1.12706	0.273234	0.665757	0.615693	1437	tags=25%, list=20%, signal=20%	Il1b/Nfkbib/Psmc2/App/Psmd2/Ube2v1/Nfkb2/Adrm1/Psmc5/Psmc4/Psmd3/Psmd12/Psmc3/Psmb4/Tnip2/Rela/Psma4/Psmd8
R-MMU-427975	Proton/oligopeptide cotransporters	2	0.711283	1.09905	0.390805	0.953598	0.925459	2164	tags=50%, list=26%, signal=37%	Slc15a3	R-MMU-9646399	Aggrephagy	21	0.420303	1.18317	0.275472	0.667688	0.617479	538	tags=19%, list=7%, signal=18%	Tuba1c/Tuba1a/Tubb4b/Ube2v1
R-MMU-5674499	Negative feedback regulation of MAPK pathway	6	-0.556437	-1.09139	0.395387	0.953598	0.925459	2018	tags=67%, list=24%, signal=51%	Mapk3/Mapk1/Map2k1/Braf	R-MMU-5620924	Intraflagellar transport	22	0.413359	1.17941	0.276316	0.667688	0.617479	1717	tags=55%, list=23%, signal=42%	Tuba1c/Tuba1a/Tubb4b/Ift80/Dynlrb1/Kif3b/Traf3ip1/Tuba4a/Ttc21b/Dynlt2a2/Ift52/Tuba1b
R-MMU-4641265	Repression of WNT target genes	6	-0.555484	-1.08952	0.398682	0.953598	0.925459	1529	tags=50%, list=18%, signal=41%	Tle3/Tle4/Tcf7l2	R-MMU-77289	Mitochondrial Fatty Acid Beta-Oxidation	20	0.422857	1.17658	0.276316	0.667688	0.617479	1790	tags=45%, list=24%, signal=34%	Acadvl/Mcee/Eci1/Acads/Acot9/Hadha/Acot13/Echs1/Acadl
R-MMU-8875513	MET interacts with TNS proteins	3	-0.65825	-1.08715	0.380952	0.953598	0.925459	1696	tags=67%, list=20%, signal=53%	Tns3/Hgf	R-MMU-2022870	Chondroitin sulfate biosynthesis	4	0.646939	1.21167	0.276803	0.667771	0.617555	16	tags=25%, list=0%, signal=25%	Dcn
R-MMU-75109	Triglyceride biosynthesis	6	-0.554121	-1.08685	0.403624	0.953598	0.925459	33	tags=33%, list=0%, signal=33%	Agmo/Lpin1	R-MMU-2514853	Condensation of Prometaphase Chromosomes	6	0.578741	1.20067	0.278846	0.6716	0.621097	745	tags=17%, list=10%, signal=15%	Smc4
R-MMU-69166	Removal of the Flap Intermediate	8	-0.512037	-1.08481	0.392617	0.953598	0.925459	3084	tags=75%, list=37%, signal=47%	Pcna/Pola2/Rpa1/Rpa3/Prim2/Pola1	R-MMU-8980692	RHOA GTPase cycle	72	-0.280371	-1.09893	0.282328	0.678876	0.627826	2557	tags=44%, list=35%, signal=29%	Snap23/Vav3/Arhgap30/Arhgef11/Iqgap1/Arhgef7/Diaph1/Arhgap10/Dock2/Flot2/Racgap1/Fmnl3/Stk10/Pkn2/Prex1/Arhgef18/Tfrc/Arhgef3/Rock2/Arhgap18/Akap13/Tmem87a/Arhgap35/Abr/Arhgap39/Arhgef2/Bcr/Erbin/Arhgap1/Pik3r1/Tex2/Arhgap26
R-MMU-111447	Activation of BAD and translocation to mitochondria	11	-0.467547	-1.08344	0.386252	0.953598	0.925459	773	tags=36%, list=9%, signal=33%	Ywhae/Ywhag/Bcl2/Ppp3r1	R-MMU-204626	Hypusine synthesis from eIF5A-lysine	3	0.72288	1.20923	0.284848	0.678877	0.627826	1364	tags=67%, list=19%, signal=54%	Dohh/Eif5a
R-MMU-6803207	TP53 Regulates Transcription of Caspase Activators and Caspases	3	-0.654626	-1.08116	0.387521	0.953598	0.925459	2882	tags=100%, list=35%, signal=65%	Cradd/Atm	R-MMU-5626467	RHO GTPases activate IQGAPs	17	0.436315	1.15702	0.285714	0.678877	0.627826	1731	tags=47%, list=24%, signal=36%	Tuba1c/Tuba1a/Tubb4b/Actg1/Actb/Tuba4a/Tuba1b/Calm1
R-MMU-8863795	Downregulation of ERBB2 signaling	18	-0.406173	-1.07901	0.3906	0.953598	0.925459	2116	tags=33%, list=25%, signal=25%	Akt1/Erbin/Rnf41/Cul5/Matk/Akt3	R-MMU-1660516	Synthesis of PIPs at the early endosome membrane	13	-0.441597	-1.14781	0.286013	0.678877	0.627826	2759	tags=69%, list=38%, signal=43%	Fig4/Mtmr2/Pik3c2a/Pik3r4/Pikfyve/Mtmr12/Inpp4b/Inpp4a/Mtm1
R-MMU-9616222	Transcriptional regulation of granulopoiesis	6	-0.550089	-1.07894	0.410214	0.953598	0.925459	2406	tags=67%, list=29%, signal=47%	Cdk2/Cdk4/Rxra/Cebpa	R-MMU-350054	Notch-HLH transcription pathway	17	-0.405458	-1.14335	0.285115	0.678877	0.627826	1520	tags=53%, list=21%, signal=42%	Hdac8/Maml2/Rbpj/Tbl1x/Tbl1xr1/Notch1/Maml1/Maml3/Hdac4
R-MMU-418990	Adherens junctions interactions	13	-0.43934	-1.07711	0.38437	0.953598	0.925459	1406	tags=38%, list=17%, signal=32%	Ctnna1/Ctnnb1/Ilf3/Ctnnd1/Adam19	R-MMU-168181	Toll Like Receptor 7/8 (TLR7/8) Cascade	63	-0.289816	-1.10643	0.285714	0.678877	0.627826	1618	tags=33%, list=22%, signal=26%	Fbxw11/Ikbkg/Mapk14/Dusp7/N4bp1/Map2k4/Tab3/Rps6ka3/Map2k7/Nkiras1/Creb1/Mapk1/Ppp2r1b/Traf2/Tab2/Irak2/Atf2/Mapk8/Mapkapk3/Rps6ka5/Map3k8
R-MMU-69273	Cyclin A/B1/B2 associated events during G2/M transition	15	-0.420927	-1.07658	0.391167	0.953598	0.925459	3150	tags=87%, list=38%, signal=54%	Ppp2r1b/Fzr1/Ccnh/Ppp2r1a/Cdc25a/Obi1/Cdk7/Ppp2r2a/Cdk2/Hjurp/Xpo1/Ppme1/Mnat1	R-MMU-975155	MyD88 dependent cascade initiated on endosome	63	-0.289816	-1.10643	0.285714	0.678877	0.627826	1618	tags=33%, list=22%, signal=26%	Fbxw11/Ikbkg/Mapk14/Dusp7/N4bp1/Map2k4/Tab3/Rps6ka3/Map2k7/Nkiras1/Creb1/Mapk1/Ppp2r1b/Traf2/Tab2/Irak2/Atf2/Mapk8/Mapkapk3/Rps6ka5/Map3k8
R-MMU-428930	Thromboxane signalling through TP receptor	12	-0.448791	-1.07612	0.402226	0.953598	0.925459	553	tags=67%, list=7%, signal=62%	Aamp/Gng10/Gng12/Gnb1/Gna15/Gna13/Gnaq/Gng2	R-MMU-168138	Toll Like Receptor 9 (TLR9) Cascade	67	-0.28501	-1.1037	0.285403	0.678877	0.627826	1618	tags=33%, list=22%, signal=26%	Fbxw11/Ikbkg/Mapk14/Dusp7/N4bp1/Map2k4/Tab3/Rps6ka3/Map2k7/Nkiras1/Creb1/Mapk1/Ppp2r1b/Traf2/Eea1/Tab2/Irak2/Atf2/Mapk8/Mapkapk3/Rps6ka5/Map3k8
R-MMU-1660517	Synthesis of PIPs at the late endosome membrane	9	-0.488437	-1.07452	0.385366	0.953598	0.925459	2938	tags=67%, list=35%, signal=43%	Mtmr2/Pik3r4/Mtm1/Pik3c2a/Vac14/Pikfyve	R-MMU-168256	Immune System	874	0.211953	1.05407	0.284884	0.678877	0.627826	1300	tags=19%, list=18%, signal=18%	Slpi/Serping1/Try4/Col3a1/C3/Prss2/Try10/Hp/Il1b/Col1a1/Col1a2/Hbb-bt/Hbb-bs/S100a9/C1qa/Ifitm3/Ifi30/Reg3d/C1qc/Ifitm2/H2-M3/Cd8b1/Cd8a/C1qb/Cd55/Prdx4/Reg3a/Rab24/Asb6/Rnf25/Cd86/Tuba1c/Nfkbib/Creg1/Pfkl/Ddx41/Cd63/Ggh/Hras/S100a8/Impdh1/Fbxw5/Ltb/Lyz2/Tuba1a/Try5/Psmc2/Gsn/Ripk2/Sting1/Uba5/Anapc7/Calr/Ctsh/Crtam/P4hb/Stub1/Psmb8/App/Cd27/Cd81/Jun/Psmd2/Hgsnat/Ctsa/Lat/Psmb10/Tubb4b/Cd74/Dus2/…
R-MMU-428643	Organic anion transporters	3	-0.650285	-1.07399	0.392447	0.953598	0.925459	856	tags=67%, list=10%, signal=60%	Slc17a5/Slc25a1	R-MMU-4839726	Chromatin organization	135	-0.252841	-1.09331	0.28833	0.683276	0.631895	1946	tags=34%, list=27%, signal=25%	Kdm3a/Wdr77/Jade1/Setd1b/Nfkb1/Kansl3/Nsd3/Kdm5d/Ogt/Ezh2/Brwd1/Ehmt1/Bcl7c/Setd2/Kdm7a/Aebp2/Tbl1x/Setd7/Dnmt3a/Msl1/Kmt5b/Kdm4c/Brpf1/Atf7ip/Gatad2b/Phf21a/Tbl1xr1/Ss18/Kdm2a/Kansl1/Arid1a/Ash1l/Jmjd6/Setd1a/Phf8/Atf2/Ncoa2/Mta2/Bicra/Msl2/Nsd2/Smyd3/Kdm6a/Arid5b/Kdm1b/Padi2
R-MMU-1538133	G0 and Early G1	12	-0.447896	-1.07397	0.403816	0.953598	0.925459	2406	tags=50%, list=29%, signal=36%	Cdk2/Rbbp4/Dyrk1a/Tfdp1/Lin52/Lin54	R-MMU-5621480	Dectin-2 family	3	-0.684765	-1.17408	0.289941	0.685034	0.633521	2309	tags=100%, list=32%, signal=68%	Fyn/Lyn
R-MMU-399955	SEMA3A-Plexin repulsion signaling by inhibiting Integrin adhesion	7	-0.52028	-1.07384	0.409241	0.953598	0.925459	1240	tags=43%, list=15%, signal=37%	Farp2/Pip5k1c/Plxna1	R-MMU-422475	Axon guidance	106	-0.260778	-1.09137	0.290466	0.685034	0.633521	1541	tags=29%, list=21%, signal=23%	Gsk3b/Sdcbp/Rasa1/Cltc/Prkca/Rock2/Pik3cd/Ap2a1/Creb1/Pip5k1c/Abl1/Sos1/Sema4d/Mapk1/Plcg1/Arhgap35/Itgb3/Dpysl2/Pik3ca/Ranbp9/Frs2/Numb/Pik3r1/St8sia4/Hsp90aa1/Nck2/Dok2/Rps6ka5/Lyn/Itgav/Cxcr4
R-MMU-888590	GABA synthesis, release, reuptake and degradation	3	-0.649975	-1.07348	0.392447	0.953598	0.925459	493	tags=100%, list=6%, signal=94%	Vamp2/Dnajc5	R-MMU-9675108	Nervous system development	106	-0.260778	-1.09137	0.290466	0.685034	0.633521	1541	tags=29%, list=21%, signal=23%	Gsk3b/Sdcbp/Rasa1/Cltc/Prkca/Rock2/Pik3cd/Ap2a1/Creb1/Pip5k1c/Abl1/Sos1/Sema4d/Mapk1/Plcg1/Arhgap35/Itgb3/Dpysl2/Pik3ca/Ranbp9/Frs2/Numb/Pik3r1/St8sia4/Hsp90aa1/Nck2/Dok2/Rps6ka5/Lyn/Itgav/Cxcr4
R-MMU-111446	Activation of BIM and translocation to mitochondria	3	-0.64903	-1.07192	0.395731	0.953598	0.925459	727	tags=67%, list=9%, signal=61%	Dynll1/Mapk8	R-MMU-9927353	Co-inhibition by BTLA	4	0.634886	1.1891	0.292398	0.686637	0.635003	1385	tags=75%, list=19%, signal=61%	Ptpn6/Ptpn11/Btla
R-MMU-9664873	Pexophagy	9	-0.486996	-1.07135	0.395122	0.953598	0.925459	1276	tags=33%, list=15%, signal=28%	Pex5/Nbr1/Atm	R-MMU-2142845	Hyaluronan metabolism	7	-0.538355	-1.17759	0.293878	0.686637	0.635003	1162	tags=43%, list=16%, signal=36%	Abcc5/Hexb/Cd44
R-MMU-9027284	Erythropoietin activates RAS	8	-0.504756	-1.06939	0.409396	0.953598	0.925459	110	tags=38%, list=1%, signal=37%	Shc1/Crkl/Irs2	R-MMU-9020956	Interleukin-27 signaling	6	-0.563058	-1.17054	0.294606	0.686637	0.635003	967	tags=67%, list=13%, signal=58%	Canx/Jak2/Stat3/Tyk2
R-MMU-9824594	Regulation of MITF-M-dependent genes involved in apoptosis	4	-0.598812	-1.0673	0.410256	0.953598	0.925459	3133	tags=100%, list=38%, signal=62%	Sin3a/Hint1/Mitf	R-MMU-3322077	Glycogen synthesis	3	-0.681283	-1.16811	0.293886	0.686637	0.635003	302	tags=67%, list=4%, signal=64%	Ugp2/Gbe1
R-MMU-204626	Hypusine synthesis from eIF5A-lysine	3	0.623185	1.0646	0.389313	0.953598	0.925459	3143	tags=100%, list=38%, signal=62%	Dohh/Dhps/Eif5a	R-MMU-416993	Trafficking of GluR2-containing AMPA receptors	8	-0.503427	-1.15835	0.292276	0.686637	0.635003	1413	tags=38%, list=19%, signal=30%	Prkca/Ap2a1/Prkcb
R-MMU-75072	mRNA Editing	3	0.622825	1.06398	0.389313	0.953598	0.925459	3146	tags=100%, list=38%, signal=62%	Adar/Apobec3/Apobec1	R-MMU-162658	Golgi Cisternae Pericentriolar Stack Reorganization	7	0.535861	1.15155	0.292969	0.686637	0.635003	1339	tags=57%, list=18%, signal=47%	Blzf1/Gorasp2/Golga2/Rab1b
R-MMU-1483166	Synthesis of PA	18	0.399913	1.06117	0.405195	0.953598	0.925459	7	tags=6%, list=0%, signal=6%	Pla2g1b	R-MMU-400206	Regulation of lipid metabolism by PPARalpha	13	-0.439782	-1.14309	0.294363	0.686637	0.635003	1993	tags=46%, list=27%, signal=34%	Carm1/Chd9/Tbl1x/Tbl1xr1/Ncoa2/Helz2
R-MMU-210990	PECAM1 interactions	7	0.497031	1.06041	0.391414	0.953598	0.925459	1495	tags=43%, list=18%, signal=35%	Ptpn6/Pecam1/Lyn	R-MMU-556833	Metabolism of lipids	261	-0.228026	-1.06575	0.294872	0.686637	0.635003	1326	tags=23%, list=18%, signal=20%	Ocrl/Pik3cd/Pi4ka/Inpp4b/Cds2/Cers6/Arv1/Pip4k2b/Pcca/Acbd6/Selenoi/Tbl1xr1/Osbpl8/Pip5k1c/Srebf1/Ptges3/Agpat4/Ptdss1/Slc44a2/Miga1/Arsb/Inpp4a/Faah/Lpcat1/Acsl4/Ddhd1/Pon2/Ncoa2/Cpne1/Hexb/Plekha2/Mtm1/Lpgat1/Slc25a20/Rab14/Far1/Mtmr1/St3gal3/Scd2/Cept1/Acsbg1/B4galt5/Pik3ca/Fasn/Ptpn13/Elovl6/Pik3r5/Pi4kb/Pik3r1/Inpp5d/Cpt1a/Morc2a/Acot7/Hacd2/Helz2/Elovl5/Tnfaip8/Scap/Stard4/Osbpl3/Galc
R-MMU-9856651	MITF-M-dependent gene expression	10	-0.467245	-1.06006	0.412151	0.953598	0.925459	873	tags=70%, list=10%, signal=63%	Sin3a/Hint1/Mapk14/Mitf/Ctnnb1/Myo5a/Tcf7l2	R-MMU-5654696	Downstream signaling of activated FGFR2	11	-0.456018	-1.14456	0.295455	0.686909	0.635254	1042	tags=45%, list=14%, signal=39%	Sos1/Plcg1/Pik3ca/Frs2/Pik3r1
R-MMU-8985947	Interleukin-9 signaling	5	0.538426	1.05952	0.38874	0.953598	0.925459	364	tags=20%, list=4%, signal=19%	Il2rg	R-MMU-8849471	PTK6 Regulates RHO GTPases, RAS GTPase and MAP kinases	10	-0.474187	-1.14258	0.296218	0.6876	0.635894	1485	tags=60%, list=20%, signal=48%	Rasa1/Elmo2/Pxn/Arhgap35/Elmo1/Crk
R-MMU-8851805	MET activates RAS signaling	8	-0.500004	-1.05932	0.424497	0.953598	0.925459	622	tags=50%, list=7%, signal=46%	Shc1/Ranbp10/Ranbp9/Hgf	R-MMU-9913635	Strand-asynchronous mitochondrial DNA replication	2	0.771913	1.17147	0.29899	0.691854	0.639828	1670	tags=100%, list=23%, signal=77%	Polg2/Ssbp1
R-MMU-170984	ARMS-mediated activation	3	-0.639278	-1.05581	0.412151	0.953598	0.925459	1857	tags=67%, list=22%, signal=52%	Kidins220/Crk	R-MMU-3214841	PKMTs methylate histone lysines	31	-0.341326	-1.12302	0.298701	0.691854	0.639828	1921	tags=45%, list=26%, signal=33%	Setd1b/Nfkb1/Nsd3/Ezh2/Ehmt1/Setd2/Aebp2/Setd7/Kmt5b/Atf7ip/Ash1l/Setd1a/Nsd2/Smyd3
R-MMU-9707587	Regulation of HMOX1 expression and activity	2	-0.697438	-1.05554	0.410935	0.953598	0.925459	931	tags=100%, list=11%, signal=89%	Hmox1	R-MMU-446388	Regulation of cytoskeletal remodeling and cell spreading by IPP complex components	4	-0.636103	-1.1644	0.300613	0.692387	0.64032	1336	tags=75%, list=18%, signal=61%	Actn1/Lims1/Pxn
R-MMU-5365859	RA biosynthesis pathway	6	0.513048	1.05545	0.382278	0.953598	0.925459	218	tags=17%, list=3%, signal=16%	Dhrs9	R-MMU-380320	Recruitment of NuMA to mitotic centrosomes	55	0.32593	1.13012	0.300917	0.692387	0.64032	1128	tags=25%, list=15%, signal=22%	Haus2/Tuba1c/Haus8/Tuba1a/Tubb4b/Plk4/Nde1/Cep57/Csnk1e/Dctn1/Sfi1/Tubgcp5/Ssna1/Cdk5rap2
R-MMU-73843	5-Phosphoribose 1-diphosphate biosynthesis	2	-0.697264	-1.05528	0.410935	0.953598	0.925459	2526	tags=100%, list=30%, signal=70%	Prps1	R-MMU-9033241	Peroxisomal protein import	30	0.372287	1.1288	0.299814	0.692387	0.64032	1894	tags=47%, list=26%, signal=35%	Ech1/Phyh/Pex2/Pex1/Nudt19/Gnpat/Scp2/Eci2/Cat/Lonp2/Pex14/Hmgcl/Ube2d1/Dhrs4
R-MMU-400206	Regulation of lipid metabolism by PPARalpha	14	-0.423052	-1.05405	0.405797	0.953598	0.925459	2611	tags=57%, list=31%, signal=39%	Sin3a/Hdac3/Tbl1x/Ncoa2/Carm1/Tbl1xr1/Rxra/Ncoa1	R-MMU-168164	Toll Like Receptor 3 (TLR3) Cascade	62	-0.285852	-1.08735	0.301099	0.692387	0.64032	1618	tags=34%, list=22%, signal=27%	Fbxw11/Ikbkg/Mapk14/Dusp7/N4bp1/Map2k4/Tab3/Rps6ka3/Map2k7/Nkiras1/Creb1/Mapk1/Ppp2r1b/Traf2/Tab2/Irak2/Atf2/Mapk8/Mapkapk3/Rps6ka5/Map3k8
R-MMU-140342	Apoptosis induced DNA fragmentation	9	-0.478376	-1.05239	0.419512	0.953598	0.925459	1367	tags=44%, list=16%, signal=37%	Kpna1/H1f5/Kpnb1/H1f0	R-MMU-9634597	GPER1 signaling	14	0.457268	1.15955	0.302632	0.694827	0.642577	1599	tags=43%, list=22%, signal=34%	Fn1/Gngt2/Gng12/Shc1/Gnb2/Itgb1
R-MMU-69615	G1/S DNA Damage Checkpoints	47	-0.315987	-1.05098	0.385484	0.953598	0.925459	4277	tags=53%, list=51%, signal=26%	Rps27a/Psma2/Psmd8/Psma1/Psma6/Psmb2/Psmd11/Uba52/Psmc1/Psmd6/Psma5/Mdm4/Psmd2/Cop1/Cdc25a/Psmb7/Psmb4/Cdk2/Zfp385a/Psmb6/Psmd1/Psmd14/Chek2/Atm/Phf20	R-MMU-1630316	Glycosaminoglycan metabolism	39	-0.321422	-1.10498	0.303297	0.695271	0.642988	1162	tags=33%, list=16%, signal=28%	Abcc5/Slc26a2/Ext1/Arsb/Chsy1/Hexb/Ndst1/St3gal3/B4galt5/Uxs1/Hs2st1/Cd44/Chst11
R-MMU-1268020	Mitochondrial protein import	5	-0.559547	-1.05014	0.426073	0.953598	0.925459	2632	tags=80%, list=32%, signal=55%	Ndufb8/Hscb/Pitrm1/Hspd1	R-MMU-1250196	SHC1 events in ERBB2 signaling	5	-0.59501	-1.1718	0.306613	0.697221	0.644791	1413	tags=60%, list=19%, signal=48%	Prkca/Prkce/Ptpn12
R-MMU-6783984	Glycine degradation	5	-0.559217	-1.04952	0.426073	0.953598	0.925459	2267	tags=80%, list=27%, signal=58%	Dlst/Mrps36/Ogdh/Gcsh	R-MMU-2028269	Signaling by Hippo	10	-0.471234	-1.13547	0.306723	0.697221	0.644791	1777	tags=60%, list=24%, signal=45%	Lats1/Sav1/Ywhae/Mob1a/Mob1b/Lats2
R-MMU-112043	PLC beta mediated events	22	-0.37155	-1.0493	0.395833	0.953598	0.925459	2702	tags=45%, list=32%, signal=31%	Adcy9/Prkaca/Gna15/Mapk1/Pde1b/Plcb1/Prkacb/Adcy7/Prkca/Gnaq	R-MMU-9930044	Nuclear RNA decay	29	0.372962	1.12017	0.306391	0.697221	0.644791	1581	tags=34%, list=22%, signal=27%	Exosc4/Exosc5/Exosc2/Exosc7/Zc3h3/Srrt/Mphosph6/Exosc9/Exosc8/Zc3h18
R-MMU-8941237	Invadopodia formation	3	-0.633982	-1.04707	0.428571	0.953598	0.925459	225	tags=67%, list=3%, signal=65%	Adam15/Adam19	R-MMU-211859	Biological oxidations	45	0.334215	1.11822	0.306985	0.697221	0.644791	841	tags=24%, list=11%, signal=22%	Abhd10/N6amt1/Adh5/Cyp51/Acss2/Ugdh/Fdx2/Gclm/Esd/Fdx1/Aip
R-MMU-8949215	Mitochondrial calcium ion transport	16	-0.399672	-1.04692	0.425432	0.953598	0.925459	2171	tags=44%, list=26%, signal=32%	Mcu/Parl/Phb2/Micu3/Micu1/Afg3l2/Slc8b1	R-MMU-166166	MyD88-independent TLR4 cascade	73	-0.275025	-1.07794	0.306034	0.697221	0.644791	1618	tags=32%, list=22%, signal=25%	Fbxw11/Ikbkg/Mapk14/Dusp7/N4bp1/Traf3/Map2k4/Tab3/Rps6ka3/Map2k7/Nkiras1/Creb1/Mapk1/Ppp2r1b/Traf2/Tab2/Irak2/Atf2/Ube2d3/Mapk8/Mapkapk3/Rps6ka5/Map3k8
R-MMU-72086	mRNA Capping	26	-0.358119	-1.04689	0.41329	0.953598	0.925459	3565	tags=54%, list=43%, signal=31%	Ccnh/Rnmt/Polr2k/Ercc3/Gtf2h5/Polr2l/Cdk7/Polr2i/Polr2h/Gtf2h1/Ncbp1/Mnat1/Gtf2f2/Rngtt	R-MMU-937061	TRIF (TICAM1)-mediated TLR4 signaling	73	-0.275025	-1.07794	0.306034	0.697221	0.644791	1618	tags=32%, list=22%, signal=25%	Fbxw11/Ikbkg/Mapk14/Dusp7/N4bp1/Traf3/Map2k4/Tab3/Rps6ka3/Map2k7/Nkiras1/Creb1/Mapk1/Ppp2r1b/Traf2/Tab2/Irak2/Atf2/Ube2d3/Mapk8/Mapkapk3/Rps6ka5/Map3k8
R-MMU-164378	PKA activation in glucagon signalling	3	-0.63327	-1.04589	0.430213	0.953598	0.925459	2378	tags=100%, list=29%, signal=71%	Prkaca/Prkacb	R-MMU-389948	Co-inhibition by PD-1	10	0.482723	1.13744	0.307985	0.698131	0.645633	2235	tags=70%, list=31%, signal=49%	Lck/Ptpn6/Ptpn11/Cd3g/Cd3e/Cd3d/Cd274
R-MMU-442720	CREB1 phosphorylation through the activation of Adenylate Cyclase	3	-0.63327	-1.04589	0.430213	0.953598	0.925459	2378	tags=100%, list=29%, signal=71%	Prkaca/Prkacb	R-MMU-74160	Gene expression (Transcription)	650	-0.200532	-1.02936	0.308333	0.698131	0.645633	1612	tags=21%, list=22%, signal=18%	Nabp1/Mapk14/Snapc4/Aff4/Mtf2/Zfp655/Sesn1/Srsf3/Zfp664/Gsk3b/Ywhae/Rbpj/Zfp1/Aebp2/Mtor/Zfp160/Tbl1x/Cnot1/Hcfc2/Usp7/Cnot4/Thoc2/Ranbp2/Dnmt3a/Phf1/Txn1/Esrra/Itch/Brpf1/Snrpf/Polr2l/Gtf2a1/Atf7ip/Ago3/Wdr82/Pip4k2b/Gtf2e2/Ints7/Arnt/Gatad2b/Ywhag/Tbl1xr1/Ago2/Zzz3/Ncbp2/Rheb/Furin/Mga/Mllt3/Abl1/Tnrc6a/Ints3/Wwox/Zfp746/Pdpk1/Pou2f1/Kansl1/Ep300/Ints13/Cnot11/Nr2c1/Mapk1/Ints6/Elf2/Tcf12/Notch…
R-MMU-74751	Insulin receptor signalling cascade	22	-0.370304	-1.04578	0.408654	0.953598	0.925459	971	tags=32%, list=12%, signal=28%	Pik3ca/Pik3r1/Pdpk1/Insr/Gab1/Irs2/Pde3b	R-MMU-163125	Post-translational modification: synthesis of GPI-anchored proteins	24	0.389043	1.12842	0.309434	0.699549	0.646944	1136	tags=29%, list=16%, signal=25%	Gpaa1/Gp2/Thy1/Pigb/Izumo1r/Cd52/Dpm2
R-MMU-9840310	Glycosphingolipid catabolism	17	-0.396454	-1.04485	0.415605	0.953598	0.925459	3681	tags=82%, list=44%, signal=46%	Ctsa/Hexa/Arsk/Arsa/Glb1/Hexb/M6pr/Sumf2/Arsg/Asah1/Smpd4/Sumf1/Psap/Galc	R-MMU-8854214	TBC/RABGAPs	22	0.398062	1.13577	0.31015	0.700094	0.647449	2366	tags=59%, list=32%, signal=40%	Tbc1d17/Rab4a/Tbc1d10c/Rab11b/Gabarap/Rab11a/Rab35/Tbc1d10a/Tbc1d15/Gabarapl2/Map1lc3b/Rab8a/Rab33b
R-MMU-9013694	Signaling by NOTCH4	2	-0.689981	-1.04425	0.421517	0.953598	0.925459	2116	tags=100%, list=25%, signal=75%	Akt1	R-MMU-446199	Synthesis of dolichyl-phosphate	3	0.705468	1.1801	0.315152	0.700711	0.648019	1703	tags=67%, list=23%, signal=51%	Srd5a3/Dhdds
R-MMU-9748784	Drug ADME	31	-0.341809	-1.04078	0.418451	0.953598	0.925459	2773	tags=48%, list=33%, signal=32%	Gmps/Nme1/Adal/Cndp2/Xdh/Vav3/Itpa/Abcc1/Slco2b1/Abcg2/Pon3/Slc29a1/Adk/Vav2/Abcc3	R-MMU-381340	Transcriptional regulation of white adipocyte differentiation	2	0.767947	1.16545	0.313131	0.700711	0.648019	1699	tags=100%, list=23%, signal=77%	Hdac3/Ncor2
R-MMU-69656	Cyclin A:Cdk2-associated events at S phase entry	54	-0.306225	-1.04013	0.383987	0.953598	0.925459	4277	tags=59%, list=51%, signal=29%	Rps27a/Psma2/Psmd8/Psma1/Psma6/Psmb2/Psmd11/Uba52/Skp1/Fzr1/Psmc1/Psmd6/Ccnh/Psma5/Cul1/Psmd2/Cdc25a/Cdk7/Psmb7/Psmb4/Cdk2/Rb1/Psmb6/Psmd1/Akt1/Cdk4/Psmd14/Mnat1/Cks1b/Akt3/Skp2/Cables1	R-MMU-9843745	Adipogenesis	2	0.767947	1.16545	0.313131	0.700711	0.648019	1699	tags=100%, list=23%, signal=77%	Hdac3/Ncor2
R-MMU-2559582	Senescence-Associated Secretory Phenotype (SASP)	34	-0.33534	-1.03991	0.410214	0.953598	0.925459	2433	tags=35%, list=29%, signal=25%	Anapc5/Cdk2/Cdc27/Cdc23/Mapk1/Anapc1/Mapk7/Cdk4/Cebpb/Ehmt1/Anapc16/Cdk6	R-MMU-418885	DCC mediated attractive signaling	5	-0.590527	-1.16297	0.316633	0.700711	0.648019	2867	tags=100%, list=39%, signal=61%	Trio/Rac1/Fyn/Nck1
R-MMU-5685939	HDR through MMEJ (alt-NHEJ)	5	0.527863	1.03874	0.410188	0.953598	0.925459	712	tags=20%, list=9%, signal=18%	Rbbp8	R-MMU-163754	Insulin effects increased synthesis of Xylulose-5-Phosphate	2	0.766042	1.16256	0.313131	0.700711	0.648019	1262	tags=50%, list=17%, signal=41%	Tkt
R-MMU-1638091	Heparan sulfate/heparin (HS-GAG) metabolism	23	-0.362219	-1.03822	0.423756	0.953598	0.925459	2024	tags=57%, list=24%, signal=43%	B4galt7/Gusb/Ids/Naglu/Hpse/Ext1/Xylt2/Hs2st1/Hs6st1/Sdc4/Ndst1/Sgsh/Hs3st3b1	R-MMU-2160916	Hyaluronan uptake and degradation	6	-0.554971	-1.15373	0.315353	0.700711	0.648019	610	tags=33%, list=8%, signal=31%	Hexb/Cd44
R-MMU-389356	Co-stimulation by CD28	33	-0.33529	-1.03678	0.414356	0.953598	0.925459	971	tags=15%, list=12%, signal=13%	Pik3ca/Pik3r1/Ppp2r5e/Pdpk1/Akt3	R-MMU-1296072	Voltage gated Potassium channels	2	-0.735676	-1.14415	0.317554	0.700711	0.648019	1936	tags=100%, list=26%, signal=74%	Kcnq5
R-MMU-8878159	Transcriptional regulation by RUNX3	56	-0.301899	-1.0344	0.395425	0.953598	0.925459	2234	tags=54%, list=27%, signal=39%	Rps27a/Psma2/Psmd8/Psma1/Psma6/Psmb2/Hdac4/Psmd11/Uba52/Psmc1/Maml3/Psmd6/Psma5/Smad4/Psmd2/Psmb7/Psmb4/Psmb6/Kat2a/Psmd1/Smurf2/Kat2b/Cbfb/Psmd14/Maml1/Ctnnb1/Rbpj/Smurf1/Maml2/Tcf7l2	R-MMU-2559585	Oncogene Induced Senescence	12	-0.435851	-1.12345	0.31185	0.700711	0.648019	1678	tags=58%, list=23%, signal=45%	Ubc/Mdm4/Ets1/Mdm2/Ets2/Mapk1/Cdk6
R-MMU-8963899	Plasma lipoprotein remodeling	8	0.465412	1.03424	0.41133	0.953598	0.925459	870	tags=38%, list=10%, signal=34%	Lpl/Pltp/Abcg1	R-MMU-9840310	Glycosphingolipid catabolism	13	-0.427887	-1.11217	0.317328	0.700711	0.648019	819	tags=23%, list=11%, signal=21%	Arsb/Hexb/Galc
R-MMU-196854	Metabolism of vitamins and cofactors	91	-0.27524	-1.03389	0.393888	0.953598	0.925459	1270	tags=27%, list=15%, signal=24%	Aco1/Mmut/Idh1/Slc23a2/Nmnat3/Acaca/Lrp1/Pdss2/Pccb/Nadk2/Apoe/Vkorc1l1/Pdxk/Nampt/Sdc4/Pcca/Mtr/Slc25a51/Acp5/Cd38/Mthfd1l/Nt5e/Pank3/Lrp12/Enpp1	R-MMU-5218859	Regulated Necrosis	36	0.349655	1.10991	0.317254	0.700711	0.648019	371	tags=11%, list=5%, signal=11%	Il1b/Tradd/Chmp6/Stub1
R-MMU-388844	Receptor-type tyrosine-protein phosphatases	6	0.50202	1.03277	0.407595	0.953598	0.925459	671	tags=33%, list=8%, signal=31%	Ppfia4/Il1rap	R-MMU-202733	Cell surface interactions at the vascular wall	48	0.326484	1.10637	0.313544	0.700711	0.648019	920	tags=25%, list=13%, signal=22%	Col1a1/Col1a2/Fn1/Hras/Jchain/Cd74/Slc7a5/Lck/Slc3a2/Slc16a1/Ptpn6/Bsg
R-MMU-9629569	Protein hydroxylation	14	-0.414356	-1.03239	0.429952	0.953598	0.925459	3613	tags=79%, list=43%, signal=45%	Zc3h15/Rps6/Rpl27a/Drg1/Riox1/U2af2/Ogfod1/Rps23/Rwdd1/Drg2/Jmjd6	R-MMU-68867	Assembly of the pre-replicative complex	65	0.306695	1.09549	0.311927	0.700711	0.648019	2663	tags=49%, list=36%, signal=32%	Psmc2/Anapc7/Psmd2/Adrm1/Psmc5/Psmc4/Cdc16/Psmd3/Psmd12/Psmc3/Psmb4/Psma4/Psmd8/Anapc2/Anapc15/Ube2s/Ube2d1/Psma5/Psmb5/Psmd7/Psmd11/Anapc4/Psmc1/Psmd13/Psmb1/Psma6/Psmd1/Psmb6/Orc3/Ubb/Rps27a/Psmb7
R-MMU-174577	Activation of C3 and C5	3	0.604204	1.03217	0.414758	0.953598	0.925459	948	tags=67%, list=11%, signal=59%	Cfp/C3	R-MMU-196849	Metabolism of water-soluble vitamins and cofactors	49	-0.296611	-1.07246	0.316017	0.700711	0.648019	1572	tags=33%, list=21%, signal=26%	Mmadhc/Aasdhppt/Tpk1/Pcca/Nadk/Lmbrd1/Cd38/Nadk2/Nampt/Nt5e/Mthfd1l/Fasn/Pank3/Ppcdc/Slc25a51/Slc25a19
R-MMU-69202	Cyclin E associated events during G1/S transition	53	-0.303833	-1.03088	0.403537	0.953598	0.925459	4277	tags=58%, list=51%, signal=29%	Rps27a/Psma2/Psmd8/Psma1/Psma6/Psmb2/Psmd11/Uba52/Skp1/Psmc1/Psmd6/Ccnh/Psma5/Cul1/Psmd2/Cdc25a/Cdk7/Psmb7/Psmb4/Cdk2/Rb1/Psmb6/Psmd1/Akt1/Cdk4/Psmd14/Mnat1/Cks1b/Akt3/Skp2/Cables1	R-MMU-983168	Antigen processing: Ubiquitination & Proteasome degradation	196	-0.232559	-1.05242	0.313817	0.700711	0.648019	2017	tags=32%, list=28%, signal=24%	Ube2h/Ube2z/Anapc10/Herc2/Cdc26/Uba3/Fbxl3/Ube2w/Ube2k/Huwe1/Rnf111/Cdc27/Ube3c/Ubr1/Fbxw11/Cul3/Trim39/Unkl/Rbbp6/Fbxw4/Rnf115/Herc1/Ube2f/Fbxl20/Ube3a/Npepps/Itch/Rnf6/Ubr2/Mex3c/Cdc23/Dzip3/Znrf1/Dtx3l/Gan/Fbxo11/Asb7/Ube2g1/Fbxw7/Trim11/Smurf2/Hectd2/Lnpep/Trip12/Rnf41/Herc3/Fbxl4/Arih2/Klhl2/Sh3rf1/Cblb/Ube2d3/Rnf130/Hace1/Herc6/Arel1/Klhl42/Trim41/Klhl5/Socs1/Siah2/Herc4
R-MMU-4086400	PCP/CE pathway	56	-0.300312	-1.02896	0.395425	0.953598	0.925459	4277	tags=57%, list=51%, signal=28%	Rps27a/Psma2/Psmd8/Psma1/Psma6/Psmb2/Psmd11/Uba52/Psmc1/Pfn1/Psmd6/Psma5/Psmd2/Ap2b1/Dvl1/Psmb7/Psmb4/Ap2s1/Cltb/Psmb6/Psmd1/Ap2m1/Smurf2/Daam1/Cltc/Psmd14/Dvl2/Fzd7/Ap2a1/Smurf1/Ap2a2/Prkca	R-MMU-9006934	Signaling by Receptor Tyrosine Kinases	215	-0.229899	-1.05125	0.31477	0.700711	0.648019	1485	tags=30%, list=20%, signal=24%	Rasa1/Mtor/Cltc/Elmo2/Prkca/Stat5b/Spred1/Pxn/Itch/Rock2/Polr2l/Ap2a1/Ctnna1/Rps6ka3/Mknk1/Ncbp2/Creb1/Furin/Wwox/Sos1/Ntrk3/Pdpk1/Prkce/Jak2/Ep300/Kidins220/Mapk1/Cbl/Ppp2r1b/Ctnnb1/Ptk2b/Rapgef1/Gga3/Spred2/Insr/Pag1/Plcg1/Elmo1/Stat3/Atp6v1b2/Rnf41/Prkcb/Itgb3/Erbin/Memo1/Pik3ca/Ranbp9/Frs2/Pde3b/Akt3/Pik3r1/Jak3/Tnk2/Crk/Ptpn12/Hsp90aa1/Ptprj/Mapkapk3/Nck2/Atp6v1d/Rps6ka5/Crkl/Lyn/Itgav
R-MMU-72165	mRNA Splicing - Minor Pathway	44	-0.317728	-1.02885	0.408333	0.953598	0.925459	2888	tags=34%, list=35%, signal=22%	Sf3b5/Polr2l/Prpf8/Snrpe/Polr2i/Srsf2/Polr2h/Eftud2/Sf3b3/Ncbp1/Gtf2f2/Snrpd1/Srsf1/Snrnp25/Snrpf	R-MMU-888590	GABA synthesis, release, reuptake and degradation	4	-0.628818	-1.15107	0.319018	0.70184	0.649063	1528	tags=75%, list=21%, signal=59%	Hspa8/Stx1a/Dnajc5
R-MMU-9006936	Signaling by TGFB family members	69	0.292564	1.02834	0.392771	0.953598	0.925459	301	tags=4%, list=4%, signal=4%	Fbn1/Fstl1/Aph1b	R-MMU-112043	PLC beta mediated events	17	-0.397767	-1.12166	0.318658	0.70184	0.649063	1413	tags=35%, list=19%, signal=29%	Prkca/Adcy7/Mapk1/Gna11/Gnaq/Plcb4
R-MMU-8939236	RUNX1 regulates transcription of genes involved in differentiation of HSCs	45	-0.316163	-1.02765	0.416807	0.953598	0.925459	4277	tags=58%, list=51%, signal=28%	Rps27a/Psma2/Psmd8/Psma1/Psma6/Psmb2/Psmd11/Uba52/Psmc1/Psmd6/Ccnh/Psma5/Psmd2/Itch/Cdk7/Psmb7/Psmb4/Ldb1/Psmb6/Psmd1/Cbfb/Psmd14/Abl1/Mnat1/Tcf3/Tcf12	R-MMU-77348	Beta oxidation of octanoyl-CoA to hexanoyl-CoA	5	0.581372	1.14269	0.322068	0.704344	0.651378	2835	tags=80%, list=39%, signal=49%	Hadha/Echs1/Hadhb/Acadm
R-MMU-1963640	GRB2 events in ERBB2 signaling	5	0.521292	1.0258	0.426273	0.953598	0.925459	2535	tags=80%, list=30%, signal=56%	Hras/Kras/Nrg1/Grb2	R-MMU-74751	Insulin receptor signalling cascade	17	0.425188	1.12752	0.321905	0.704344	0.651378	6	tags=6%, list=0%, signal=6%	Ins1
R-MMU-1592230	Mitochondrial biogenesis	9	0.450846	1.02578	0.418605	0.953598	0.925459	1915	tags=56%, list=23%, signal=43%	mt-Atp6/Sod2/Gabpb1/Glud1/Cycs	R-MMU-5099900	WNT5A-dependent internalization of FZD4	10	-0.465699	-1.12213	0.321429	0.704344	0.651378	1454	tags=40%, list=20%, signal=32%	Cltc/Prkca/Ap2a1/Prkcb
R-MMU-9033241	Peroxisomal protein import	38	-0.321666	-1.02576	0.412724	0.953598	0.925459	1276	tags=37%, list=15%, signal=31%	Crot/Hsd17b4/Gnpat/Zfand6/Pex7/Usp9x/Pex5/Idh1/Agps/Pex1/Nudt19/Paox/Pex13/Acox1	R-MMU-2173789	TGF-beta receptor signaling activates SMADs	24	0.381273	1.10588	0.320755	0.704344	0.651378	639	tags=12%, list=9%, signal=11%	Fbn1/Stub1/Ube2m
R-MMU-112315	Transmission across Chemical Synapses	58	-0.297072	-1.02555	0.413399	0.953598	0.925459	3330	tags=48%, list=40%, signal=29%	Comt/Creb1/Calm2/Gng10/Cask/Ap2b1/Gng12/Gnb1/Ppfia1/Adcy9/Ap2s1/Prkaca/Naaa/Ap2m1/Dlg1/Camk2d/Plcb1/Apba1/Prkacb/Adcy7/Slc38a2/Ap2a1/Ap2a2/Prkca/Dnajc5/Gng2/Epb41l1/Glul	R-MMU-933542	TRAF6 mediated NF-kB activation	10	0.472662	1.11374	0.323194	0.70576	0.652688	611	tags=30%, list=8%, signal=28%	Nfkbib/App/Nfkb2
R-MMU-1855183	Synthesis of IP2, IP, and Ins in the cytosol	8	0.459854	1.02189	0.421182	0.953598	0.925459	244	tags=25%, list=3%, signal=24%	Isyna1/Inpp4b	R-MMU-112412	SOS-mediated signalling	2	-0.730343	-1.13585	0.325444	0.709622	0.656259	1975	tags=100%, list=27%, signal=73%	Sos1
R-MMU-8978868	Fatty acid metabolism	87	-0.273076	-1.02065	0.398305	0.953598	0.925459	2113	tags=29%, list=25%, signal=22%	Abcc1/Dbi/Acsl3/Hacd3/Hadh/Hpgds/Acly/Pon3/Hsd17b12/Elovl5/Mmut/Cpt1a/Morc2a/Lta4h/Pon2/Tbxas1/Nudt19/Acaca/Rxra/Pccb/Pcca/Acbd6/Acox1/Fads1/Scd2	R-MMU-1433557	Signaling by SCF-KIT	21	-0.372206	-1.10417	0.326271	0.710375	0.656956	1413	tags=43%, list=19%, signal=35%	Prkca/Stat5b/Sos1/Jak2/Cbl/Stat3/Pik3ca/Pik3r1/Lyn
R-MMU-112382	Formation of RNA Pol II elongation complex	50	-0.304977	-1.01961	0.417349	0.953598	0.925459	3419	tags=46%, list=41%, signal=27%	Ccnh/Iws1/Tcea1/Polr2k/Ercc3/Eloc/Gtf2h5/Ccnt1/Polr2l/Cdk7/Polr2i/Cdc73/Nelfe/Polr2h/Ccnt2/Ctdp1/Gtf2h1/Ncbp1/Eaf1/Mnat1/Gtf2f2/Mllt3/Ell	R-MMU-1483248	Synthesis of PIPs at the ER membrane	4	-0.625769	-1.14549	0.327198	0.711343	0.657851	2741	tags=100%, list=37%, signal=63%	Mtmr2/Sbf1/Pi4ka
R-MMU-75955	RNA Polymerase II Transcription Elongation	50	-0.304977	-1.01961	0.417349	0.953598	0.925459	3419	tags=46%, list=41%, signal=27%	Ccnh/Iws1/Tcea1/Polr2k/Ercc3/Eloc/Gtf2h5/Ccnt1/Polr2l/Cdk7/Polr2i/Cdc73/Nelfe/Polr2h/Ccnt2/Ctdp1/Gtf2h1/Ncbp1/Eaf1/Mnat1/Gtf2f2/Mllt3/Ell	R-MMU-5684264	MAP3K8 (TPL2)-dependent MAPK1/3 activation	12	-0.431768	-1.11292	0.328482	0.713082	0.65946	2671	tags=58%, list=37%, signal=37%	Ubc/Skp1/Ikbkb/Nfkb1/Fbxw11/Ikbkg/Map3k8
R-MMU-391160	Signal regulatory protein family interactions	8	0.458408	1.01867	0.423645	0.953598	0.925459	1459	tags=38%, list=18%, signal=31%	Gm5150/Ptk2b/Tyrobp	R-MMU-74182	Ketone body metabolism	4	0.617897	1.15728	0.335283	0.713142	0.659515	2357	tags=75%, list=32%, signal=51%	Oxct1/Hmgcl/Acat1
R-MMU-2262752	Cellular responses to stress	354	-0.225632	-1.01028	0.409091	0.953598	0.925459	2768	tags=31%, list=33%, signal=21%	Dnajc2/Mbtps2/Rheb/Mink1/Psmb7/Cox6c/Prdx1/Mapkapk5/Eif2s3x/Ubn1/Psmb4/Hdac3/Rpa1/Tbl1x/Rpa3/Slc38a9/Lamtor3/Nup155/Rbbp7/Ncoa2/Foxo3/Nploc4/Anapc5/Pom121/Cdk2/Ep400/Rbbp4/Mbtps1/Mapk14/Carm1/Nup133/Rb1/Suz12/Stip1/Dync1i2/Psmb6/Dync1h1/Cdc27/Cox7c/Blvra/Psmd1/Nup62/Akt1/Abcc1/Cdc23/Mapk1/Seh1l/Atp6v0c/Anapc1/Tlr4/Tuba1b/Dynll2/Nup93/Cul2/Camk2d/Nup188/Phb2/Egln3/Mapk7/Atp6v0d1/Hsbp1/Atp6v1c1/Tbl…	R-MMU-75072	mRNA Editing	3	-0.663318	-1.1373	0.333333	0.713142	0.659515	1182	tags=67%, list=16%, signal=56%	Adar/Apobec3
R-MMU-72695	Formation of the ternary complex, and subsequently, the 43S complex	51	-0.300307	-1.0086	0.428571	0.953598	0.925459	4444	tags=67%, list=53%, signal=31%	Rps27/Rps6/Rps16/Rps4x/Rps3/Rps27a/Eif2s2/Rps7/Rps3a1/Rps10/Rps27l/Rps2/Rps12/Eif1ax/Rps8/Eif3i/Rps24/Eif3a/Rps21/Rps14/Eif3l/Rps26/Rps18/Rps19/Rps23/Eif3e/Eif2s3x/Rps15a/Rps25/Eif3b/Rps17/Eif3j1/Rps29/Rps28	R-MMU-9854311	Maturation of TCA enzymes and regulation of TCA cycle	15	0.439173	1.13599	0.332707	0.713142	0.659515	2447	tags=60%, list=33%, signal=40%	Sdhaf1/Isca1/Idh2/Sdhb/Iscu/Fxn/Nfs1/Acat1/Sdhaf4
R-MMU-5358351	Signaling by Hedgehog	79	-0.271233	-1.00389	0.42571	0.953598	0.925459	2726	tags=30%, list=33%, signal=21%	Psmb7/Adcy9/Erlec1/Psmb4/Prkaca/Cdc73/Psmb6/Psmd1/Tuba1b/Smurf2/Sel1l/Sufu/Psmd14/Prkacb/Ift140/Adcy7/Rpgrip1l/Syvn1/Arrb1/Ift88/Spopl/Smurf1/Dync2h1/Kif3a	R-MMU-68952	DNA replication initiation	7	-0.513566	-1.12337	0.336735	0.713142	0.659515	2358	tags=71%, list=32%, signal=48%	Pole4/Pola2/Pole2/Pola1/Prim2
R-MMU-166058	MyD88:MAL(TIRAP) cascade initiated on plasma membrane	70	0.284663	1.00284	0.428916	0.953598	0.925459	1126	tags=23%, list=14%, signal=20%	Usp18/Nfkbib/Dusp7/Nfkb1/Nfkb2/Jun/Nod1/Irak2/Mapkapk2/Map2k3/Ppp2cb/Ubb/Nfkbia/Ube2v1/Tirap/Rela	R-MMU-112411	MAPK1 (ERK2) activation	7	-0.513485	-1.12319	0.336735	0.713142	0.659515	967	tags=43%, list=13%, signal=37%	Jak2/Mapk1/Tyk2
R-MMU-168179	Toll Like Receptor TLR1:TLR2 Cascade	70	0.284663	1.00284	0.428916	0.953598	0.925459	1126	tags=23%, list=14%, signal=20%	Usp18/Nfkbib/Dusp7/Nfkb1/Nfkb2/Jun/Nod1/Irak2/Mapkapk2/Map2k3/Ppp2cb/Ubb/Nfkbia/Ube2v1/Tirap/Rela	R-MMU-375165	NCAM signaling for neurite out-growth	12	0.457562	1.11188	0.333973	0.713142	0.659515	217	tags=17%, list=3%, signal=16%	Col3a1/Hras
R-MMU-168188	Toll Like Receptor TLR6:TLR2 Cascade	70	0.284663	1.00284	0.428916	0.953598	0.925459	1126	tags=23%, list=14%, signal=20%	Usp18/Nfkbib/Dusp7/Nfkb1/Nfkb2/Jun/Nod1/Irak2/Mapkapk2/Map2k3/Ppp2cb/Ubb/Nfkbia/Ube2v1/Tirap/Rela	R-MMU-5654687	Downstream signaling of activated FGFR1	10	-0.461395	-1.11176	0.336134	0.713142	0.659515	1042	tags=50%, list=14%, signal=43%	Sos1/Plcg1/Pik3ca/Frs2/Pik3r1
R-MMU-181438	Toll Like Receptor 2 (TLR2) Cascade	70	0.284663	1.00284	0.428916	0.953598	0.925459	1126	tags=23%, list=14%, signal=20%	Usp18/Nfkbib/Dusp7/Nfkb1/Nfkb2/Jun/Nod1/Irak2/Mapkapk2/Map2k3/Ppp2cb/Ubb/Nfkbia/Ube2v1/Tirap/Rela	R-MMU-5654708	Downstream signaling of activated FGFR3	10	-0.461395	-1.11176	0.336134	0.713142	0.659515	1042	tags=50%, list=14%, signal=43%	Sos1/Plcg1/Pik3ca/Frs2/Pik3r1
R-MMU-5357801	Programmed Cell Death	106	0.267396	0.99856	0.425791	0.953598	0.925459	1029	tags=18%, list=12%, signal=16%	Il1b/Il1a/Gsdme/Casp4/Lmnb1/Pmaip1/Gsn/Mlkl/Il18/Casp1/Ripk3/Fas/Flot1/Stk26/Chmp4b/Gsdmd/Birc2/Ubb/Tjp2	R-MMU-5654716	Downstream signaling of activated FGFR4	10	-0.461395	-1.11176	0.336134	0.713142	0.659515	1042	tags=50%, list=14%, signal=43%	Sos1/Plcg1/Pik3ca/Frs2/Pik3r1
R-MMU-1369062	ABC transporters in lipid homeostasis	9	-0.475632	-1.04635	0.430894	0.953721	0.925578	1736	tags=44%, list=21%, signal=35%	Pex19/Abcd2/Abca9/Abcd3	R-MMU-1638074	Keratan sulfate/keratin metabolism	12	-0.430901	-1.11069	0.330561	0.713142	0.659515	610	tags=33%, list=8%, signal=31%	B4galt1/Hexb/St3gal3/B4galt5
R-MMU-8875656	MET receptor recycling	8	-0.498529	-1.05619	0.432886	0.953945	0.925796	1247	tags=38%, list=15%, signal=32%	Crk/Hgf/Gab1	R-MMU-76061	RNA Polymerase III Transcription Initiation From Type 1 Promoter	23	0.385411	1.10598	0.333333	0.713142	0.659515	1607	tags=39%, list=22%, signal=31%	Gtf3a/Polr3d/Polr3c/Polr2e/Gtf3c6/Polr2h/Polr3e/Crcp/Polr2f
R-MMU-3232118	SUMOylation of transcription factors	10	-0.460354	-1.04443	0.433498	0.953945	0.925796	2754	tags=60%, list=33%, signal=40%	Ube2i/Trp53bp1/Sumo3/Mitf/Pias1/Pias2	R-MMU-606279	Deposition of new CENPA-containing nucleosomes at the centromere	18	0.408683	1.10241	0.335835	0.713142	0.659515	1814	tags=39%, list=25%, signal=29%	H2ax/Cenpx/Cenpa/Npm1/Ruvbl1/Rbbp7/H2ac20
R-MMU-69563	p53-Dependent G1 DNA Damage Response	46	-0.310821	-1.01804	0.432836	0.953945	0.925796	4277	tags=52%, list=51%, signal=26%	Rps27a/Psma2/Psmd8/Psma1/Psma6/Psmb2/Psmd11/Uba52/Psmc1/Psmd6/Psma5/Mdm4/Psmd2/Cop1/Psmb7/Psmb4/Cdk2/Zfp385a/Psmb6/Psmd1/Psmd14/Chek2/Atm/Phf20	R-MMU-774815	Nucleosome assembly	18	0.408683	1.10241	0.335835	0.713142	0.659515	1814	tags=39%, list=25%, signal=29%	H2ax/Cenpx/Cenpa/Npm1/Ruvbl1/Rbbp7/H2ac20
R-MMU-69580	p53-Dependent G1/S DNA damage checkpoint	46	-0.310821	-1.01804	0.432836	0.953945	0.925796	4277	tags=52%, list=51%, signal=26%	Rps27a/Psma2/Psmd8/Psma1/Psma6/Psmb2/Psmd11/Uba52/Psmc1/Psmd6/Psma5/Mdm4/Psmd2/Cop1/Psmb7/Psmb4/Cdk2/Zfp385a/Psmb6/Psmd1/Psmd14/Chek2/Atm/Phf20	R-MMU-2995410	Nuclear Envelope (NE) Reassembly	45	0.328971	1.10068	0.330882	0.713142	0.659515	572	tags=13%, list=8%, signal=12%	Tuba1c/Chmp6/Tuba1a/Nup37/Tubb4b/Cc2d1b
R-MMU-9013405	RHOD GTPase cycle	33	0.33653	1.01945	0.434447	0.954657	0.926487	968	tags=21%, list=12%, signal=19%	Arhgap5/Lmnb1/Steap3/Whamm/Add3/Golga2/Tor1aip1	R-MMU-9855142	Cellular responses to mechanical stimuli	43	-0.307202	-1.07808	0.330416	0.713142	0.659515	1889	tags=37%, list=26%, signal=28%	Nfkb1/Gnb1/Pkn2/Gng10/Ppp2r2a/Ikbkg/Mtor/Abl1/Pdpk1/Pde4d/Ppp2r1b/Gna11/Gng2/Gnaq/Itgb3/Itgav
R-MMU-198693	AKT phosphorylates targets in the nucleus	8	-0.497552	-1.05412	0.436242	0.955845	0.92764	2444	tags=62%, list=29%, signal=44%	Creb1/Foxo3/Foxo1/Akt1/Akt3	R-MMU-9860931	Response of endothelial cells to shear stress	43	-0.307202	-1.07808	0.330416	0.713142	0.659515	1889	tags=37%, list=26%, signal=28%	Nfkb1/Gnb1/Pkn2/Gng10/Ppp2r2a/Ikbkg/Mtor/Abl1/Pdpk1/Pde4d/Ppp2r1b/Gna11/Gng2/Gnaq/Itgb3/Itgav
R-MMU-69541	Stabilization of p53	42	-0.311212	-1.00668	0.435644	0.955845	0.92764	4277	tags=52%, list=51%, signal=26%	Rps27a/Psma2/Psmd8/Psma1/Psma6/Psmb2/Psmd11/Uba52/Psmc1/Psmd6/Psma5/Mdm4/Psmd2/Cop1/Psmb7/Psmb4/Psmb6/Psmd1/Psmd14/Chek2/Atm/Phf20	R-MMU-5653656	Vesicle-mediated transport	358	0.22493	1.04599	0.335494	0.713142	0.659515	1261	tags=18%, list=17%, signal=16%	Ins1/Hp/Hbb-bt/Hbb-bs/Sparc/Tbc1d17/Cd55/Tmed3/Mvb12a/Tuba1c/Bnip1/Chmp6/Cog8/Tuba1a/Jchain/Calr/Bin1/App/Cope/Use1/Vps45/Vps51/Tubb4b/Napa/Trappc5/Pacsin1/Hps4/Apol7e/Cops6/Arfgap2/Necap2/Cog1/Apoe/Trappc6a/Cyth3/Cyth2/Ctsz/Dnase2a/Ldlrap1/Stx4a/Actg1/Dctn1/Actb/Cog6/Bloc1s1/Fth1/Ubqln2/Copb2/Golga2/Cops3/Cops7b/Arpc4/Stx6/Dennd1c/Kif3b/Cops8/Trappc10/Vps28/Dctn5/Surf4/Cyth4/Rab4a/Tbc1d10c/Txndc…
R-MMU-193775	Synthesis of bile acids and bile salts via 24-hydroxycholesterol	2	0.688745	1.06422	0.43908	0.956489	0.928265	2596	tags=100%, list=31%, signal=69%	Cyp27a1/Hsd3b7	R-MMU-380270	Recruitment of mitotic centrosome proteins and complexes	53	0.316612	1.0831	0.339483	0.715878	0.662045	1286	tags=28%, list=18%, signal=23%	Haus2/Haus8/Tuba1a/Tubb4b/Plk4/Nde1/Cep57/Csnk1e/Dctn1/Sfi1/Tubgcp5/Ssna1/Cdk5rap2/Cdk11b/Tuba4a
R-MMU-156584	Cytosolic sulfonation of small molecules	8	-0.496004	-1.05084	0.439597	0.956489	0.928265	1911	tags=62%, list=23%, signal=48%	Slc35b3/Papss2/Slc26a2/Bpnt2/Bpnt1	R-MMU-380287	Centrosome maturation	53	0.316612	1.0831	0.339483	0.715878	0.662045	1286	tags=28%, list=18%, signal=23%	Haus2/Haus8/Tuba1a/Tubb4b/Plk4/Nde1/Cep57/Csnk1e/Dctn1/Sfi1/Tubgcp5/Ssna1/Cdk5rap2/Cdk11b/Tuba4a
R-MMU-9020591	Interleukin-12 signaling	4	-0.58518	-1.04301	0.439103	0.956489	0.928265	2150	tags=75%, list=26%, signal=56%	P4hb/Stat4/Tyk2	R-MMU-3108232	SUMO E3 ligases SUMOylate target proteins	112	-0.251607	-1.05633	0.33871	0.715878	0.662045	1050	tags=17%, list=14%, signal=15%	Sumo3/Satb1/Ep300/Uhrf2/Xrcc4/Trp53bp1/Stag1/Stag2/Nup210/Mrtfa/Hipk2/Nup153/Pias2/Phc3/Rora/Nr3c1/Hdac4/Nup62/Nrip1
R-MMU-9730414	MITF-M-regulated melanocyte development	25	-0.350849	-1.01542	0.440262	0.956489	0.928265	3509	tags=64%, list=42%, signal=37%	Mapk3/Gsk3b/Mark3/Sin3a/Sirt1/Hint1/Eef1e1/Mapk14/Mapk1/Mitf/Aimp2/Xpo1/Ctnnb1/Akt3/Myo5a/Tcf7l2	R-MMU-8985947	Interleukin-9 signaling	5	-0.574882	-1.13216	0.344689	0.719075	0.665002	1403	tags=60%, list=19%, signal=49%	Stat5b/Stat3/Jak3
R-MMU-73887	Death Receptor Signaling	97	0.274983	1.00644	0.440299	0.956489	0.928265	1167	tags=19%, list=14%, signal=16%	Traf1/Tnf/Myd88/Optn/Aph1b/Rnf31/Tnfaip3/Nfkb1/Arhgef3/Fas/Tax1bp1/Fgd2/Mapkapk2/Birc2/Ubb/Nfkbia/Rela/Vav1	R-MMU-9020958	Interleukin-21 signaling	7	-0.505973	-1.10676	0.342857	0.719075	0.665002	1403	tags=43%, list=19%, signal=35%	Stat5b/Stat3/Jak3
R-MMU-450531	Regulation of mRNA stability by proteins that bind AU-rich elements	68	-0.279156	-0.994844	0.43824	0.956489	0.928265	4317	tags=54%, list=52%, signal=26%	Set/Hspa8/Rps27a/Psma2/Psmd8/Psma1/Psma6/Psmb2/Psmd11/Exosc9/Uba52/Psmc1/Nup214/Psmd6/Psma5/Elavl1/Psmd2/Exosc1/Exosc7/Pabpc1/Eif4g1/Psmb7/Psmb4/Dis3/Psmb6/Dcp1a/Parn/Psmd1/Akt1/Khsrp/Xpo1/Psmd14/Zfp36l1/Tnpo1/Prkca/Hspa1b/Hspa1a	R-MMU-68616	Assembly of the ORC complex at the origin of replication	7	-0.503525	-1.1014	0.344898	0.719075	0.665002	2540	tags=57%, list=35%, signal=37%	Orc5/Kpnb1/Kpna1/Orc4
R-MMU-5666185	RHO GTPases Activate Rhotekin and Rhophilins	2	0.681545	1.0531	0.443678	0.95837	0.93009	2656	tags=100%, list=32%, signal=68%	Rhoa/Tax1bp3	R-MMU-5654726	Negative regulation of FGFR1 signaling	14	-0.414094	-1.09389	0.344681	0.719075	0.665002	1139	tags=57%, list=16%, signal=48%	Ubc/Ppp2r1a/Braf/Grb2/Mknk1/Mapk1/Cbl/Frs2
R-MMU-75157	FasL/ CD95L signaling	2	0.679651	1.05017	0.443678	0.95837	0.93009	616	tags=50%, list=7%, signal=46%	Fas	R-MMU-5654732	Negative regulation of FGFR3 signaling	14	-0.414094	-1.09389	0.344681	0.719075	0.665002	1139	tags=57%, list=16%, signal=48%	Ubc/Ppp2r1a/Braf/Grb2/Mknk1/Mapk1/Cbl/Frs2
R-MMU-9845614	Sphingolipid catabolism	5	-0.553841	-1.03943	0.441971	0.95837	0.93009	369	tags=80%, list=4%, signal=77%	Sgpp1/Aldh3b1/Acer3/Sgpl1	R-MMU-5654733	Negative regulation of FGFR4 signaling	14	-0.414094	-1.09389	0.344681	0.719075	0.665002	1139	tags=57%, list=16%, signal=48%	Ubc/Ppp2r1a/Braf/Grb2/Mknk1/Mapk1/Cbl/Frs2
R-MMU-2029481	FCGR activation	8	0.452637	1.00585	0.44335	0.95837	0.93009	717	tags=38%, list=9%, signal=34%	Hck/Fgr/Fcgr1	R-MMU-140342	Apoptosis induced DNA fragmentation	9	0.474944	1.09094	0.344633	0.719075	0.665002	781	tags=33%, list=11%, signal=30%	H1f4/H1f2/H1f0
R-MMU-977347	Serine metabolism	4	-0.583248	-1.03956	0.445513	0.960261	0.931925	3023	tags=75%, list=36%, signal=48%	Serinc5/Serinc1/Serinc3	R-MMU-1483257	Phospholipid metabolism	104	-0.251809	-1.05566	0.344902	0.719075	0.665002	1326	tags=29%, list=18%, signal=24%	Ocrl/Pik3cd/Pi4ka/Inpp4b/Cds2/Pip4k2b/Selenoi/Osbpl8/Pip5k1c/Agpat4/Ptdss1/Slc44a2/Miga1/Inpp4a/Lpcat1/Ddhd1/Cpne1/Plekha2/Mtm1/Lpgat1/Rab14/Mtmr1/Cept1/Pik3ca/Ptpn13/Pik3r5/Pi4kb/Pik3r1/Inpp5d/Tnfaip8
R-MMU-72731	Recycling of eIF2:GDP	8	0.451467	1.00325	0.445813	0.960261	0.931925	1203	tags=50%, list=14%, signal=43%	Eif2b4/Eif2b2/Eif2b5/Eif2s1	R-MMU-8939236	RUNX1 regulates transcription of genes involved in differentiation of HSCs	45	0.32493	1.08715	0.345588	0.719487	0.665383	2663	tags=58%, list=36%, signal=37%	Psmc2/Psmd2/Adrm1/Psmc5/Psmc4/Psmd3/Psmd12/Psmc3/Psmb4/Psma4/Psmd8/Cdk7/Psma5/Psmb5/Psmd7/Psmd11/Ccnh/Psmc1/Psmd13/Psmb1/Psma6/Psmd1/Psmb6/Ubb/Rps27a/Psmb7
R-MMU-3299685	Detoxification of Reactive Oxygen Species	26	0.352366	1.01554	0.446753	0.960929	0.932574	992	tags=27%, list=12%, signal=24%	Ncf2/Sod2/Gstp1/Txnrd1/Ncf4/Cybb/Gpx1	R-MMU-111447	Activation of BAD and translocation to mitochondria	10	-0.459199	-1.10647	0.346639	0.720102	0.665952	1536	tags=30%, list=21%, signal=24%	Ywhae/Ywhag/Bcl2
R-MMU-9031628	NGF-stimulated transcription	5	-0.550635	-1.03341	0.448331	0.961609	0.933234	3504	tags=80%, list=42%, signal=46%	Egr2/Creb1/Sgk1/Nab2	R-MMU-5689603	UCH proteinases	61	0.30621	1.0823	0.347349	0.720102	0.665952	2719	tags=54%, list=37%, signal=34%	Psmc2/Ino80b/Psmd2/Mcrs1/Adrm1/Psmc5/Psmc4/Actb/Psmd3/Psmd12/Psmc3/Psmb4/Actl6a/Psma4/Psmd8/Ruvbl1/Bap1/Tfpt/H2ac20/Psma5/Psmb5/Psmd7/Psmd11/Psmc1/Psmd13/Psmb1/Psma6/Psmd1/Psmb6/Ubb/Rps27a/Psmb7/Ino80
R-MMU-156842	Eukaryotic Translation Elongation	5	0.506062	0.995834	0.447721	0.961609	0.933234	4120	tags=100%, list=49%, signal=51%	Eef1d/Eef1a1/Eef1b2/Eef1g/Eef2	R-MMU-9013408	RHOG GTPase cycle	45	-0.300745	-1.0634	0.347162	0.720102	0.665952	1713	tags=27%, list=23%, signal=21%	Prex1/Vrk2/Tfrc/Elmo2/Iqgap2/Hspe1/Arhgap35/Arhgap39/Erbin/Arhgap1/Pik3r1/Dock5
R-MMU-114452	Activation of BH3-only proteins	17	-0.3856	-1.01624	0.449045	0.961788	0.933407	1046	tags=35%, list=13%, signal=31%	Ywhag/Dynll2/Bmf/Bcl2/Mapk8/Ppp3r1	R-MMU-8874211	CREB3 factors activate genes	3	-0.659505	-1.13077	0.349112	0.722741	0.668392	1867	tags=100%, list=26%, signal=75%	Mbtps1/Crebrf
R-MMU-9617629	Regulation of FOXO transcriptional activity by acetylation	5	-0.549444	-1.03118	0.449921	0.962312	0.933916	3117	tags=100%, list=37%, signal=63%	Sirt1/Foxo3/Foxo1/Kat2b	R-MMU-8849470	PTK6 Regulates Cell Cycle	2	0.748247	1.13556	0.351515	0.72476	0.670259	1126	tags=50%, list=15%, signal=42%	Cdk4
R-MMU-5654687	Downstream signaling of activated FGFR1	11	-0.442205	-1.02472	0.451718	0.963456	0.935026	1494	tags=36%, list=18%, signal=30%	Frs2/Pik3ca/Pik3r1/Gab1	R-MMU-3134963	DEx/H-box helicases activate type I IFN and inflammatory cytokines production	7	0.50871	1.0932	0.351562	0.72476	0.670259	1300	tags=43%, list=18%, signal=35%	Nfkb2/Irf7/Rela
R-MMU-170660	Adenylate cyclase activating pathway	2	-0.676146	-1.02332	0.451499	0.963456	0.935026	2702	tags=100%, list=32%, signal=68%	Adcy7	R-MMU-1483206	Glycerophospholipid biosynthesis	51	0.315373	1.07083	0.351402	0.72476	0.670259	299	tags=8%, list=4%, signal=8%	Pla2g1b/Pgp/Tafazzin/Pla2g12a
R-MMU-425986	Sodium/Proton exchangers	5	-0.548527	-1.02945	0.45469	0.9674	0.938853	3382	tags=80%, list=41%, signal=48%	Slc9a7/Slc9a6/Slc9a1/Slc9a9	R-MMU-450513	Tristetraprolin (TTP, ZFP36) binds and destabilizes mRNA	15	0.430419	1.11334	0.353383	0.726481	0.671851	1380	tags=40%, list=19%, signal=33%	Exosc4/Exosc5/Exosc2/Exosc7/Exosc9/Exosc8
R-MMU-73886	Chromosome Maintenance	55	-0.293202	-0.998165	0.454844	0.9674	0.938853	3111	tags=45%, list=37%, signal=29%	Nhp2/H2ax/Pcna/Pola2/Dkc1/Cenpc1/Rpa1/Rpa3/Rbbp7/Mis18a/Cdk2/Rbbp4/Hjurp/Ankrd28/Terf2/Cenpo/Acd/Ppp6r3/Gar1/Cenpa/Lig1/H2ac8/Prim2/Pola1/Shq1	R-MMU-5654727	Negative regulation of FGFR2 signaling	15	-0.407139	-1.0955	0.353191	0.726481	0.671851	1139	tags=53%, list=16%, signal=45%	Ubc/Ppp2r1a/Braf/Grb2/Mknk1/Mapk1/Cbl/Frs2
R-MMU-8963889	Assembly of active LPL and LIPC lipase complexes	3	0.582937	0.995844	0.455471	0.9674	0.938853	113	tags=33%, list=1%, signal=33%	Lpl	R-MMU-8986944	Transcriptional Regulation by MECP2	6	-0.534015	-1.11017	0.354772	0.727307	0.672615	690	tags=67%, list=9%, signal=60%	Lbr/Sin3a/Mecp2/Hipk2
R-MMU-1483226	Synthesis of PI	3	-0.62395	-1.0305	0.456486	0.968208	0.939637	2010	tags=100%, list=24%, signal=76%	Cdipt/Cds1	R-MMU-9022692	Regulation of MECP2 expression and activity	6	-0.534015	-1.11017	0.354772	0.727307	0.672615	690	tags=67%, list=9%, signal=60%	Lbr/Sin3a/Mecp2/Hipk2
R-MMU-113501	Inhibition of replication initiation of damaged DNA by RB1/E2F1	8	-0.486152	-1.02997	0.458054	0.968838	0.940249	457	tags=62%, list=5%, signal=59%	Ppp2r1a/Pola2/Rb1/Prim2/Pola1	R-MMU-2151201	Transcriptional activation of mitochondrial biogenesis	7	0.507403	1.09039	0.355469	0.727724	0.673	1543	tags=57%, list=21%, signal=45%	Acss2/Idh2/Glud1/Sod2
R-MMU-113510	E2F mediated regulation of DNA replication	8	-0.486152	-1.02997	0.458054	0.968838	0.940249	457	tags=62%, list=5%, signal=59%	Ppp2r1a/Pola2/Rb1/Prim2/Pola1	R-MMU-2024096	HS-GAG degradation	3	0.685352	1.14645	0.357576	0.729	0.67418	2082	tags=67%, list=28%, signal=48%	Hgsnat/Gusb
R-MMU-73817	Purine ribonucleoside monophosphate biosynthesis	7	-0.503505	-1.03922	0.460396	0.96892	0.940329	2773	tags=86%, list=33%, signal=57%	Impdh2/Paics/Gmps/Gart/Atic/Ppat	R-MMU-169911	Regulation of Apoptosis	2	-0.720361	-1.12033	0.357002	0.729	0.67418	2048	tags=100%, list=28%, signal=72%	Opa1
R-MMU-6788467	IL-6-type cytokine receptor ligand interactions	6	-0.527062	-1.03378	0.46458	0.96892	0.940329	2030	tags=67%, list=24%, signal=50%	Osm/Tyk2/Il11ra1/Il6st	R-MMU-913531	Interferon Signaling	85	-0.255858	-1.03233	0.357298	0.729	0.67418	1711	tags=26%, list=23%, signal=20%	Kpna1/Raf1/Ikbkg/Ppm1b/Fancl/Eif4g3/Eif2ak2/Adar/Flnb/Camk2d/Jak2/Mapk1/Arih1/Ppp2r1b/Plcg1/Fancm/Stat3/Ifngr1/Tyk2/Socs1/Rnasel/Fkbp5
R-MMU-8849474	PTK6 Activates STAT3	2	0.667409	1.03125	0.464368	0.96892	0.940329	657	tags=50%, list=8%, signal=46%	Socs3	R-MMU-5365859	RA biosynthesis pathway	2	0.741283	1.12499	0.359596	0.730758	0.675807	1894	tags=100%, list=26%, signal=74%	Rdh14/Dhrs4
R-MMU-5624958	ARL13B-mediated ciliary trafficking of INPP5E	2	0.662166	1.02315	0.473563	0.96892	0.940329	2502	tags=50%, list=30%, signal=35%	Arl13b	R-MMU-9758274	Regulation of NF-kappa B signaling	13	-0.416565	-1.08274	0.359081	0.730758	0.675807	2842	tags=77%, list=39%, signal=47%	Usp14/Usp18/Traf6/Nlrc5/Ubc/Ikbkb/Casp8/Ikbkg/N4bp1/Traf2
R-MMU-166786	Creation of C4 and C2 activators	4	-0.57267	-1.02071	0.463141	0.96892	0.940329	2533	tags=100%, list=30%, signal=70%	C1qa/C1qc/Fcna	R-MMU-9663891	Selective autophagy	48	0.315456	1.069	0.359926	0.730758	0.675807	2726	tags=48%, list=37%, signal=30%	Tuba1c/Tuba1a/Tubb4b/Ube2v1/Atg12/Tomm40/Tuba4a/Vdac2/Park7/Tuba1b/Vdac3/Tomm22/Pcnt/Map1lc3b/Fundc1/Vdac1/Sqstm1/Tomm6/Mfn1/Ubb/Rps27a/Ube2l3/Pgam5
R-MMU-1502540	Signaling by Activin	7	-0.493892	-1.01938	0.475248	0.96892	0.940329	3509	tags=71%, list=42%, signal=41%	Mapk3/Smad4/Mapk1/Acvr1b/Acvr2a	R-MMU-210991	Basigin interactions	12	0.442066	1.07423	0.362764	0.734534	0.679298	920	tags=33%, list=13%, signal=29%	Slc7a5/Slc3a2/Slc16a1/Bsg
R-MMU-75035	Chk1/Chk2(Cds1) mediated inactivation of Cyclin B:Cdk1 complex	7	-0.493791	-1.01917	0.475248	0.96892	0.940329	292	tags=43%, list=4%, signal=41%	Ywhae/Ywhag/Chek2	R-MMU-373076	Class A/1 (Rhodopsin-like receptors)	29	0.3551	1.06652	0.362782	0.734534	0.679298	1153	tags=41%, list=16%, signal=35%	C3/Ccr7/Lpar6/Oprm1/S1pr1/Cxcr6/App/Cxcr3/Ccl6/Gpr18/Gpr132/Tbxa2r
R-MMU-6787639	GDP-fucose biosynthesis	4	-0.571758	-1.01908	0.464744	0.96892	0.940329	2485	tags=50%, list=30%, signal=35%	Fuom/Gmds	R-MMU-186797	Signaling by PDGF	22	-0.35854	-1.07399	0.36383	0.735645	0.680326	1085	tags=59%, list=15%, signal=50%	Rasa1/Stat5b/Furin/Sos1/Rapgef1/Plcg1/Stat3/Pik3ca/Pik3r1/Crk/Ptpn12/Nck2/Crkl
R-MMU-211979	Eicosanoids	2	-0.671253	-1.01591	0.465608	0.96892	0.940329	898	tags=100%, list=11%, signal=89%	Tbxas1	R-MMU-2393930	Phosphate bond hydrolysis by NUDT proteins	4	0.597919	1.11986	0.366472	0.739972	0.684327	1231	tags=50%, list=17%, signal=42%	Nudt16/Nudt9
R-MMU-8931987	RUNX1 regulates estrogen receptor mediated transcription	2	-0.669491	-1.01324	0.470899	0.96892	0.940329	1279	tags=100%, list=15%, signal=85%	Cbfb	R-MMU-5668541	TNFR2 non-canonical NF-kB pathway	59	0.302323	1.06386	0.367942	0.741924	0.686132	1437	tags=29%, list=20%, signal=23%	Ltb/Psmc2/Cd27/Psmd2/Nfkb2/Ube2m/Adrm1/Tnfrsf1a/Psmc5/Psmc4/Relb/Psmd3/Psmd12/Psmc3/Psmb4/Psma4/Psmd8
R-MMU-8874177	ATF6B (ATF6-beta) activates chaperones	2	-0.669426	-1.01315	0.470899	0.96892	0.940329	2758	tags=100%, list=33%, signal=67%	Mbtps1	R-MMU-1660517	Synthesis of PIPs at the late endosome membrane	8	-0.466886	-1.07427	0.36952	0.743073	0.687195	3086	tags=88%, list=42%, signal=51%	Pik3c3/Fig4/Mtmr2/Pik3c2a/Pik3r4/Pikfyve/Mtm1
R-MMU-114516	Disinhibition of SNARE formation	4	-0.568359	-1.01302	0.471154	0.96892	0.940329	3432	tags=75%, list=41%, signal=44%	Stxbp3/Stx4a/Prkca	R-MMU-189445	Metabolism of porphyrins	9	0.462733	1.06289	0.369115	0.743073	0.687195	2120	tags=78%, list=29%, signal=55%	Hmbs/Blvra/Cox10/Urod/Alas1/Cpox/Hmox2
R-MMU-5684264	MAP3K8 (TPL2)-dependent MAPK1/3 activation	12	0.416987	1.00931	0.461126	0.96892	0.940329	4865	tags=100%, list=58%, signal=42%	Nfkb1/Ubb/Map3k8/Tnip2/Ubc/Ikbkb/Fbxw11/Rps27a/Ikbkg/Uba52/Skp1/Cul1	R-MMU-8866904	Negative regulation of activity of TFAP2 (AP-2) family transcription factors	3	-0.643525	-1.10337	0.374753	0.743482	0.687574	1054	tags=100%, list=14%, signal=86%	Ube2i/Wwox
R-MMU-9854311	Maturation of TCA enzymes and regulation of TCA cycle	15	-0.393308	-1.00594	0.470032	0.96892	0.940329	3463	tags=60%, list=42%, signal=35%	Nfs1/Aco2/Sdhaf2/Idh2/Sdhaf4/Sdha/Sdhaf1/Sdhc/Sdhaf3	R-MMU-426117	Cation-coupled Chloride cotransporters	2	-0.708549	-1.10196	0.374753	0.743482	0.687574	796	tags=100%, list=11%, signal=89%	Slc12a6
R-MMU-5625740	RHO GTPases activate PKNs	16	-0.382097	-1.00088	0.469388	0.96892	0.940329	3101	tags=38%, list=37%, signal=24%	Ywhae/Rhob/Ncoa2/Ywhag/Rhoc/Pdpk1	R-MMU-8849474	PTK6 Activates STAT3	2	-0.708128	-1.1013	0.374753	0.743482	0.687574	638	tags=100%, list=9%, signal=91%	Stat3
R-MMU-8848021	Signaling by PTK6	32	-0.3232	-0.997391	0.469256	0.96892	0.940329	2116	tags=31%, list=25%, signal=23%	Akt1/Dock1/Cbl/Arhgap35/Rasa1/Cdk4/Hif1a/Crk/Arap1/Gpnmb	R-MMU-1296052	Ca2+ activated K+ channels	2	-0.707554	-1.10041	0.376726	0.743482	0.687574	1005	tags=100%, list=14%, signal=86%	Kcnmb4
R-MMU-9006927	Signaling by Non-Receptor Tyrosine Kinases	32	-0.3232	-0.997391	0.469256	0.96892	0.940329	2116	tags=31%, list=25%, signal=23%	Akt1/Dock1/Cbl/Arhgap35/Rasa1/Cdk4/Hif1a/Crk/Arap1/Gpnmb	R-MMU-112040	G-protein mediated events	19	-0.370591	-1.0643	0.375796	0.743482	0.687574	1413	tags=32%, list=19%, signal=26%	Prkca/Adcy7/Mapk1/Gna11/Gnaq/Plcb4
R-MMU-975577	N-Glycan antennae elongation	9	-0.453038	-0.996649	0.474797	0.96892	0.940329	3049	tags=67%, list=37%, signal=42%	Mgat4a/Mgat4b/B4galt5/Mgat5/St6gal1/B4galt1	R-MMU-1834949	Cytosolic sensors of pathogen-associated DNA	26	0.359883	1.0588	0.377111	0.743482	0.687574	798	tags=23%, list=11%, signal=21%	Nfkbib/Ddx41/Sting1/Irf3/Nfkb2/Irf7
R-MMU-5576891	Cardiac conduction	26	-0.340215	-0.994554	0.474878	0.96892	0.940329	2498	tags=42%, list=30%, signal=30%	Atp1b3/Prkaca/Stim1/Camk2d/Slc8a1/Fkbp1b/Atp1a1/Ahcyl1/Atp2a2/Kcnk6/Kcnk13	R-MMU-9012852	Signaling by NOTCH3	11	0.446013	1.05809	0.376448	0.743482	0.687574	2617	tags=64%, list=36%, signal=41%	Aph1a/Ybx1/Psen2/Ncstn/Psenen/Ubb/Rps27a
R-MMU-450408	AUF1 (hnRNP D0) binds and destabilizes mRNA	41	-0.308611	-0.991724	0.465232	0.96892	0.940329	4314	tags=54%, list=52%, signal=26%	Hspa8/Rps27a/Psma2/Psmd8/Psma1/Psma6/Psmb2/Psmd11/Uba52/Psmc1/Psmd6/Psma5/Psmd2/Pabpc1/Eif4g1/Psmb7/Psmb4/Psmb6/Psmd1/Psmd14/Hspa1b/Hspa1a	R-MMU-9013507	NOTCH3 Activation and Transmission of Signal to the Nucleus	11	0.446013	1.05809	0.376448	0.743482	0.687574	2617	tags=64%, list=36%, signal=41%	Aph1a/Ybx1/Psen2/Ncstn/Psenen/Ubb/Rps27a
R-MMU-2500257	Resolution of Sister Chromatid Cohesion	65	-0.278565	-0.985365	0.459504	0.96892	0.940329	2825	tags=48%, list=34%, signal=32%	Stag2/Ranbp2/Ppp2r1a/Incenp/Nudc/Rangap1/Cenpc1/Mapre1/Zwint/Nup133/Dync1i2/Stag1/Dync1h1/Seh1l/Tuba1b/Dynll2/Rcc2/Taok1/Ahctf1/Zw10/Mad1l1/Ckap5/Xpo1/Cenpo/Hdac8/Pds5b/Clasp1/Kif2a/Ppp2r5e/Clasp2/Cenpa	R-MMU-380259	Loss of Nlp from mitotic centrosomes	46	0.312145	1.05308	0.377289	0.743482	0.687574	1286	tags=28%, list=18%, signal=23%	Haus2/Haus8/Tuba1a/Tubb4b/Plk4/Nde1/Cep57/Csnk1e/Dctn1/Sfi1/Ssna1/Cdk5rap2/Tuba4a
R-MMU-9018679	Biosynthesis of EPA-derived SPMs	4	0.539213	0.984089	0.473545	0.96892	0.940329	146	tags=25%, list=2%, signal=25%	Ptgs2	R-MMU-380284	Loss of proteins required for interphase microtubule organization from the centrosome	46	0.312145	1.05308	0.377289	0.743482	0.687574	1286	tags=28%, list=18%, signal=23%	Haus2/Haus8/Tuba1a/Tubb4b/Plk4/Nde1/Cep57/Csnk1e/Dctn1/Sfi1/Ssna1/Cdk5rap2/Tuba4a
R-MMU-422475	Axon guidance	134	0.253608	0.982815	0.472019	0.96892	0.940329	1047	tags=19%, list=13%, signal=17%	Col3a1/Col5a2/Slit3/Sema4d/Aph1b/St8sia4/Ptprc/Fgfr1/Tubb4b/Mmp9/Rras/Tuba1a/Pdlim7/Arpc1b/Plxna4/Sptbn1/Actg1/Tln1/Tubb2a/Ubb/Tuba1c/Hras/Ezr/Fes/Arpc4	R-MMU-8854518	AURKA Activation by TPX2	46	0.312145	1.05308	0.377289	0.743482	0.687574	1286	tags=28%, list=18%, signal=23%	Haus2/Haus8/Tuba1a/Tubb4b/Plk4/Nde1/Cep57/Csnk1e/Dctn1/Sfi1/Ssna1/Cdk5rap2/Tuba4a
R-MMU-179812	GRB2 events in EGFR signaling	4	0.538254	0.98234	0.473545	0.96892	0.940329	1681	tags=50%, list=20%, signal=40%	Hras/Kras	R-MMU-73762	RNA Polymerase I Transcription Initiation	38	0.324129	1.0496	0.374312	0.743482	0.687574	2257	tags=47%, list=31%, signal=33%	Mbd3/Polr1h/Polr1g/Taf1a/Polr2e/Polr1e/Polr2h/Chd4/Polr2f/Hdac1/Rbbp7/Cdk7/Taf1b/Gtf2h5/Ccnh/Hdac2/Gtf2h1/Ttf1
R-MMU-181429	Serotonin Neurotransmitter Release Cycle	3	0.571415	0.97616	0.470738	0.96892	0.940329	380	tags=33%, list=5%, signal=32%	Ppfia4	R-MMU-73854	RNA Polymerase I Promoter Clearance	38	0.324129	1.0496	0.374312	0.743482	0.687574	2257	tags=47%, list=31%, signal=33%	Mbd3/Polr1h/Polr1g/Taf1a/Polr2e/Polr1e/Polr2h/Chd4/Polr2f/Hdac1/Rbbp7/Cdk7/Taf1b/Gtf2h5/Ccnh/Hdac2/Gtf2h1/Ttf1
R-MMU-181430	Norepinephrine Neurotransmitter Release Cycle	3	0.571415	0.97616	0.470738	0.96892	0.940329	380	tags=33%, list=5%, signal=32%	Ppfia4	R-MMU-73864	RNA Polymerase I Transcription	38	0.324129	1.0496	0.374312	0.743482	0.687574	2257	tags=47%, list=31%, signal=33%	Mbd3/Polr1h/Polr1g/Taf1a/Polr2e/Polr1e/Polr2h/Chd4/Polr2f/Hdac1/Rbbp7/Cdk7/Taf1b/Gtf2h5/Ccnh/Hdac2/Gtf2h1/Ttf1
R-MMU-264642	Acetylcholine Neurotransmitter Release Cycle	3	0.571415	0.97616	0.470738	0.96892	0.940329	380	tags=33%, list=5%, signal=32%	Ppfia4	R-MMU-2990846	SUMOylation	117	-0.24483	-1.03323	0.372414	0.743482	0.687574	1050	tags=16%, list=14%, signal=14%	Sumo3/Satb1/Ep300/Uhrf2/Xrcc4/Trp53bp1/Stag1/Stag2/Nup210/Mrtfa/Hipk2/Nup153/Pias2/Phc3/Rora/Nr3c1/Hdac4/Nup62/Nrip1
R-MMU-162791	Attachment of GPI anchor to uPAR	6	-0.520528	-1.02096	0.476112	0.969126	0.940529	4001	tags=100%, list=48%, signal=52%	Pigt/Pigs/Pigk/Plaur/Pgap1	R-MMU-196299	Beta-catenin phosphorylation cascade	11	-0.430477	-1.08046	0.378099	0.744083	0.688129	2623	tags=64%, list=36%, signal=41%	Axin1/Ppp2r1a/Ppp2r5c/Gsk3b/Ppp2r5e/Ppp2r1b/Ctnnb1
R-MMU-426496	Post-transcriptional silencing by small RNAs	7	-0.49323	-1.01801	0.476898	0.969126	0.940529	2553	tags=100%, list=31%, signal=69%	Ago2/Tnrc6b/Ago3/Ago1/Tnrc6a/Ago4	R-MMU-70895	Branched-chain amino acid catabolism	14	0.42699	1.08278	0.379699	0.744175	0.688214	2357	tags=64%, list=32%, signal=44%	Bckdk/Mccc1/Bcat2/Dld/Echs1/Dbt/Ivd/Acadsb/Acat1
R-MMU-2160916	Hyaluronan uptake and degradation	7	-0.491611	-1.01467	0.480198	0.969126	0.940529	4105	tags=86%, list=49%, signal=44%	Chp1/Hexa/Hexb/Slc9a1/Lyve1/Gusb	R-MMU-201451	Signaling by BMP	11	-0.429021	-1.0768	0.380165	0.744175	0.688214	1762	tags=36%, list=24%, signal=28%	Zfyve16/Smad5/Smurf2/Ube2d3
R-MMU-194306	Neurophilin interactions with VEGF and VEGFR	2	-0.667787	-1.01066	0.477954	0.969126	0.940529	571	tags=100%, list=7%, signal=93%	Nrp2	R-MMU-202427	Phosphorylation of CD3 and TCR zeta chains	11	-0.428237	-1.07483	0.380165	0.744175	0.688214	758	tags=36%, list=10%, signal=33%	Cd4/Pag1/Ptprj/Ptpn22
R-MMU-2025928	Calcineurin activates NFAT	8	-0.476576	-1.00968	0.483221	0.969126	0.940529	3539	tags=75%, list=42%, signal=43%	Ppp3ca/Calm2/Nfatc2/Fkbp1a/Ppp3cb/Ppp3r1	R-MMU-1433559	Regulation of KIT signaling	8	-0.457933	-1.05367	0.379958	0.744175	0.688214	1975	tags=75%, list=27%, signal=55%	Grb2/Fyn/Prkca/Sos1/Cbl/Lyn
R-MMU-5654741	Signaling by FGFR3	22	-0.353068	-0.997108	0.482372	0.969126	0.940529	2018	tags=32%, list=24%, signal=24%	Mapk1/Cbl/Frs2/Braf/Pik3ca/Pik3r1/Gab1	R-MMU-73843	5-Phosphoribose 1-diphosphate biosynthesis	3	0.6689	1.11893	0.381818	0.745067	0.689039	2424	tags=100%, list=33%, signal=67%	Prps1/Prps1l3/Prps2
R-MMU-5654743	Signaling by FGFR4	22	-0.353068	-0.997108	0.482372	0.969126	0.940529	2018	tags=32%, list=24%, signal=24%	Mapk1/Cbl/Frs2/Braf/Pik3ca/Pik3r1/Gab1	R-MMU-209563	Axonal growth stimulation	2	0.733251	1.1128	0.381818	0.745067	0.689039	1642	tags=50%, list=22%, signal=39%	Rhoa
R-MMU-3214847	HATs acetylate histones	32	-0.321418	-0.991892	0.480583	0.969126	0.940529	2556	tags=41%, list=31%, signal=28%	Rbbp7/Ncoa2/Wdr5/Brpf3/Kansl2/Msl1/Kansl1/Jade2/Atf2/Kat6b/Ncoa1/Jade3/Phf20	R-MMU-5682910	LGI-ADAM interactions	2	-0.703268	-1.09374	0.382643	0.745067	0.689039	2173	tags=100%, list=30%, signal=70%	Stx1a
R-MMU-983168	Antigen processing: Ubiquitination & Proteasome degradation	203	-0.236377	-0.990808	0.481865	0.969126	0.940529	3187	tags=37%, list=38%, signal=23%	Vhl/Psmd2/Sh3rf1/Herc4/Fbxo30/Ube2z/Trim41/Fbxl14/Anapc10/Ube2a/Rbbp6/Rnf130/Itch/Lnpep/Fbxw5/Psmb7/Pja2/Psmb4/Znrf1/Rnf14/Rnf220/Znrf2/Klhl9/Anapc5/Ube2g2/Ube2n/Ltn1/Klhl2/Psmb6/Asb7/Herc1/Trip12/Cdc27/Fbxl5/Psmd1/Cdc23/Fbxw4/Fbxl4/Uba3/Fbxw7/Dzip3/Anapc1/Fbxw8/Cul2/Ube3a/Unkl/Herc2/Smurf2/Rnf41/Ube2g1/Mgrn1/Cul5/Ufl1/Rnf7/Ubr2/Fbxl3/Psmd14/Btbd1/Ube3c/Gan/Smurf1/Wwp1/Fbxo22/Trim37/Hace1/Fbxl20/…	R-MMU-4551638	SUMOylation of chromatin organization proteins	44	-0.291062	-1.02855	0.382289	0.745067	0.689039	1050	tags=18%, list=14%, signal=16%	Sumo3/Satb1/Nup210/Nup153/Pias2/Phc3/Hdac4/Nup62
R-MMU-177929	Signaling by EGFR	29	-0.329699	-0.986442	0.484245	0.969126	0.940529	3317	tags=45%, list=40%, signal=27%	Pxn/Aamp/Ptpn12/Shc1/Eps15/Sh3kbp1/Epn1/Cbl/Stam/Pag1/Pik3ca/Pik3r1/Gab1	R-MMU-8951430	RUNX3 regulates WNT signaling	3	-0.641914	-1.10061	0.384615	0.74625	0.690134	860	tags=67%, list=12%, signal=59%	Lef1/Ctnnb1
R-MMU-397795	G-protein beta:gamma signalling	21	-0.354512	-0.985112	0.483819	0.969126	0.940529	496	tags=43%, list=6%, signal=40%	Gng10/Gng12/Gnb1/Pik3r5/Akt1/Plcb1/Pdpk1/Akt3/Gng2	R-MMU-9020933	Interleukin-23 signaling	5	-0.556081	-1.09513	0.38477	0.74625	0.690134	967	tags=60%, list=13%, signal=52%	Jak2/Stat3/Tyk2
R-MMU-201722	Formation of the beta-catenin:TCF transactivating complex	16	-0.375722	-0.984185	0.481947	0.969126	0.940529	4402	tags=75%, list=53%, signal=35%	Ash2l/Ep300/Ruvbl1/Rbbp5/Pygo2/Bcl9/Smarca4/Tle3/Cdc73/Tle4/Ctnnb1/Tcf7l2	R-MMU-5358606	Mismatch repair (MMR) directed by MSH2:MSH3 (MutSbeta)	8	0.469131	1.05084	0.384321	0.74625	0.690134	1132	tags=25%, list=15%, signal=21%	Pold2/Pold4
R-MMU-1566977	Fibronectin matrix formation	4	0.532945	0.97265	0.481481	0.969126	0.940529	1474	tags=75%, list=18%, signal=62%	Ceacam1/Itgb1/Itga5	R-MMU-446353	Cell-extracellular matrix interactions	9	0.457766	1.05148	0.386064	0.747777	0.691546	1640	tags=56%, list=22%, signal=43%	Actg1/Ilk/Actb/Itgb1/Vasp
R-MMU-8934593	Regulation of RUNX1 Expression and Activity	7	0.452897	0.96625	0.482323	0.969126	0.940529	549	tags=43%, list=7%, signal=40%	Ccnd2/Ccnd1/Pml	R-MMU-111932	CaMK IV-mediated phosphorylation of CREB	4	0.588407	1.10205	0.389864	0.751188	0.6947	1731	tags=50%, list=24%, signal=38%	Camkk2/Calm1
R-MMU-139853	Elevation of cytosolic Ca2+ levels	3	-0.610175	-1.00775	0.489327	0.970353	0.94172	112	tags=33%, list=1%, signal=33%	P2rx7	R-MMU-442729	CREB1 phosphorylation through the activation of CaMKII/CaMKK/CaMKIV cascasde	4	0.588407	1.10205	0.389864	0.751188	0.6947	1731	tags=50%, list=24%, signal=38%	Camkk2/Calm1
R-MMU-111931	PKA-mediated phosphorylation of CREB	8	-0.472486	-1.00102	0.494966	0.970353	0.94172	3191	tags=62%, list=38%, signal=39%	Calm2/Adcy9/Prkaca/Prkacb/Adcy7	R-MMU-9619229	Activation of RAC1 downstream of NMDARs	4	0.588407	1.10205	0.389864	0.751188	0.6947	1731	tags=50%, list=24%, signal=38%	Camkk2/Calm1
R-MMU-163615	PKA activation	8	-0.472486	-1.00102	0.494966	0.970353	0.94172	3191	tags=62%, list=38%, signal=39%	Calm2/Adcy9/Prkaca/Prkacb/Adcy7	R-MMU-8978868	Fatty acid metabolism	65	-0.26783	-1.03267	0.389497	0.751188	0.6947	770	tags=20%, list=11%, signal=18%	Faah/Acsl4/Pon2/Slc25a20/Scd2/Acsbg1/Fasn/Elovl6/Cpt1a/Morc2a/Acot7/Hacd2/Elovl5
R-MMU-110362	POLB-Dependent Long Patch Base Excision Repair	5	-0.532354	-0.999101	0.492846	0.970353	0.94172	1383	tags=40%, list=17%, signal=33%	Apex1/Lig1	R-MMU-211945	Phase I - Functionalization of compounds	17	0.398546	1.05687	0.392381	0.754205	0.69749	1152	tags=41%, list=16%, signal=35%	Adh5/Cyp51/Acss2/Fdx2/Fdx1/Aip/Cyb5r3
R-MMU-6785631	ERBB2 Regulates Cell Motility	4	-0.558295	-0.995088	0.496795	0.970353	0.94172	909	tags=50%, list=11%, signal=45%	Diaph1/Memo1	R-MMU-73772	RNA Polymerase I Promoter Escape	24	0.359796	1.04359	0.392453	0.754205	0.69749	2217	tags=50%, list=30%, signal=35%	Polr1h/Polr1g/Taf1a/Polr2e/Polr1e/Polr2h/Polr2f/Cdk7/Taf1b/Gtf2h5/Ccnh/Gtf2h1
R-MMU-112040	G-protein mediated events	24	-0.344029	-0.987128	0.492635	0.970353	0.94172	2702	tags=42%, list=32%, signal=28%	Adcy9/Prkaca/Gna15/Mapk1/Pde1b/Plcb1/Prkacb/Adcy7/Prkca/Gnaq	R-MMU-5693548	Sensing of DNA Double Strand Breaks	4	0.586407	1.0983	0.393762	0.754754	0.697997	665	tags=25%, list=9%, signal=23%	Nbn
R-MMU-4615885	SUMOylation of DNA replication proteins	30	-0.324159	-0.982473	0.490909	0.970353	0.94172	3973	tags=57%, list=48%, signal=30%	Top2b/Nup98/Nup214/Nup160/Ranbp2/Pcna/Incenp/Sumo3/Rangap1/Nup155/Pom121/Nup133/Nup62/Seh1l/Nup93/Nup188/Nup153	R-MMU-8963899	Plasma lipoprotein remodeling	4	0.585685	1.09695	0.393762	0.754754	0.697997	668	tags=50%, list=9%, signal=45%	P4hb/Apoe
R-MMU-9648025	EML4 and NUDC in mitotic spindle formation	58	-0.283737	-0.979519	0.495098	0.970353	0.94172	3178	tags=48%, list=38%, signal=30%	Ranbp2/Ppp2r1a/Incenp/Eml4/Nudc/Rangap1/Cenpc1/Mapre1/Zwint/Nup133/Dync1i2/Dync1h1/Seh1l/Tuba1b/Dynll2/Rcc2/Taok1/Ahctf1/Zw10/Mad1l1/Ckap5/Xpo1/Cenpo/Clasp1/Kif2a/Ppp2r5e/Clasp2/Cenpa	R-MMU-186712	Regulation of beta-cell development	4	-0.591128	-1.08207	0.398773	0.755516	0.698703	334	tags=50%, list=5%, signal=48%	Foxo1/Akt3
R-MMU-6807878	COPI-mediated anterograde transport	70	0.277124	0.976277	0.486747	0.970353	0.94172	1360	tags=21%, list=16%, signal=18%	Ins1/Tubb4b/Tuba1a/Sptbn1/Bet1l/Golga2/Cog8/Tubb2a/Tuba1c/Cog1/Arfgap1/Dctn3/Napa/Arf4/Cog4	R-MMU-210745	Regulation of gene expression in beta cells	4	-0.591128	-1.08207	0.398773	0.755516	0.698703	334	tags=50%, list=5%, signal=48%	Foxo1/Akt3
R-MMU-111933	Calmodulin induced events	14	-0.391434	-0.975277	0.497585	0.970353	0.94172	3191	tags=50%, list=38%, signal=31%	Calm2/Adcy9/Prkaca/Pde1b/Prkacb/Adcy7/Prkca	R-MMU-211163	AKT-mediated inactivation of FOXO1A	4	-0.591128	-1.08207	0.398773	0.755516	0.698703	334	tags=50%, list=5%, signal=48%	Foxo1/Akt3
R-MMU-111997	CaM pathway	14	-0.391434	-0.975277	0.497585	0.970353	0.94172	3191	tags=50%, list=38%, signal=31%	Calm2/Adcy9/Prkaca/Pde1b/Prkacb/Adcy7/Prkca	R-MMU-8941855	RUNX3 regulates CDKN1A transcription	4	-0.5904	-1.08074	0.398773	0.755516	0.698703	460	tags=50%, list=6%, signal=47%	Smad4/Smad3
R-MMU-112314	Neurotransmitter receptors and postsynaptic signal transmission	41	-0.30319	-0.974303	0.493377	0.970353	0.94172	3292	tags=49%, list=39%, signal=30%	Creb1/Calm2/Gng10/Ap2b1/Gng12/Gnb1/Adcy9/Ap2s1/Prkaca/Ap2m1/Dlg1/Camk2d/Plcb1/Prkacb/Adcy7/Ap2a1/Ap2a2/Prkca/Gng2/Epb41l1	R-MMU-399954	Sema3A PAK dependent Axon repulsion	6	-0.510593	-1.06147	0.39834	0.755516	0.698703	1974	tags=67%, list=27%, signal=49%	Rac1/Fyn/Hsp90ab1/Hsp90aa1
R-MMU-4755510	SUMOylation of immune response proteins	10	0.413946	0.97244	0.48855	0.970353	0.94172	1126	tags=30%, list=14%, signal=26%	Nfkb2/Nfkbia/Rela	R-MMU-1793185	Chondroitin sulfate/dermatan sulfate metabolism	14	0.417492	1.05869	0.398496	0.755516	0.698703	16	tags=7%, list=0%, signal=7%	Dcn
R-MMU-168142	Toll Like Receptor 10 (TLR10) Cascade	69	0.27588	0.969701	0.491566	0.970353	0.94172	1126	tags=22%, list=14%, signal=19%	Usp18/Nfkbib/Dusp7/Nfkb1/Nfkb2/Jun/Nod1/Irak2/Mapkapk2/Map2k3/Ppp2cb/Ubb/Nfkbia/Ube2v1/Rela	R-MMU-9755088	Ribavirin ADME	9	0.451325	1.03668	0.39548	0.755516	0.698703	1687	tags=56%, list=23%, signal=43%	Slc29a1/Pnp/Nme1/Slc28a2/Nme2
R-MMU-168176	Toll Like Receptor 5 (TLR5) Cascade	69	0.27588	0.969701	0.491566	0.970353	0.94172	1126	tags=22%, list=14%, signal=19%	Usp18/Nfkbib/Dusp7/Nfkb1/Nfkb2/Jun/Nod1/Irak2/Mapkapk2/Map2k3/Ppp2cb/Ubb/Nfkbia/Ube2v1/Rela	R-MMU-1606322	ZBP1(DAI) mediated induction of type I IFNs	11	0.435888	1.03407	0.395753	0.755516	0.698703	611	tags=27%, list=8%, signal=25%	Nfkbib/Irf3/Nfkb2
R-MMU-975871	MyD88 cascade initiated on plasma membrane	69	0.27588	0.969701	0.491566	0.970353	0.94172	1126	tags=22%, list=14%, signal=19%	Usp18/Nfkbib/Dusp7/Nfkb1/Nfkb2/Jun/Nod1/Irak2/Mapkapk2/Map2k3/Ppp2cb/Ubb/Nfkbia/Ube2v1/Rela	R-MMU-5621481	C-type lectin receptors (CLRs)	81	0.278537	1.02983	0.398113	0.755516	0.698703	1437	tags=23%, list=20%, signal=19%	Il1b/Hras/Psmc2/Psmd2/Cdc34/Ube2v1/Nfkb2/Ube2m/Adrm1/Psmc5/Psmc4/Relb/Psmd3/Psmd12/Psmc3/Psmb4/Rela/Psma4/Psmd8
R-MMU-9833482	PKR-mediated signaling	41	0.299726	0.958694	0.492462	0.970353	0.94172	983	tags=20%, list=12%, signal=17%	Isg15/Ube2l6/Eif2ak2/Tubb4b/Tuba1a/Ppp2cb/Tubb2a/Tuba1c	R-MMU-110056	MAPK3 (ERK1) activation	6	-0.509275	-1.05873	0.40249	0.760881	0.703664	967	tags=50%, list=13%, signal=43%	Map2k1/Jak2/Tyk2
R-MMU-111463	SMAC (DIABLO) binds to IAPs	3	0.558262	0.953691	0.48855	0.970353	0.94172	3684	tags=100%, list=44%, signal=56%	Diablo/Casp7/Xiap	R-MMU-418217	G beta:gamma signalling through PLC beta	8	0.460673	1.03189	0.403442	0.760881	0.703664	1251	tags=50%, list=17%, signal=41%	Gngt2/Plcb2/Gng12/Gnb2
R-MMU-111464	SMAC(DIABLO)-mediated dissociation of IAP:caspase complexes	3	0.558262	0.953691	0.48855	0.970353	0.94172	3684	tags=100%, list=44%, signal=56%	Diablo/Casp7/Xiap	R-MMU-500657	Presynaptic function of Kainate receptors	8	0.460673	1.03189	0.403442	0.760881	0.703664	1251	tags=50%, list=17%, signal=41%	Gngt2/Plcb2/Gng12/Gnb2
R-MMU-70635	Urea cycle	4	0.521977	0.952633	0.497354	0.970353	0.94172	58	tags=25%, list=1%, signal=25%	Arg2	R-MMU-418594	G alpha (i) signalling events	55	0.296446	1.02789	0.40367	0.760881	0.703664	1077	tags=24%, list=15%, signal=20%	C3/Ccr7/Oprm1/Gngt2/Gpsm3/Cxcr6/App/Cxcr3/Rgs19/Plcb2/Ccl6/Gpr18/Gng12
R-MMU-74259	Purine catabolism	12	-0.412502	-0.989104	0.499205	0.97103	0.942377	2407	tags=50%, list=29%, signal=36%	Xdh/Itpa/Gda/Nudt5/Nudt18/Nt5e	R-MMU-351906	Apoptotic cleavage of cell adhesion proteins	2	-0.69319	-1.07807	0.404339	0.76117	0.703931	860	tags=100%, list=12%, signal=88%	Ctnnb1
R-MMU-77075	RNA Pol II CTD phosphorylation and interaction with CE	24	-0.341858	-0.980901	0.499182	0.97103	0.942377	3565	tags=54%, list=43%, signal=31%	Ccnh/Rnmt/Polr2k/Ercc3/Gtf2h5/Polr2l/Cdk7/Polr2i/Polr2h/Gtf2h1/Mnat1/Gtf2f2/Rngtt	R-MMU-9708530	Regulation of BACH1 activity	10	-0.431817	-1.04049	0.405462	0.76168	0.704403	207	tags=40%, list=3%, signal=39%	Ubc/Skp1/Bach1/Fbxl17
R-MMU-174414	Processive synthesis on the C-strand of the telomere	12	-0.411876	-0.987603	0.502385	0.97597	0.947171	3269	tags=67%, list=39%, signal=41%	Pot1a/Terf2ip/Pcna/Rpa1/Rpa3/Terf2/Acd/Lig1	R-MMU-948021	Transport to the Golgi and subsequent modification	118	0.256054	1.03064	0.405644	0.76168	0.704403	1717	tags=26%, list=23%, signal=20%	Ins1/Cd55/Tmed3/Tuba1c/Cog8/Tuba1a/Cope/Tubb4b/Napa/Trappc5/Arfgap2/Cog1/Trappc6a/Ctsz/Dctn1/Cog6/Copb2/Golga2/Trappc10/Dctn5/Kdelr1/Tuba4a/Rab1b/Tmed9/Copb1/Copa/Stx17/Dctn4/Fuca1/Tmed10/Tuba1b
R-MMU-5624138	Trafficking of myristoylated proteins to the cilium	2	0.647242	1.00009	0.503448	0.976792	0.947969	716	tags=50%, list=9%, signal=46%	Arl3	R-MMU-9010553	Regulation of expression of SLITs and ROBOs	6	0.526513	1.09232	0.409615	0.768159	0.710395	2622	tags=67%, list=36%, signal=43%	Dag1/Ubb/Rps27a/Usp33
R-MMU-373752	Netrin-1 signaling	8	-0.468757	-0.993118	0.505034	0.978623	0.949745	1986	tags=38%, list=24%, signal=29%	Dock1/Trio/Ptk2	R-MMU-416550	Sema4D mediated inhibition of cell attachment and migration	4	-0.585243	-1.0713	0.411043	0.76888	0.711061	945	tags=75%, list=13%, signal=65%	Rac1/Sema4d/Arhgap35
R-MMU-75896	Plasmalogen biosynthesis	3	-0.605687	-1.00034	0.505747	0.978762	0.94988	2712	tags=100%, list=33%, signal=67%	Gnpat/Agps	R-MMU-209543	p75NTR recruits signalling complexes	10	0.435074	1.02517	0.410646	0.76888	0.711061	2625	tags=60%, list=36%, signal=39%	Ripk2/Sqstm1/Myd88/Ubb/Rps27a/Irak1
R-MMU-169911	Regulation of Apoptosis	2	-0.649105	-0.98239	0.507937	0.981753	0.952783	2040	tags=100%, list=24%, signal=76%	Opa1	R-MMU-2428928	IRS-related events triggered by IGF1R	15	0.399112	1.03236	0.411654	0.769047	0.711216	27	tags=7%, list=0%, signal=7%	Igf1
R-MMU-389661	Glyoxylate metabolism and glycine degradation	7	-0.477818	-0.986199	0.509901	0.984303	0.955258	2267	tags=86%, list=27%, signal=62%	Dld/Grhpr/Dlst/Mrps36/Ogdh/Gcsh	R-MMU-1169092	Activation of RAS in B cells	3	0.648557	1.0849	0.416162	0.769921	0.712025	217	tags=33%, list=3%, signal=32%	Hras
R-MMU-425561	Sodium/Calcium exchangers	6	-0.504203	-0.988942	0.518946	0.986557	0.957446	1763	tags=50%, list=21%, signal=39%	Calm2/Slc8a1/Slc8b1	R-MMU-3928663	EPHA-mediated growth cone collapse	3	-0.632343	-1.0842	0.414201	0.769921	0.712025	110	tags=67%, list=2%, signal=66%	Fyn/Lyn
R-MMU-203641	NOSTRIN mediated eNOS trafficking	2	0.638109	0.985981	0.517241	0.986557	0.957446	3018	tags=100%, list=36%, signal=64%	Dnm2/Nostrin	R-MMU-162791	Attachment of GPI anchor to uPAR	6	0.522047	1.08305	0.415385	0.769921	0.712025	83	tags=17%, list=1%, signal=16%	Gpaa1
R-MMU-5423646	Aflatoxin activation and detoxification	5	-0.523436	-0.982364	0.523052	0.986557	0.957446	1705	tags=80%, list=20%, signal=64%	Akr7a5/Dpep2/Mgst1/Mgst3	R-MMU-77285	Beta oxidation of myristoyl-CoA to lauroyl-CoA	3	0.64483	1.07867	0.424242	0.769921	0.712025	2600	tags=100%, list=36%, signal=64%	Hadha/Acadl/Hadhb
R-MMU-399997	Acetylcholine regulates insulin secretion	8	-0.462873	-0.980651	0.520134	0.986557	0.957446	2318	tags=50%, list=28%, signal=36%	Gna15/Plcb1/Prkca/Gnaq	R-MMU-73942	DNA Damage Reversal	2	-0.687133	-1.06865	0.418146	0.769921	0.712025	2291	tags=100%, list=31%, signal=69%	Fto
R-MMU-5661270	Formation of xylulose-5-phosphate	4	-0.54922	-0.978912	0.516026	0.986557	0.957446	2334	tags=75%, list=28%, signal=54%	Cryl1/Dcxr/Akr1a1	R-MMU-73943	Reversal of alkylation damage by DNA dioxygenases	2	-0.687133	-1.06865	0.418146	0.769921	0.712025	2291	tags=100%, list=31%, signal=69%	Fto
R-MMU-8866911	TFAP2 (AP-2) family regulates transcription of cell cycle factors	2	-0.646174	-0.977955	0.516755	0.986557	0.957446	1470	tags=100%, list=18%, signal=82%	Myc	R-MMU-379724	tRNA Aminoacylation	2	0.70026	1.06273	0.426263	0.769921	0.712025	2194	tags=100%, list=30%, signal=70%	Ppa1/Ppa2
R-MMU-8953897	Cellular responses to stimuli	399	-0.215461	-0.975563	0.536842	0.986557	0.957446	2768	tags=30%, list=33%, signal=21%	Dnajc2/Mbtps2/Rheb/Mink1/Psmb7/Cox6c/Prdx1/Mapkapk5/Eif2s3x/Ubn1/Psmb4/Hdac3/Rpa1/Tbl1x/Rpa3/Slc38a9/Lamtor3/Nup155/Rbbp7/Ppp2r2a/Ncoa2/Foxo3/Nploc4/Anapc5/Pom121/Cdk2/Ep400/Prkaca/Rbbp4/Mbtps1/Mapk14/Carm1/Nup133/Rb1/Suz12/Stip1/Dync1i2/Psmb6/Dync1h1/Cdc27/Cox7c/Fn1/Blvra/Psmd1/Nup62/Akt1/Abcc1/Cdc23/Mapk1/Seh1l/Atp6v0c/Anapc1/Tlr4/Tuba1b/Dynll2/Nup93/Cul2/Camk2d/Nup188/Phb2/Egln3/Mapk7/Atp6v0d1…	R-MMU-71737	Pyrophosphate hydrolysis	2	0.70026	1.06273	0.426263	0.769921	0.712025	2194	tags=100%, list=30%, signal=70%	Ppa1/Ppa2
R-MMU-6783589	Interleukin-6 family signaling	11	-0.420935	-0.97543	0.517185	0.986557	0.957446	2071	tags=45%, list=25%, signal=34%	Il6ra/Tyk2/Cbl/Il11ra1/Il6st	R-MMU-9623433	NR1H2 & NR1H3 regulate gene expression to control bile acid homeostasis	4	0.566665	1.06133	0.426901	0.769921	0.712025	2543	tags=75%, list=35%, signal=49%	Rxrb/Ncor2/Nr1h2
R-MMU-180024	DARPP-32 events	11	-0.420401	-0.974193	0.518822	0.986557	0.957446	1205	tags=55%, list=14%, signal=47%	Ppp2r1b/Cdk5/Ppp2r1a/Prkaca/Prkacb/Pde4d	R-MMU-8866907	Activation of the TFAP2 (AP-2) family of transcription factors	4	-0.57911	-1.06008	0.425358	0.769921	0.712025	1054	tags=50%, list=14%, signal=43%	Wwox/Ep300
R-MMU-73621	Pyrimidine catabolism	5	-0.51837	-0.972857	0.529412	0.986557	0.957446	641	tags=40%, list=8%, signal=37%	Nt5m/Nt5e	R-MMU-6803204	TP53 Regulates Transcription of Genes Involved in Cytochrome C Release	4	0.565723	1.05956	0.430799	0.769921	0.712025	3179	tags=100%, list=43%, signal=57%	Triap1/Prelid1/Bnip3l/Atm
R-MMU-1059683	Interleukin-6 signaling	8	-0.459081	-0.972618	0.533557	0.986557	0.957446	2071	tags=50%, list=25%, signal=38%	Il6ra/Tyk2/Cbl/Il6st	R-MMU-2562578	TRIF-mediated programmed cell death	2	-0.681116	-1.05929	0.426036	0.769921	0.712025	2335	tags=100%, list=32%, signal=68%	Ripk1
R-MMU-9696270	RND2 GTPase cycle	24	-0.338209	-0.970429	0.513912	0.986557	0.957446	1857	tags=42%, list=22%, signal=32%	Kidins220/Arhgap35/Frs2/Pkp4/Plxnd1/Ktn1/Tfrc/Nisch/Pik3r1/Tnfaip1	R-MMU-75157	FasL/ CD95L signaling	2	-0.681116	-1.05929	0.426036	0.769921	0.712025	2335	tags=100%, list=32%, signal=68%	Fas
R-MMU-5658623	FGFRL1 modulation of FGFR1 signaling	2	-0.640029	-0.968654	0.530864	0.986557	0.957446	3003	tags=100%, list=36%, signal=64%	Spred1	R-MMU-9732724	IFNG signaling activates MAPKs	5	-0.534683	-1.05299	0.42485	0.769921	0.712025	1655	tags=80%, list=23%, signal=62%	Raf1/Jak2/Mapk1/Ifngr1
R-MMU-8980692	RHOA GTPase cycle	88	-0.256535	-0.964705	0.514334	0.986557	0.957446	1368	tags=17%, list=16%, signal=14%	Myo9a/Ktn1/Daam1/Tfrc/Pik3r1/Arap1/Tex2/Stard8/Vav2/Abr/Abcd3/Arhgap10/Ophn1/Net1/Arhgap19	R-MMU-8937144	Aryl hydrocarbon receptor signalling	5	-0.533546	-1.05075	0.426854	0.769921	0.712025	1879	tags=80%, list=26%, signal=59%	Hsp90ab1/Arnt/Ptges3/Ahr
R-MMU-8963888	Chylomicron assembly	4	-0.540666	-0.963666	0.536859	0.986557	0.957446	638	tags=100%, list=8%, signal=92%	Apoc2/Sar1b/Apoe	R-MMU-156588	Glucuronidation	5	0.533645	1.04889	0.425447	0.769921	0.712025	597	tags=40%, list=8%, signal=37%	Abhd10/Ugdh
R-MMU-196071	Metabolism of steroid hormones	10	-0.424552	-0.963201	0.52381	0.986557	0.957446	46	tags=20%, list=1%, signal=20%	Hsd17b12/Stard4	R-MMU-1234158	Regulation of gene expression by Hypoxia-inducible Factor	4	-0.57246	-1.0479	0.431493	0.769921	0.712025	1189	tags=75%, list=16%, signal=63%	Hif1a/Arnt/Ep300
R-MMU-1793185	Chondroitin sulfate/dermatan sulfate metabolism	19	0.358197	0.96309	0.516796	0.986557	0.957446	1146	tags=26%, list=14%, signal=23%	Dcn/Arsb/Xylt1/Chst12/Sdc3	R-MMU-198323	AKT phosphorylates targets in the cytosol	5	-0.531278	-1.04628	0.430862	0.769921	0.712025	1678	tags=40%, list=23%, signal=31%	Mdm2/Akt3
R-MMU-72200	mRNA Editing: C to U Conversion	2	0.62275	0.962249	0.526437	0.986557	0.957446	3146	tags=100%, list=38%, signal=62%	Apobec3/Apobec1	R-MMU-2029481	FCGR activation	4	-0.570415	-1.04416	0.433538	0.769921	0.712025	110	tags=75%, list=2%, signal=74%	Cd247/Fyn/Lyn
R-MMU-75094	Formation of the Editosome	2	0.62275	0.962249	0.526437	0.986557	0.957446	3146	tags=100%, list=38%, signal=62%	Apobec3/Apobec1	R-MMU-3065679	SUMO is proteolytically processed	6	-0.50043	-1.04034	0.414938	0.769921	0.712025	1050	tags=67%, list=14%, signal=57%	Sumo1/Sumo2/Senp5/Sumo3
R-MMU-204998	Cell death signalling via NRAGE, NRIF and NADE	43	-0.29584	-0.958501	0.521452	0.986557	0.957446	768	tags=23%, list=9%, signal=21%	Fgd4/Aph1a/Trio/Arhgef37/Bex3/Mapk8/Gna13/Vav2/Abr/Net1	R-MMU-171319	Telomere Extension By Telomerase	11	-0.413214	-1.03713	0.431818	0.769921	0.712025	1578	tags=45%, list=22%, signal=36%	Terf2/Terf1/Pot1a/Ppp6r3/Ankrd28
R-MMU-9013026	RHOB GTPase cycle	41	-0.298119	-0.958008	0.524834	0.986557	0.957446	1368	tags=22%, list=16%, signal=18%	Myo9a/Daam1/Tfrc/Pik3r1/Stard8/Vav2/Abr/Ophn1/Net1	R-MMU-2514856	The phototransduction cascade	12	-0.401396	-1.03464	0.430353	0.769921	0.712025	1788	tags=42%, list=24%, signal=32%	Gnb1/Camkmt/Metap1/Fntb/Nmt2
R-MMU-425410	Metal ion SLC transporters	13	0.387937	0.957502	0.522667	0.986557	0.957446	215	tags=15%, list=3%, signal=15%	Slc40a1/Cp	R-MMU-5668599	RHO GTPases Activate NADPH Oxidases	16	0.394531	1.03276	0.414449	0.769921	0.712025	1054	tags=25%, list=14%, signal=21%	S100a9/S100a8/Rac2/Prkcz
R-MMU-111885	Opioid Signalling	39	-0.300139	-0.955818	0.521667	0.986557	0.957446	3191	tags=44%, list=38%, signal=27%	Calm2/Ppp2r1a/Gng10/Gng12/Gnb1/Adcy9/Prkaca/Gna15/Mapk1/Pde1b/Plcb1/Prkacb/Adcy7/Prkca/Gnaq/Gng2/Pde4d	R-MMU-210993	Tie2 Signaling	9	-0.439234	-1.03205	0.433121	0.769921	0.712025	1042	tags=44%, list=14%, signal=38%	Sos1/Pik3ca/Pik3r1/Dok2
R-MMU-9675108	Nervous system development	135	0.24633	0.955798	0.529268	0.986557	0.957446	1047	tags=19%, list=13%, signal=16%	Col3a1/Col5a2/Slit3/Sema4d/Aph1b/St8sia4/Ptprc/Fgfr1/Tubb4b/Mmp9/Rras/Tuba1a/Pdlim7/Arpc1b/Plxna4/Sptbn1/Actg1/Tln1/Tubb2a/Ubb/Tuba1c/Hras/Ezr/Fes/Arpc4	R-MMU-881907	Gastrin-CREB signalling pathway via PKC and MAPK	9	-0.437827	-1.02874	0.433121	0.769921	0.712025	1413	tags=67%, list=19%, signal=54%	Grb2/Prkca/Rps6ka3/Creb1/Sos1/Mapk1
R-MMU-75153	Apoptotic execution phase	31	-0.313852	-0.955651	0.520593	0.986557	0.957446	1367	tags=23%, list=16%, signal=19%	H1f5/Dnm1l/Ptk2/Ctnnb1/Kpnb1/H1f0/Lmna	R-MMU-446193	Biosynthesis of the N-glycan precursor (dolichol lipid-linked oligosaccharide, LLO) and transfer to a nascent protein	39	0.312992	1.02203	0.413163	0.769921	0.712025	1136	tags=28%, list=16%, signal=24%	Alg1/Gfus/Pgm3/St3gal6/Ctsa/Uap1/Alg8/Cmas/Srd5a3/Neu1/Dpm2
R-MMU-170822	Regulation of Glucokinase by Glucokinase Regulatory Protein	21	-0.34351	-0.95454	0.529126	0.986557	0.957446	2562	tags=57%, list=31%, signal=40%	Nup98/Nup214/Nup160/Ranbp2/Nup155/Pom121/Nup133/Nup62/Seh1l/Nup93/Nup188/Nup153	R-MMU-6781823	Formation of TC-NER Pre-Incision Complex	45	0.305151	1.02098	0.420956	0.769921	0.712025	2781	tags=56%, list=38%, signal=35%	Zfp830/Xab2/Cops6/Cops3/Cops7b/Polr2e/Polr2a/Cops8/Polr2h/Polr2f/Cops7a/Polr2i/Cdk7/Gtf2h5/Ccnh/Polr2g/Gtf2h1/Aqr/Cops4/Ubb/Rps27a/Cops5/Cops2/Prpf19/Polr2c
R-MMU-3301854	Nuclear Pore Complex (NPC) Disassembly	21	-0.34351	-0.95454	0.529126	0.986557	0.957446	2562	tags=57%, list=31%, signal=40%	Nup98/Nup214/Nup160/Ranbp2/Nup155/Pom121/Nup133/Nup62/Seh1l/Nup93/Nup188/Nup153	R-MMU-5205647	Mitophagy	31	0.332327	1.01905	0.425926	0.769921	0.712025	2726	tags=52%, list=37%, signal=33%	Ube2v1/Atg12/Tomm40/Vdac2/Vdac3/Tomm22/Map1lc3b/Fundc1/Vdac1/Sqstm1/Tomm6/Mfn1/Ubb/Rps27a/Ube2l3/Pgam5
R-MMU-9670095	Inhibition of DNA recombination at telomere	18	0.359308	0.953422	0.516883	0.986557	0.957446	413	tags=17%, list=5%, signal=16%	Daxx/H2bc4/H4c9	R-MMU-5693567	HDR through Homologous Recombination (HRR) or Single Strand Annealing (SSA)	63	0.28742	1.01787	0.420475	0.769921	0.712025	1406	tags=24%, list=19%, signal=19%	H2ax/Pold2/Rnf8/Atrip/Rfc5/Nbn/Tipin/Timeless/Pold4/Rad9a/Pole3/Pias4/Rmi2/Rfc2/Babam1
R-MMU-5628897	TP53 Regulates Metabolic Genes	52	-0.281257	-0.951481	0.52496	0.986557	0.957446	3536	tags=46%, list=42%, signal=27%	Ndufa4/Mtor/Gls/Lamtor1/Sesn1/Gpi1/Ywhae/Prkag2/Cox5a/Gsr/Lamtor4/Rheb/Cox6c/Prdx1/Prkaa1/Slc38a9/Lamtor3/Ywhag/Cox7c/Akt1/Rragc/Tsc1/Akt3/Ddit4	R-MMU-73929	Base-Excision Repair, AP Site Formation	12	0.41837	1.01664	0.429942	0.769921	0.712025	1007	tags=33%, list=14%, signal=29%	H2ax/Mbd4/Tdg/Terf2ip
R-MMU-3899300	SUMOylation of transcription cofactors	32	-0.308288	-0.951371	0.533981	0.986557	0.957446	1437	tags=31%, list=17%, signal=26%	Scmh1/Bmi1/Ddx17/Pias1/Hipk2/Phc3/Uhrf2/Ncoa1/Pias2/Mrtfa	R-MMU-5696398	Nucleotide Excision Repair	91	0.267781	1.01629	0.432727	0.769921	0.712025	1778	tags=30%, list=24%, signal=23%	Rad23a/Zfp830/Pold2/Ino80b/Xab2/Rfc5/Mcrs1/Cops6/Actb/Xpc/Cops3/Cops7b/Polr2e/Polr2a/Cops8/Pold4/Pole3/Polr2h/Parp2/Rfc2/Actl6a/Polr2f/Ruvbl1/Cops7a/Tfpt/Polr2i/Cdk7
R-MMU-5626467	RHO GTPases activate IQGAPs	19	0.352512	0.947805	0.527132	0.986557	0.957446	1510	tags=42%, list=18%, signal=35%	Tubb4b/Tuba1a/Actg1/Tubb2a/Tuba1c/Actb/Clip1/Calm1	R-MMU-5693538	Homology Directed Repair	65	0.283712	1.01339	0.427523	0.769921	0.712025	1406	tags=25%, list=19%, signal=20%	H2ax/Pold2/Rnf8/Atrip/Rfc5/Nbn/Tipin/Timeless/Pold4/Rad9a/Pole3/Pias4/Parp2/Rmi2/Rfc2/Babam1
R-MMU-5654738	Signaling by FGFR2	40	-0.295905	-0.94726	0.530378	0.986557	0.957446	2219	tags=30%, list=27%, signal=22%	Hnrnpa1/Polr2h/Ptbp1/Mapk1/Cbl/Frs2/Ncbp1/Braf/Gtf2f2/Pik3ca/Pik3r1/Gab1	R-MMU-75153	Apoptotic execution phase	28	0.339464	1.01079	0.429907	0.769921	0.712025	781	tags=18%, list=11%, signal=16%	Gsn/H1f4/Casp6/H1f2/H1f0
R-MMU-1638074	Keratan sulfate/keratin metabolism	17	0.362534	0.942622	0.534759	0.986557	0.957446	1202	tags=41%, list=14%, signal=35%	St3gal6/Slc35d2/B3gnt2/St3gal1/B4galt3/St3gal4/St3gal2	R-MMU-195253	Degradation of beta-catenin by the destruction complex	55	0.290053	1.00572	0.422018	0.769921	0.712025	2663	tags=47%, list=36%, signal=30%	Psmc2/Psmd2/Adrm1/Psmc5/Psmc4/Psmd3/Psmd12/Psmc3/Psmb4/Frat2/Psma4/Psmd8/Psma5/Psmb5/Psmd7/Psmd11/Ctbp1/Psmc1/Psmd13/Psmb1/Psma6/Psmd1/Psmb6/Ubb/Rps27a/Psmb7
R-MMU-2162123	Synthesis of Prostaglandins (PG) and Thromboxanes (TX)	6	0.453913	0.933797	0.516456	0.986557	0.957446	146	tags=17%, list=2%, signal=16%	Ptgs2	R-MMU-199418	Negative regulation of the PI3K/AKT network	48	-0.279649	-1.00269	0.423326	0.769921	0.712025	1313	tags=35%, list=18%, signal=29%	Ppp2r5e/Pik3cd/Pip4k2b/Pip5k1c/Strn/Ntrk3/Mapk1/Icos/Ppp2r1b/Insr/Phlpp1/Pik3ca/Frs2/Pik3r5/Trat1/Akt3/Pik3r1
R-MMU-8847453	Synthesis of PIPs in the nucleus	4	0.506777	0.924893	0.52381	0.986557	0.957446	1880	tags=75%, list=23%, signal=58%	Pip4k2c/Pip4p1/Pip4k2a	R-MMU-6783310	Fanconi Anemia Pathway	18	0.371481	1.00206	0.43152	0.769921	0.712025	807	tags=17%, list=11%, signal=15%	Atrip/Cenpx/Faap20
R-MMU-1296041	Activation of G protein gated Potassium channels	8	0.416147	0.924762	0.536946	0.986557	0.957446	440	tags=25%, list=5%, signal=24%	Gngt2/Kcnj2	R-MMU-73776	RNA Polymerase II Promoter Escape	38	0.308107	0.997721	0.427523	0.769921	0.712025	2217	tags=47%, list=30%, signal=33%	Taf6/Taf7/Gtf2f1/Taf5/Polr2e/Taf12/Polr2a/Polr2h/Taf13/Taf10/Gtf2b/Polr2f/Polr2i/Cdk7/Gtf2h5/Ccnh/Polr2g/Gtf2h1
R-MMU-1296059	G protein gated Potassium channels	8	0.416147	0.924762	0.536946	0.986557	0.957446	440	tags=25%, list=5%, signal=24%	Gngt2/Kcnj2	R-MMU-73779	RNA Polymerase II Transcription Pre-Initiation And Promoter Opening	38	0.308107	0.997721	0.427523	0.769921	0.712025	2217	tags=47%, list=30%, signal=33%	Taf6/Taf7/Gtf2f1/Taf5/Polr2e/Taf12/Polr2a/Polr2h/Taf13/Taf10/Gtf2b/Polr2f/Polr2i/Cdk7/Gtf2h5/Ccnh/Polr2g/Gtf2h1
R-MMU-1296065	Inwardly rectifying K+ channels	8	0.416147	0.924762	0.536946	0.986557	0.957446	440	tags=25%, list=5%, signal=24%	Gngt2/Kcnj2	R-MMU-75953	RNA Polymerase II Transcription Initiation	38	0.308107	0.997721	0.427523	0.769921	0.712025	2217	tags=47%, list=30%, signal=33%	Taf6/Taf7/Gtf2f1/Taf5/Polr2e/Taf12/Polr2a/Polr2h/Taf13/Taf10/Gtf2b/Polr2f/Polr2i/Cdk7/Gtf2h5/Ccnh/Polr2g/Gtf2h1
R-MMU-997272	Inhibition of voltage gated Ca2+ channels via Gbeta/gamma subunits	8	0.416147	0.924762	0.536946	0.986557	0.957446	440	tags=25%, list=5%, signal=24%	Gngt2/Kcnj2	R-MMU-76042	RNA Polymerase II Transcription Initiation And Promoter Clearance	38	0.308107	0.997721	0.427523	0.769921	0.712025	2217	tags=47%, list=30%, signal=33%	Taf6/Taf7/Gtf2f1/Taf5/Polr2e/Taf12/Polr2a/Polr2h/Taf13/Taf10/Gtf2b/Polr2f/Polr2i/Cdk7/Gtf2h5/Ccnh/Polr2g/Gtf2h1
R-MMU-373753	Nephrin family interactions	3	0.538222	0.919455	0.531807	0.986557	0.957446	3851	tags=100%, list=46%, signal=54%	Fyn/Iqgap1/Nck1	R-MMU-8956321	Nucleotide salvage	11	0.420487	0.99753	0.432432	0.769921	0.712025	1773	tags=45%, list=24%, signal=34%	Gmpr2/Ampd3/Pnp/Dguok/Uck1
R-MMU-434316	Fatty Acids bound to GPR40 (FFAR1) regulate insulin secretion	6	-0.494443	-0.969798	0.540362	0.990448	0.961222	2318	tags=50%, list=28%, signal=36%	Gna15/Plcb1/Gnaq	R-MMU-9933946	Formation of the embryonic stem cell BAF (esBAF) complex	16	0.387935	1.0155	0.435361	0.771301	0.713301	1381	tags=38%, list=19%, signal=30%	Phf10/Smarcd1/Actb/Smarce1/Bcl7b/Actl6a
R-MMU-8854214	TBC/RABGAPs	25	-0.326065	-0.943691	0.540098	0.990448	0.961222	973	tags=16%, list=12%, signal=14%	Tsc1/Tbc1d14/Tbc1d24/Tbc1d16	R-MMU-2871837	FCERI mediated NF-kB activation	55	0.287227	0.995924	0.434862	0.771301	0.713301	2663	tags=51%, list=36%, signal=33%	Psmc2/Psmd2/Cdc34/Ube2v1/Adrm1/Psmc5/Psmc4/Psmd3/Psmd12/Psmc3/Psmb4/Rela/Psma4/Psmd8/Ube2d1/Psma5/Psmb5/Psmd7/Psmd11/Psmc1/Psmd13/Psmb1/Psma6/Psmd1/Psmb6/Ubb/Rps27a/Psmb7
R-MMU-9857492	Protein lipoylation	8	-0.45675	-0.96768	0.541946	0.990479	0.961252	4195	tags=88%, list=50%, signal=44%	Lias/Fdx1/Dlst/Dbt/Dlat/Ndufab1/Gcsh	R-MMU-9018678	Biosynthesis of specialized proresolving mediators (SPMs)	3	0.641998	1.07393	0.436364	0.772149	0.714085	1044	tags=33%, list=14%, signal=29%	Alox5ap
R-MMU-4608870	Asymmetric localization of PCP proteins	39	-0.295791	-0.941973	0.541667	0.990479	0.961252	4277	tags=54%, list=51%, signal=26%	Rps27a/Psma2/Psmd8/Psma1/Psma6/Psmb2/Psmd11/Uba52/Psmc1/Psmd6/Psma5/Psmd2/Psmb7/Psmb4/Psmb6/Psmd1/Smurf2/Psmd14/Dvl2/Fzd7/Smurf1	R-MMU-5683826	Surfactant metabolism	6	0.506912	1.05166	0.438462	0.774557	0.716312	339	tags=33%, list=5%, signal=32%	Dmbt1/Ctsh
R-MMU-3270619	IRF3-mediated induction of type I IFN	4	0.496241	0.905664	0.542328	0.990479	0.961252	1967	tags=75%, list=24%, signal=57%	Sting1/Irf3/Tbk1	R-MMU-2122948	Activated NOTCH1 Transmits Signal to the Nucleus	7	-0.459345	-1.00477	0.438776	0.774557	0.716312	1306	tags=57%, list=18%, signal=47%	Dtx1/Ubc/Itch/Notch1
R-MMU-435354	Zinc transporters	6	-0.492484	-0.965956	0.546952	0.990632	0.9614	1666	tags=50%, list=20%, signal=40%	Slc39a6/Slc39a1/Slc30a5	R-MMU-190236	Signaling by FGFR	43	-0.285459	-1.00177	0.439825	0.775481	0.717166	1339	tags=28%, list=18%, signal=23%	Spred1/Polr2l/Mknk1/Ncbp2/Sos1/Mapk1/Cbl/Spred2/Plcg1/Pik3ca/Frs2/Pik3r1
R-MMU-68886	M Phase	242	-0.224249	-0.958664	0.552347	0.990632	0.9614	3178	tags=37%, list=38%, signal=24%	Ranbp2/Psmd2/Ppp2r1a/Nipbl/Mzt1/Ywhae/H2ax/Anapc15/Incenp/Anapc10/Ctdnep1/Csnk2a1/Ran/Eml4/Nudc/Rangap1/Psmb7/Cenpc1/Cep70/Mapre1/Sirt2/Psmb4/Haus6/Nup155/Ncapd3/Zwint/Ppp2r2a/Anapc5/Ywhag/Pom121/Cep290/Pcm1/Prkaca/Chmp7/Nup133/Rb1/Gorasp2/Dync1i2/Psmb6/Stag1/Dync1h1/Cdc27/Psmd1/Nup62/Cdc23/Alms1/Nedd1/Haus3/Mapk1/Seh1l/Cep43/Anapc1/Tuba1b/Dynll2/Nup93/Rcc2/Mzt2/Taok1/Nup188/Ahctf1/Nme7/Odf2/Zw10…	R-MMU-9860276	SLC15A4:TASL-dependent IRF5 activation	2	-0.673048	-1.04674	0.441815	0.777295	0.718844	2394	tags=100%, list=33%, signal=67%	Ikbkg
R-MMU-190873	Gap junction degradation	7	-0.463687	-0.957034	0.546205	0.990632	0.9614	2478	tags=57%, list=30%, signal=40%	Cltb/Ap2m1/Cltc/Dab2	R-MMU-75035	Chk1/Chk2(Cds1) mediated inactivation of Cyclin B:Cdk1 complex	6	-0.49248	-1.02382	0.441909	0.777295	0.718844	1536	tags=50%, list=21%, signal=40%	Ywhaz/Ywhae/Ywhag
R-MMU-196025	Formation of annular gap junctions	7	-0.463687	-0.957034	0.546205	0.990632	0.9614	2478	tags=57%, list=30%, signal=40%	Cltb/Ap2m1/Cltc/Dab2	R-MMU-879415	Advanced glycosylation endproduct receptor signaling	3	0.635658	1.06332	0.448485	0.778009	0.719504	401	tags=33%, list=5%, signal=32%	App
R-MMU-727802	Transport of nucleotide sugars	8	-0.451619	-0.956809	0.550336	0.990632	0.9614	1911	tags=50%, list=23%, signal=39%	Slc35b3/Slc35b4/Slc35d1/Slc35a3	R-MMU-9793242	SUMOylation of nuclear envelope proteins	3	-0.617923	-1.05947	0.449704	0.778009	0.719504	2773	tags=100%, list=38%, signal=62%	Ube2i/Rangap1
R-MMU-391908	Prostanoid ligand receptors	2	-0.632127	-0.956696	0.548501	0.990632	0.9614	377	tags=50%, list=5%, signal=48%	Ptger2	R-MMU-197264	Nicotinamide salvage	3	-0.617276	-1.05836	0.449704	0.778009	0.719504	764	tags=67%, list=10%, signal=60%	Naxe/Nampt
R-MMU-2514859	Inactivation, recovery and regulation of the phototransduction cascade	11	-0.41179	-0.954238	0.551555	0.990632	0.9614	1951	tags=55%, list=23%, signal=42%	Nmt1/Metap1/Calm2/Metap2/Nmt2/Camkmt	R-MMU-75067	Processing of Capped Intronless Pre-mRNA	27	-0.320206	-1.01539	0.443737	0.778009	0.719504	2307	tags=48%, list=32%, signal=33%	Slbp/Nudt21/Wdr33/Cstf2t/Papola/Cstf2/Snrpf/Ncbp2/Cpsf6/Cpsf7/Cpsf1/Pcf11/Cstf3
R-MMU-5607763	CLEC7A (Dectin-1) induces NFAT activation	7	-0.461314	-0.952137	0.552805	0.990632	0.9614	3539	tags=71%, list=42%, signal=41%	Ppp3ca/Calm2/Nfatc2/Ppp3cb/Ppp3r1	R-MMU-196108	Pregnenolone biosynthesis	6	-0.487899	-1.01429	0.448133	0.778009	0.719504	39	tags=33%, list=1%, signal=33%	Stard3/Stard4
R-MMU-8866427	VLDLR internalisation and degradation	12	-0.394875	-0.946838	0.551669	0.990632	0.9614	3072	tags=50%, list=37%, signal=32%	Ap2b1/Ap2s1/Ap2m1/Cltc/Ap2a1/Ap2a2	R-MMU-9841922	MLL4 and MLL3 complexes regulate expression of PPARG target genes in adipogenesis and hepatic steatosis	13	0.408018	1.00415	0.447419	0.778009	0.719504	1814	tags=46%, list=25%, signal=35%	H2ax/H3f3b/Gps2/Hdac3/Ncor2/H2ac20
R-MMU-4551638	SUMOylation of chromatin organization proteins	41	-0.293214	-0.942245	0.546358	0.990632	0.9614	2754	tags=39%, list=33%, signal=26%	Sumo3/Nup155/Hdac2/Pom121/Scmh1/Bmi1/Nup133/Suz12/Nup62/Seh1l/Nup93/Nup188/Pias1/Phc3/Nup153/Pias2	R-MMU-9851695	Epigenetic regulation of adipogenesis genes by MLL3 and MLL4 complexes	13	0.408018	1.00415	0.447419	0.778009	0.719504	1814	tags=46%, list=25%, signal=35%	H2ax/H3f3b/Gps2/Hdac3/Ncor2/H2ac20
R-MMU-9013148	CDC42 GTPase cycle	51	-0.280238	-0.941198	0.548701	0.990632	0.9614	851	tags=33%, list=10%, signal=30%	Vav3/Arhgap22/Arhgap21/Arhgap24/Fgd4/Arhgap35/Trio/Ktn1/Pik3r1/Arap1/Gna13/Stard8/Vav2/Abr/Arhgap10/Dnmbp/Ophn1	R-MMU-380108	Chemokine receptors bind chemokines	8	-0.435952	-1.00309	0.448852	0.778009	0.719504	1390	tags=62%, list=19%, signal=51%	Ccr5/Ccl25/Ccr9/Ccl5/Cxcr4
R-MMU-1489509	DAG and IP3 signaling	15	-0.366714	-0.937922	0.545741	0.990632	0.9614	2702	tags=47%, list=32%, signal=32%	Calm2/Adcy9/Prkaca/Pde1b/Prkacb/Adcy7/Prkca	R-MMU-983189	Kinesins	15	0.387614	1.00262	0.445489	0.778009	0.719504	1717	tags=47%, list=23%, signal=36%	Tuba1c/Tuba1a/Tubb4b/Kif3b/Tuba4a/Kif23/Tuba1b
R-MMU-4641257	Degradation of AXIN	40	-0.29219	-0.935367	0.550082	0.990632	0.9614	4277	tags=55%, list=51%, signal=27%	Rps27a/Psma2/Psmd8/Psma1/Psma6/Psmb2/Psmd11/Uba52/Psmc1/Psmd6/Axin1/Psma5/Tnks2/Psmd2/Psmb7/Psmb4/Psmb6/Psmd1/Smurf2/Rnf146/Psmd14/Tnks	R-MMU-109582	Hemostasis	230	0.227396	1.00225	0.446337	0.778009	0.719504	823	tags=14%, list=11%, signal=13%	Serping1/Igf1/Col1a1/Col1a2/Fn1/Sparc/Tuba1c/Cd63/Hras/Rhob/Ehd3/Cd9/H3f3b/Ctsw/Tuba1a/Gngt2/Jchain/App/Vps45/Lat/Vegfb/Tubb4b/Cd74/Slc7a5/Lck/Slc3a2/Slc16a1/Ptpn6/Stx4a/Rbsn/Rac2/Actg1
R-MMU-163754	Insulin effects increased synthesis of Xylulose-5-Phosphate	2	0.603039	0.931792	0.549425	0.990632	0.9614	830	tags=50%, list=10%, signal=45%	Taldo1	R-MMU-446652	Interleukin-1 family signaling	79	0.270572	0.999453	0.446927	0.778009	0.719504	1437	tags=24%, list=20%, signal=20%	Il1b/Nfkbib/Psmc2/App/Psmd2/Ube2v1/Nfkb2/Adrm1/Gsdmd/Psmc5/Psmc4/Psmd3/Psmd12/Psmc3/Psmb4/Tnip2/Rela/Psma4/Psmd8
R-MMU-5654693	FRS-mediated FGFR1 signaling	7	0.427038	0.911079	0.550505	0.990632	0.9614	1681	tags=43%, list=20%, signal=34%	Fgfr1/Hras/Kras	R-MMU-69473	G2/M DNA damage checkpoint	43	0.300711	0.996415	0.445872	0.778009	0.719504	1406	tags=23%, list=19%, signal=19%	H2ax/Rnf8/Atrip/Rfc5/Nbn/Rad9a/Pias4/Rmi2/Rfc2/Babam1
R-MMU-8951936	RUNX3 regulates p14-ARF	5	0.46063	0.906434	0.549598	0.990632	0.9614	358	tags=20%, list=4%, signal=19%	Ccnd1	R-MMU-8957322	Metabolism of steroids	42	-0.284602	-0.995743	0.446389	0.778009	0.719504	76	tags=10%, list=1%, signal=9%	Ncoa2/Scap/Stard4/Osbpl3
R-MMU-2514856	The phototransduction cascade	12	-0.39172	-0.939274	0.556439	0.995973	0.966584	3191	tags=58%, list=38%, signal=36%	Nmt1/Metap1/Calm2/Gnb1/Metap2/Nmt2/Camkmt	R-MMU-432722	Golgi Associated Vesicle Biogenesis	42	-0.28175	-0.985766	0.448578	0.778009	0.719504	2581	tags=45%, list=35%, signal=29%	Yipf6/Hspa8/Bloc1s4/Pik3c2a/Ap4e1/Gak/Ap1g1/Dtnbp1/Ap3b1/Tbc1d8b/Pum1/Cltc/Tfrc/Ocrl/Rab5c/Ap1s3/Ap1s2/Arrb1/Picalm
R-MMU-5689877	Josephin domain DUBs	11	-0.409684	-0.949358	0.559738	0.999532	0.970038	923	tags=18%, list=11%, signal=16%	Rad23b/Prkn	R-MMU-5205685	PINK1-PRKN Mediated Mitophagy	26	0.339224	0.99802	0.450281	0.778095	0.719583	2653	tags=54%, list=36%, signal=34%	Ube2v1/Atg12/Tomm40/Vdac2/Vdac3/Tomm22/Map1lc3b/Vdac1/Sqstm1/Tomm6/Mfn1/Ubb/Rps27a/Ube2l3
R-MMU-1852241	Organelle biogenesis and maintenance	111	-0.245163	-0.947345	0.559177	0.999532	0.970038	2996	tags=40%, list=36%, signal=26%	Mark4/Septin2/Idh2/Ift46/Pkd1/Bbs9/Cep70/Mapre1/Haus6/Sclt1/Exoc4/Ywhag/Cep290/Pcm1/Prkaca/Gbf1/Dync1i2/Dync1h1/Gabpa/Alms1/Nedd1/Haus3/Cep43/Tuba1b/Dynll2/Odf2/Tubb5/Ckap5/Ift140/C2cd3/Cep192/Rpgrip1l/Cep152/Clasp1/Exoc8/Cep162/Ift88/Exoc5/Kifap3/Tnpo1/Dync2h1/Traf3ip1/Ift74/Kif3a	R-MMU-9013425	RHOT1 GTPase cycle	3	-0.615485	-1.05529	0.451677	0.779592	0.720968	831	tags=67%, list=11%, signal=59%	Rhot1/Trak1
R-MMU-9859138	BCKDH synthesizes BCAA-CoA from KIC, KMVA, KIV	3	-0.58199	-0.961199	0.569787	1	0.970492	2892	tags=100%, list=35%, signal=65%	Dbt/Bckdhb	R-MMU-8963896	HDL assembly	3	-0.610156	-1.04615	0.455621	0.78246	0.72362	2075	tags=67%, list=28%, signal=48%	Prkacb/Abca1
R-MMU-5653656	Vesicle-mediated transport	391	-0.212673	-0.960286	0.587522	1	0.970492	1668	tags=22%, list=20%, signal=18%	Pum1/Dennd1a/Trappc8/Cbl/Pik3c2a/Surf4/Ankrd28/Reps1/Dnase2a/Stam/Vti1a/Mvb12b/Ankrd27/Tbc1d10a/Zw10/Snapin/Scoc/Mon1b/Vps45/Rint1/Rab3gap2/Trf/Rab1a/Copg1/Bet1/Jchain/Cltc/Agpat3/Kif1c/Ap3s1/Rab3il1/Dvl2/Trappc13/Golga4/Tfrc/Ap4e1/Als2/Tsc1/Tmed7/Arfgap3/Ocrl/Cyth3/Kif2a/Sec24a/Snx5/Pip5k1c/Arrb1/Aak1/Lrp1/Ap2a1/Ppp6r3/Gapvd1/Usp6nl/Tbc1d14/Ubqln1/Klc4/Txndc5/Kifap3/Cog5/Ap2a2/Uso1/Picalm/Arf3/A…	R-MMU-8964058	HDL remodeling	2	0.689171	1.0459	0.456566	0.78246	0.72362	668	tags=50%, list=9%, signal=45%	Apoe
R-MMU-162582	Signal Transduction	1079	0.196939	0.958847	0.667513	1	0.970492	674	tags=9%, list=8%, signal=9%	Cxcl1/Gcg/Iapp/Ins1/Fbn1/Fstl1/Col3a1/Col5a2/Dusp2/Traf1/Col1a2/Ccrl2/Col1a1/Hcar2/Arhgap5/Ramp1/Ccl4/Ckb/Tnf/Cdc42ep2/Rgs3/Epsti1/Dusp5/Hrh2/Cxcl2/Cxcr2/Dhrs9/Nedd4/Pdgfb/Calcrl/Cx3cr1/Myd88/Optn/Ccl12/Ltb4r1/Lmnb1/Aph1b/H2bc4/Basp1/Steap3/Gpr132/Gngt2/Ptpn6/Ccnd1/Il2rg/Rhog/Apbb1ip/Pip5k1b/Gpr183/Dusp16/Ncf2/Spata13/Rgs2/Rnf31/P2ry13/H4c9/Fpr1/Rac2/Tpm4/Pik3ap1/Fgfr1/Cdc42ep3/Dock5/Dusp7/Lrrk2/…	R-MMU-6807047	Cholesterol biosynthesis via desmosterol	2	0.688363	1.04468	0.458586	0.78246	0.72362	2281	tags=100%, list=31%, signal=69%	Sc5d/Ebp
R-MMU-352238	Breakdown of the nuclear lamina	3	-0.579855	-0.957674	0.576355	1	0.970492	88	tags=67%, list=1%, signal=66%	Casp6/Lmna	R-MMU-6807062	Cholesterol biosynthesis via lathosterol	2	0.688363	1.04468	0.458586	0.78246	0.72362	2281	tags=100%, list=31%, signal=69%	Sc5d/Ebp
R-MMU-8939247	RUNX1 regulates transcription of genes involved in interleukin signaling	2	-0.626939	-0.948843	0.567901	1	0.970492	1279	tags=100%, list=15%, signal=85%	Cbfb	R-MMU-193144	Estrogen biosynthesis	2	0.687406	1.04322	0.458586	0.78246	0.72362	2288	tags=100%, list=31%, signal=69%	Hsd17b11/Akr1b10
R-MMU-426486	Small interfering RNA (siRNA) biogenesis	8	-0.447097	-0.947228	0.563758	1	0.970492	2553	tags=50%, list=31%, signal=35%	Ago3/Tsn/Ago1/Ago4	R-MMU-5625900	RHO GTPases activate CIT	4	0.542459	1.01599	0.45809	0.78246	0.72362	1642	tags=50%, list=22%, signal=39%	Rhob/Rhoa
R-MMU-163560	Triglyceride catabolism	3	-0.572454	-0.945449	0.582923	1	0.970492	21	tags=33%, list=0%, signal=33%	Fabp5	R-MMU-9648002	RAS processing	20	0.360419	1.00285	0.458647	0.78246	0.72362	217	tags=10%, list=3%, signal=10%	Arl2/Hras
R-MMU-379724	tRNA Aminoacylation	2	-0.622553	-0.942206	0.578483	1	0.970492	2615	tags=100%, list=31%, signal=69%	Ppa1	R-MMU-2404192	Signaling by Type 1 Insulin-like Growth Factor 1 Receptor (IGF1R)	16	0.381361	0.998289	0.456274	0.78246	0.72362	27	tags=6%, list=0%, signal=6%	Igf1
R-MMU-71737	Pyrophosphate hydrolysis	2	-0.622553	-0.942206	0.578483	1	0.970492	2615	tags=100%, list=31%, signal=69%	Ppa1	R-MMU-2428924	IGF1R signaling cascade	16	0.381361	0.998289	0.456274	0.78246	0.72362	27	tags=6%, list=0%, signal=6%	Igf1
R-MMU-2142845	Hyaluronan metabolism	8	-0.444655	-0.942055	0.567114	1	0.970492	4105	tags=75%, list=49%, signal=38%	Chp1/Hexa/Hexb/Slc9a1/Lyve1/Gusb	R-MMU-8978934	Metabolism of cofactors	14	0.39363	0.998179	0.454887	0.78246	0.72362	1731	tags=36%, list=24%, signal=27%	Coq5/Coq9/Coq2/Pts/Calm1
R-MMU-171007	p38MAPK events	6	-0.475711	-0.933056	0.588138	1	0.970492	123	tags=33%, list=1%, signal=33%	Mapk14/Ralgds	R-MMU-5223345	Miscellaneous transport and binding events	12	-0.388864	-1.00233	0.463617	0.789113	0.729773	1552	tags=33%, list=21%, signal=26%	Lrrc8a/Nipa2/Ank/Tusc3
R-MMU-9762293	Regulation of CDH11 gene transcription	3	-0.563995	-0.931479	0.604269	1	0.970492	700	tags=67%, list=8%, signal=61%	Sp1/Ilf3	R-MMU-9645460	Alpha-protein kinase 1 signaling pathway	8	-0.4302	-0.989857	0.463466	0.789113	0.729773	1206	tags=62%, list=16%, signal=52%	Traf6/Ubc/Map3k7/Tab3/Tab2
R-MMU-5693565	Recruitment and ATM-mediated phosphorylation of repair and signaling proteins at DNA double strand breaks	40	-0.290695	-0.930581	0.561576	1	0.970492	1694	tags=20%, list=20%, signal=16%	Herc2/Eya3/Abl1/Nsd2/Mapk8/Chek2/Atm/Kdm4b	R-MMU-68884	Mitotic Telophase/Cytokinesis	10	-0.41466	-0.999147	0.464286	0.789339	0.729982	2464	tags=60%, list=34%, signal=40%	Wapl/Mau2/Nipbl/Pds5b/Stag1/Stag2
R-MMU-1483248	Synthesis of PIPs at the ER membrane	5	-0.493759	-0.926668	0.580286	1	0.970492	2938	tags=80%, list=35%, signal=52%	Mtmr2/Sbf1/Sacm1l/Pi4ka	R-MMU-9013422	RHOBTB1 GTPase cycle	19	-0.349071	-1.0025	0.464968	0.789589	0.730213	1590	tags=32%, list=22%, signal=25%	Cul3/Rbbp6/Rock2/Tra2b/Cpsf7/Pde5a
R-MMU-6782210	Gap-filling DNA repair synthesis and ligation in TC-NER	49	-0.278036	-0.925782	0.577488	1	0.970492	3410	tags=53%, list=41%, signal=32%	Rfc3/Uba52/Xrcc1/Ccnh/Tcea1/Polr2k/Ercc3/Cul4b/Gtf2h5/Pcna/Cul4a/Polr2l/Cdk7/Aqr/Polr2i/Rpa1/Rpa3/Polr2h/Ercc8/Gtf2h1/Polk/Usp7/Mnat1/Ercc6/Ddb1/Lig1	R-MMU-5423646	Aflatoxin activation and detoxification	3	-0.60369	-1.03507	0.467456	0.790329	0.730898	2818	tags=100%, list=39%, signal=62%	Mgst2/Ggt5
R-MMU-8866376	Reelin signalling pathway	2	-0.611333	-0.925224	0.604938	1	0.970492	2625	tags=100%, list=31%, signal=69%	Sh3kbp1	R-MMU-9762293	Regulation of CDH11 gene transcription	3	-0.602936	-1.03377	0.467456	0.790329	0.730898	653	tags=67%, list=9%, signal=61%	Zeb2/Sp1
R-MMU-8864260	Transcriptional regulation by the AP-2 (TFAP2) family of transcription factors	12	-0.385146	-0.923511	0.573927	1	0.970492	4443	tags=75%, list=53%, signal=35%	Esr1/Ep300/Yeats4/Ube2i/Npm1/Dek/Atad2/Myc/Wwox	R-MMU-376176	Signaling by ROBO receptors	12	-0.388293	-1.00086	0.467775	0.790329	0.730898	29	tags=17%, list=0%, signal=17%	Abl1/Cxcr4
R-MMU-15869	Metabolism of nucleotides	56	-0.269504	-0.923407	0.591503	1	0.970492	2915	tags=46%, list=35%, signal=30%	Gsr/Ampd2/Gmps/Nme1/Adal/Umps/Gart/Xdh/Nme4/Atic/Itpa/Gda/Nudt5/Nudt18/Ak2/Ctps2/Cmpk1/Rrm1/Entpd7/Dtymk/Adk/Ppat/Aprt/Nt5m/Uck2/Nt5e	R-MMU-442755	Activation of NMDA receptors and postsynaptic events	14	-0.377599	-0.997486	0.468085	0.790329	0.730898	2173	tags=43%, list=30%, signal=30%	Dlg4/Prkacb/Dlg1/Rps6ka3/Creb1/Camk2d
R-MMU-390471	Association of TriC/CCT with target proteins during biosynthesis	8	-0.43537	-0.922383	0.595638	1	0.970492	4387	tags=75%, list=53%, signal=36%	Cct7/Tcp1/Cct4/Cct8/Cct6a/Cct3	R-MMU-453279	Mitotic G1 phase and G1/S transition	94	-0.242938	-0.992152	0.466667	0.790329	0.730898	1324	tags=16%, list=18%, signal=13%	Pole2/E2f2/Cks1b/Abl1/Jak2/Ppp2r1b/Orc4/Pola1/Akt3/Dyrk1a/Prim2/Lyn/Lin52/Ccnd3/Cdk6
R-MMU-202427	Phosphorylation of CD3 and TCR zeta chains	5	-0.491002	-0.921494	0.585056	1	0.970492	41	tags=40%, list=0%, signal=40%	Pag1/Ptpn22	R-MMU-72200	mRNA Editing: C to U Conversion	2	-0.652331	-1.01452	0.4714	0.79225	0.732674	588	tags=100%, list=8%, signal=92%	Apobec3
R-MMU-5358493	Synthesis of diphthamide-EEF2	5	-0.490643	-0.920819	0.585056	1	0.970492	327	tags=80%, list=4%, signal=77%	Eef2/Dph5/Dnajc24/Dph6	R-MMU-75094	Formation of the Editosome	2	-0.652331	-1.01452	0.4714	0.79225	0.732674	588	tags=100%, list=8%, signal=92%	Apobec3
R-MMU-390466	Chaperonin-mediated protein folding	22	-0.32598	-0.920606	0.564103	1	0.970492	3650	tags=55%, list=44%, signal=31%	Csnk2b/Cct4/Gng10/Gng12/Gnb1/Csnk2a1/Cct8/Gna15/Cct6a/Cct3/Gnaq/Gng2	R-MMU-5690714	CD22 mediated BCR regulation	2	-0.651563	-1.01333	0.4714	0.79225	0.732674	110	tags=50%, list=2%, signal=49%	Lyn
R-MMU-391251	Protein folding	22	-0.32598	-0.920606	0.564103	1	0.970492	3650	tags=55%, list=44%, signal=31%	Csnk2b/Cct4/Gng10/Gng12/Gnb1/Csnk2a1/Cct8/Gna15/Cct6a/Cct3/Gnaq/Gng2	R-MMU-75109	Triglyceride biosynthesis	2	-0.649665	-1.01038	0.4714	0.79225	0.732674	2565	tags=100%, list=35%, signal=65%	Lpin2
R-MMU-6814122	Cooperation of PDCL (PhLP1) and TRiC/CCT in G-protein beta folding	22	-0.32598	-0.920606	0.564103	1	0.970492	3650	tags=55%, list=44%, signal=31%	Csnk2b/Cct4/Gng10/Gng12/Gnb1/Csnk2a1/Cct8/Gna15/Cct6a/Cct3/Gnaq/Gng2	R-MMU-5358351	Signaling by Hedgehog	76	0.26922	0.984169	0.47191	0.79225	0.732674	2617	tags=50%, list=36%, signal=32%	Tuba1c/Tuba1a/Psmc2/P4hb/Psmd2/Tubb4b/Os9/Adrm1/Psmc5/Psmc4/Psmd3/Psmd12/Psmc3/Psmb4/Tuba4a/Psma4/Psmd8/Ttc21b/Ofd1/Ift52/Tuba1b/Psma5/Grk2/Psmb5/Psmd7/Psmd11/Adcy3/Arrb2/Psmc1/Vcp/Psmd13/Dzip1/Psmb1/Psma6/Psmd1/Psmb6/Ubb/Rps27a
R-MMU-1630316	Glycosaminoglycan metabolism	55	-0.270295	-0.920179	0.599343	1	0.970492	2128	tags=42%, list=26%, signal=31%	Lyve1/B4galt5/B4galt7/Gusb/Slc35b3/Csgalnact2/Chsy1/Ids/Naglu/Hpse/Ext1/Papss2/Slc26a2/Galns/Xylt2/Hs2st1/Hs6st1/Sdc4/Ndst1/Gns/B4galt1/Sgsh/Hs3st3b1	R-MMU-427652	Sodium-coupled phosphate cotransporters	2	0.675783	1.02558	0.474747	0.792532	0.732935	2373	tags=100%, list=32%, signal=68%	Slc20a1/Slc20a2
R-MMU-5689603	UCH proteinases	63	-0.261668	-0.919552	0.603306	1	0.970492	4277	tags=54%, list=51%, signal=26%	Ruvbl1/Rps27a/Psma2/Actl6a/Tfpt/Psmd8/Psma1/Psma6/Psmb2/Mcrs1/Psmd11/Uba52/Psmc1/Uchl5/Ogt/Mbd5/Psmd6/Psma5/Psmd2/Psmb7/Uchl3/Psmb4/Ino80/Nfrkb/Psmb6/Psmd1/Psmd14/Ino80d/Asxl2/Asxl1/Mbd6/Foxk2/H2ac8/Foxk1	R-MMU-6794361	Neurexins and neuroligins	5	-0.507176	-0.998818	0.472946	0.792532	0.732935	2173	tags=80%, list=30%, signal=56%	Dlg4/Epb41l2/Epb41/Homer1
R-MMU-445717	Aquaporin-mediated transport	14	0.365686	0.919394	0.566929	1	0.970492	337	tags=14%, list=4%, signal=14%	Aqp9/Gngt2	R-MMU-74158	RNA Polymerase III Transcription	28	0.329311	0.98056	0.474766	0.792532	0.732935	1607	tags=39%, list=22%, signal=31%	Gtf3a/Polr3d/Polr3c/Snapc1/Polr2e/Gtf3c6/Polr2h/Polr3e/Crcp/Snapc5/Polr2f
R-MMU-1266738	Developmental Biology	186	0.225393	0.919379	0.663484	1	0.970492	1047	tags=17%, list=13%, signal=15%	Cela2a/Col3a1/Col5a2/Slit3/Csf1/Sema4d/Krt80/Aph1b/St8sia4/Rab27a/Ptprc/Fgfr1/Tubb4b/Jup/Mmp9/Rras/Tuba1a/Pdlim7/Arpc1b/Plxna4/Sptbn1/Actg1/Tln1/Tubb2a/Ubb/Tuba1c/Hras/Ezr/Fes/Rara/Arpc4	R-MMU-76046	RNA Polymerase III Transcription Initiation	28	0.329311	0.98056	0.474766	0.792532	0.732935	1607	tags=39%, list=22%, signal=31%	Gtf3a/Polr3d/Polr3c/Snapc1/Polr2e/Gtf3c6/Polr2h/Polr3e/Crcp/Snapc5/Polr2f
R-MMU-173623	Classical antibody-mediated complement activation	3	-0.556222	-0.918642	0.625616	1	0.970492	3702	tags=100%, list=44%, signal=56%	C1qa/C1qc	R-MMU-9755511	KEAP1-NFE2L2 pathway	56	0.278312	0.968516	0.474545	0.792532	0.732935	2663	tags=54%, list=36%, signal=34%	Psmc2/Psmd2/Adrm1/Psmc5/Psmc4/Psmd3/Psmd12/Psmc3/Psmb4/Psma4/Psmd8/Keap1/Psma5/Psmb5/Psmd7/Psmd11/Akt2/Map1lc3b/Psmc1/Vcp/Ufd1/Psmd13/Psmb1/Sqstm1/Psma6/Psmd1/Psmb6/Ubb/Rps27a/Psmb7
R-MMU-399954	Sema3A PAK dependent Axon repulsion	10	-0.4048	-0.918389	0.577997	1	0.970492	146	tags=30%, list=2%, signal=30%	Limk1/Nrp1/Plxna1	R-MMU-157118	Signaling by NOTCH	26	-0.317844	-0.996473	0.47548	0.792825	0.733206	1520	tags=31%, list=21%, signal=24%	Rbpj/Adam10/Itch/Furin/Ep300/Notch1/Maml1/Maml3
R-MMU-6781827	Transcription-Coupled Nucleotide Excision Repair (TC-NER)	59	-0.265676	-0.917219	0.622296	1	0.970492	3690	tags=46%, list=44%, signal=26%	Xrcc1/Cops8/Ccnh/Tcea1/Polr2k/Ercc3/Cul4b/Gtf2h5/Pcna/Cul4a/Polr2l/Cops2/Cdk7/Cops7b/Aqr/Polr2i/Rpa1/Rpa3/Polr2h/Ercc8/Gtf2h1/Polk/Usp7/Mnat1/Ercc6/Ddb1/Lig1	R-MMU-392518	Signal amplification	15	-0.370424	-0.996712	0.476596	0.792892	0.733268	1788	tags=47%, list=24%, signal=35%	Gnb1/Gng10/Mapk14/Gna11/Gng2/Gnaq/Gna13
R-MMU-9909396	Circadian clock	36	-0.292515	-0.916992	0.58209	1	0.970492	4277	tags=50%, list=51%, signal=24%	Rps27a/Psma2/Psmd8/Psma1/Psma6/Psmb2/Psmd11/Uba52/Psmc1/Psmd6/Psma5/Psmd2/Psmb7/Psmb4/Psmb6/Psmd1/Psmd14/Per1	R-MMU-9934037	Formation of neuronal progenitor and neuronal BAF (npBAF and nBAF)	17	0.37141	0.984906	0.47619	0.792892	0.733268	1381	tags=35%, list=19%, signal=29%	Phf10/Smarcd1/Actb/Smarce1/Bcl7b/Actl6a
R-MMU-9932298	Degradation of CRY and PER proteins	36	-0.292515	-0.916992	0.58209	1	0.970492	4277	tags=50%, list=51%, signal=24%	Rps27a/Psma2/Psmd8/Psma1/Psma6/Psmb2/Psmd11/Uba52/Psmc1/Psmd6/Psma5/Psmd2/Psmb7/Psmb4/Psmb6/Psmd1/Psmd14/Per1	R-MMU-2022854	Keratan sulfate biosynthesis	8	-0.426786	-0.982002	0.478079	0.794463	0.734721	488	tags=38%, list=7%, signal=35%	B4galt1/St3gal3/B4galt5
R-MMU-197264	Nicotinamide salvage	3	-0.554366	-0.915577	0.625616	1	0.970492	589	tags=67%, list=7%, signal=62%	Naxe/Nampt	R-MMU-75158	TRAIL signaling	3	-0.598296	-1.02582	0.47929	0.79484	0.735069	2335	tags=100%, list=32%, signal=68%	Casp8/Cflar
R-MMU-157579	Telomere Maintenance	43	-0.282493	-0.915258	0.582508	1	0.970492	1316	tags=21%, list=16%, signal=18%	Terf2/Acd/Ppp6r3/Gar1/Lig1/H2ac8/Prim2/Pola1/Shq1	R-MMU-203615	eNOS activation	9	-0.421187	-0.989642	0.47983	0.79484	0.735069	562	tags=44%, list=8%, signal=41%	Lypla1/Cyb5b/Zdhhc21/Hsp90aa1
R-MMU-499943	Interconversion of nucleotide di- and triphosphates	17	-0.34678	-0.913934	0.570064	1	0.970492	2915	tags=47%, list=35%, signal=31%	Gsr/Nme1/Nme4/Ak2/Ctps2/Cmpk1/Rrm1/Dtymk	R-MMU-8955332	Carboxyterminal post-translational modifications of tubulin	8	0.434006	0.972159	0.479924	0.79484	0.735069	507	tags=38%, list=7%, signal=35%	Tuba1c/Tuba1a/Tubb4b
R-MMU-71403	Citric acid cycle (TCA cycle)	29	-0.305204	-0.913153	0.60199	1	0.970492	3731	tags=55%, list=45%, signal=31%	Idh3a/Dlst/Nfs1/Aco2/Trap1/Sucla2/Sdhaf2/Idh2/Sdhaf4/Sdha/Suclg2/Mrps36/Sdhaf1/Sdhc/Ogdh/Sdhaf3	R-MMU-425561	Sodium/Calcium exchangers	4	0.528735	0.990285	0.481481	0.795632	0.735802	2963	tags=75%, list=41%, signal=45%	Calm1/Sri/Calm2
R-MMU-9853506	OGDH complex synthesizes succinyl-CoA from 2-OG	4	-0.512042	-0.912647	0.610577	1	0.970492	3515	tags=100%, list=42%, signal=58%	Dlst/Mrps36/Ogdh	R-MMU-437239	Recycling pathway of L1	20	0.353274	0.982969	0.481203	0.795632	0.735802	1717	tags=45%, list=23%, signal=35%	Tuba1c/Tuba1a/Tubb4b/Actg1/Actb/Tuba4a/Ezr/Ap2s1/Tuba1b
R-MMU-5610785	GLI3 is processed to GLI3R by the proteasome	42	-0.282033	-0.912297	0.580858	1	0.970492	4277	tags=55%, list=51%, signal=27%	Rps27a/Psma2/Psmd8/Psma1/Psma6/Psmb2/Psmd11/Uba52/Skp1/Psmc1/Psmd6/Psma5/Gsk3b/Cul1/Psmd2/Psmb7/Psmb4/Prkaca/Psmb6/Psmd1/Sufu/Psmd14/Prkacb	R-MMU-428930	Thromboxane signalling through TP receptor	12	-0.385593	-0.993902	0.482328	0.796139	0.736271	856	tags=50%, list=12%, signal=44%	Gnb1/Gng10/Gna11/Gng2/Gnaq/Gna13
R-MMU-3214858	RMTs methylate histone arginines	29	-0.304904	-0.912256	0.60199	1	0.970492	2556	tags=38%, list=31%, signal=26%	Rbbp7/Wdr5/Carm1/Wdr77/Prmt3/Cdk4/Smarcc1/Prmt7/Coprs/Dnmt3a/H2ac8	R-MMU-1187000	Fertilization	4	0.525938	0.985047	0.483431	0.796175	0.736304	1672	tags=50%, list=23%, signal=39%	Cd9/Hvcn1
R-MMU-9749641	Aspirin ADME	4	-0.511291	-0.911309	0.612179	1	0.970492	101	tags=50%, list=1%, signal=49%	Slco2b1/Abcc3	R-MMU-1474165	Reproduction	4	0.525938	0.985047	0.483431	0.796175	0.736304	1672	tags=50%, list=23%, signal=39%	Cd9/Hvcn1
R-MMU-1234174	Cellular response to hypoxia	52	-0.268804	-0.909353	0.613527	1	0.970492	4277	tags=48%, list=51%, signal=24%	Rps27a/Psma2/Psmd8/Psma1/Psma6/Psmb2/Psmd11/Uba52/Psmc1/Ube2d2a/Psmd6/Psma5/Eloc/Vhl/Psmd2/Psmb7/Psmb4/Psmb6/Psmd1/Cul2/Egln3/Hif1a/Psmd14/Egln1/Arnt	R-MMU-9609523	Insertion of tail-anchored proteins into the endoplasmic reticulum membrane	13	0.39556	0.973493	0.48566	0.798063	0.73805	1664	tags=31%, list=23%, signal=24%	App/Aldh3a2/Sgta/Emd
R-MMU-193704	p75 NTR receptor-mediated signalling	55	-0.267082	-0.909243	0.632184	1	0.970492	768	tags=13%, list=9%, signal=12%	Bex3/Mapk8/Gna13/Vav2/Abr/Prkci/Net1	R-MMU-193692	Regulated proteolysis of p75NTR	8	0.432005	0.967676	0.48566	0.798063	0.73805	1955	tags=62%, list=27%, signal=46%	Aph1a/Rela/Psen2/Ncstn/Psenen
R-MMU-392518	Signal amplification	18	-0.342008	-0.908554	0.599676	1	0.970492	553	tags=50%, list=7%, signal=47%	Aamp/Gng10/Gng12/Gnb1/Gna15/Mapk14/Gna13/Gnaq/Gng2	R-MMU-5213460	RIPK1-mediated regulated necrosis	24	-0.319366	-0.98725	0.487288	0.798957	0.738877	2335	tags=54%, list=32%, signal=37%	Casp8/Ripk1/Flot2/Ogt/Birc3/Peli1/Fas/Sdcbp/Itch/Cflar/Xiap/Traf2/Hsp90aa1
R-MMU-8986944	Transcriptional Regulation by MECP2	6	-0.463152	-0.908424	0.622735	1	0.970492	3133	tags=67%, list=38%, signal=42%	Mecp2/Sin3a/Hdac2/Hipk2	R-MMU-5675482	Regulation of necroptotic cell death	24	-0.319366	-0.98725	0.487288	0.798957	0.738877	2335	tags=54%, list=32%, signal=37%	Casp8/Ripk1/Flot2/Ogt/Birc3/Peli1/Fas/Sdcbp/Itch/Cflar/Xiap/Traf2/Hsp90aa1
R-MMU-9022692	Regulation of MECP2 expression and activity	6	-0.463152	-0.908424	0.622735	1	0.970492	3133	tags=67%, list=38%, signal=42%	Mecp2/Sin3a/Hdac2/Hipk2	R-MMU-15869	Metabolism of nucleotides	50	0.28155	0.959198	0.488029	0.799284	0.739179	1773	tags=36%, list=24%, signal=27%	Dhodh/Impdh1/Adsl/Nudt16/Gmpr2/Guk1/Impdh2/Ampd3/Pnp/Entpd6/Nudt9/Nudt13/Dguok/Nt5c/Nme1/Nme2/Ak6/Uck1
R-MMU-202040	G-protein activation	10	-0.399623	-0.906646	0.592775	1	0.970492	433	tags=60%, list=5%, signal=57%	Gng10/Gng12/Gnb1/Gna15/Gnaq/Gng2	R-MMU-5649702	APEX1-Independent Resolution of AP Sites via the Single Nucleotide Replacement Pathway	2	-0.642785	-0.999677	0.489152	0.800147	0.739977	757	tags=100%, list=10%, signal=90%	Xrcc1
R-MMU-77352	Beta oxidation of butanoyl-CoA to acetyl-CoA	3	-0.548627	-0.906098	0.642036	1	0.970492	2766	tags=67%, list=33%, signal=45%	Echs1/Hadh	R-MMU-1236977	Endosomal/Vacuolar pathway	9	0.417907	0.959925	0.489642	0.800147	0.739977	907	tags=33%, list=12%, signal=29%	H2-M3/H2-T22/H2-T23
R-MMU-1632852	Macroautophagy	106	-0.235805	-0.905919	0.65313	1	0.970492	2729	tags=31%, list=33%, signal=21%	Rheb/Prkaa1/Pik3r4/Slc38a9/Lamtor3/Pink1/Mfn2/Chmp7/Ube2n/Dync1i2/Tomm7/Dync1h1/Ambra1/Tuba1b/Dynll2/Uvrag/Wipi1/Mfn1/Tomm70a/Pex5/Nbr1/Rragc/Vdac1/Atg14/Tsc1/Tomm20/Atg10/Ift88/Atg13/Atg4c/Gabarapl1/Atm/Prkn	R-MMU-196780	Biotin transport and metabolism	5	0.503992	0.990604	0.491054	0.801565	0.741289	200	tags=20%, list=3%, signal=19%	Mccc1
R-MMU-9612973	Autophagy	106	-0.235805	-0.905919	0.65313	1	0.970492	2729	tags=31%, list=33%, signal=21%	Rheb/Prkaa1/Pik3r4/Slc38a9/Lamtor3/Pink1/Mfn2/Chmp7/Ube2n/Dync1i2/Tomm7/Dync1h1/Ambra1/Tuba1b/Dynll2/Uvrag/Wipi1/Mfn1/Tomm70a/Pex5/Nbr1/Rragc/Vdac1/Atg14/Tsc1/Tomm20/Atg10/Ift88/Atg13/Atg4c/Gabarapl1/Atm/Prkn	R-MMU-8948747	Regulation of PTEN localization	9	-0.414039	-0.972848	0.492569	0.803149	0.742754	2671	tags=56%, list=37%, signal=35%	Ubc/Pml/Pten/Usp7/Xiap
R-MMU-3232142	SUMOylation of ubiquitinylation proteins	30	-0.298679	-0.905248	0.609917	1	0.970492	2562	tags=40%, list=31%, signal=28%	Vhl/Ranbp2/Nup155/Pom121/Nup133/Nup62/Seh1l/Nup93/Nup188/Pias1/Nup153/Pias2	R-MMU-166208	mTORC1-mediated signalling	19	0.352099	0.961037	0.493409	0.803629	0.743198	343	tags=11%, list=5%, signal=10%	Eif4ebp1/Rragb
R-MMU-5693532	DNA Double-Strand Break Repair	82	-0.242941	-0.905088	0.635607	1	0.970492	2600	tags=27%, list=31%, signal=19%	Rpa1/Rpa3/Uimc1/Cdk2/Ube2n/Rif1/Top3a/Paxip1/Rad51d/Herc2/Eya3/Polk/Abl1/Polh/Prkdc/Nsd2/Xrcc6/Mapk8/Chek2/Rad51b/Atm/Kdm4b	R-MMU-76066	RNA Polymerase III Transcription Initiation From Type 2 Promoter	22	0.335862	0.958295	0.494361	0.804291	0.74381	1607	tags=36%, list=22%, signal=28%	Polr3d/Polr3c/Polr2e/Gtf3c6/Polr2h/Polr3e/Crcp/Polr2f
R-MMU-2995383	Initiation of Nuclear Envelope (NE) Reformation	14	-0.363237	-0.905022	0.57971	1	0.970492	1448	tags=43%, list=17%, signal=35%	Ppp2r1a/Sirt2/Ppp2r2a/Banf1/Kpnb1/Lmna	R-MMU-434316	Fatty Acids bound to GPR40 (FFAR1) regulate insulin secretion	3	-0.589104	-1.01006	0.495069	0.804555	0.744054	856	tags=67%, list=12%, signal=59%	Gna11/Gnaq
R-MMU-380259	Loss of Nlp from mitotic centrosomes	48	-0.271667	-0.904559	0.606557	1	0.970492	2665	tags=40%, list=32%, signal=27%	Cep70/Mapre1/Haus6/Ywhag/Cep290/Pcm1/Prkaca/Dync1i2/Dync1h1/Alms1/Nedd1/Haus3/Cep43/Odf2/Tubb5/Ckap5/Cep192/Cep152/Clasp1	R-MMU-5674135	MAP2K and MAPK activation	28	0.322674	0.960798	0.497196	0.807123	0.746428	1177	tags=29%, list=16%, signal=24%	Fn1/Hras/Ksr2/Actg1/Map2k2/Actb/Wdr83/Araf
R-MMU-380284	Loss of proteins required for interphase microtubule organization from the centrosome	48	-0.271667	-0.904559	0.606557	1	0.970492	2665	tags=40%, list=32%, signal=27%	Cep70/Mapre1/Haus6/Ywhag/Cep290/Pcm1/Prkaca/Dync1i2/Dync1h1/Alms1/Nedd1/Haus3/Cep43/Odf2/Tubb5/Ckap5/Cep192/Cep152/Clasp1	R-MMU-416476	G alpha (q) signalling events	52	0.281998	0.957923	0.498127	0.807744	0.747004	1153	tags=23%, list=16%, signal=20%	Gcg/Hras/Lpar6/Gngt2/App/Rgs19/Plcb2/Ccl6/Rgs2/Gng12/Gpr132/Tbxa2r
R-MMU-8854518	AURKA Activation by TPX2	48	-0.271667	-0.904559	0.606557	1	0.970492	2665	tags=40%, list=32%, signal=27%	Cep70/Mapre1/Haus6/Ywhag/Cep290/Pcm1/Prkaca/Dync1i2/Dync1h1/Alms1/Nedd1/Haus3/Cep43/Odf2/Tubb5/Ckap5/Cep192/Cep152/Clasp1	R-MMU-399956	CRMPs in Sema3A signaling	5	-0.495875	-0.976562	0.501002	0.811513	0.750489	1974	tags=60%, list=27%, signal=44%	Fyn/Gsk3b/Dpysl2
R-MMU-9711123	Cellular response to chemical stress	121	0.237712	0.903944	0.63835	1	0.970492	739	tags=10%, list=9%, signal=9%	Hbb-bt/Hbb-bs/mt-Co3/Ncf2/Sod2/Gstp1/Helz2/Sesn2/Txnrd1/Mul1/Ncf4/Cybb	R-MMU-9840309	Glycosphingolipid biosynthesis	5	-0.495246	-0.975324	0.503006	0.813865	0.752664	488	tags=60%, list=7%, signal=56%	Cerk/St3gal3/B4galt5
R-MMU-77288	mitochondrial fatty acid beta-oxidation of unsaturated fatty acids	3	0.528981	0.90367	0.562341	1	0.970492	3928	tags=100%, list=47%, signal=53%	Eci1/Acadm/Decr1	R-MMU-3214815	HDACs deacetylate histones	31	0.313584	0.961572	0.503704	0.8141	0.752881	2195	tags=45%, list=30%, signal=32%	Mbd3/Brms1/Sap30l/Gps2/Suds3/Chd4/Hdac3/Hdac1/Rbbp7/Ncor2/H2ac20/Hmg20b/H4c4/Hdac2
R-MMU-975138	TRAF6 mediated induction of NFkB and MAP kinases upon TLR7/8 or 9 activation	74	0.255365	0.903582	0.629902	1	0.970492	1126	tags=20%, list=14%, signal=18%	Usp18/Nfkbib/Dusp7/Nfkb1/Nfkb2/Jun/Nod1/Irak2/Mapkapk2/Map2k3/Ppp2cb/Ubb/Nfkbia/Ube2v1/Rela	R-MMU-8964539	Glutamate and glutamine metabolism	7	-0.43256	-0.946175	0.506122	0.817113	0.755668	457	tags=29%, list=6%, signal=27%	Gls/Glul
R-MMU-8849471	PTK6 Regulates RHO GTPases, RAS GTPase and MAP kinases	11	-0.389589	-0.902793	0.612111	1	0.970492	1986	tags=36%, list=24%, signal=28%	Dock1/Arhgap35/Rasa1/Crk	R-MMU-2980766	Nuclear Envelope Breakdown	37	-0.28623	-0.973722	0.507659	0.818697	0.757132	2388	tags=43%, list=33%, signal=29%	Lpin2/Rbm39/Nup107/Nup54/Nup160/Nup98/Seh1l/Lmnb1/Cnep1r1/Vrk2/Prkca/Ranbp2/Nup210/Prkcb/Nup153/Nup62
R-MMU-9028731	Activated NTRK2 signals through FRS2 and FRS3	3	-0.546406	-0.90243	0.650246	1	0.970492	1494	tags=100%, list=18%, signal=82%	Sos1/Frs2	R-MMU-71032	Propionyl-CoA catabolism	3	0.602186	1.00733	0.509091	0.818767	0.757197	277	tags=33%, list=4%, signal=32%	Mcee
R-MMU-5668599	RHO GTPases Activate NADPH Oxidases	18	0.340041	0.902297	0.579221	1	0.970492	739	tags=22%, list=9%, signal=20%	Ncf2/Rac2/Ncf4/Cybb	R-MMU-5620922	BBSome-mediated cargo-targeting to cilium	3	-0.57903	-0.992787	0.510848	0.818767	0.757197	822	tags=100%, list=11%, signal=89%	Rab3ip/Bbs9
R-MMU-1358803	Downregulation of ERBB2:ERBB3 signaling	10	-0.397581	-0.902012	0.599343	1	0.970492	2116	tags=30%, list=25%, signal=22%	Akt1/Rnf41/Akt3	R-MMU-3769402	Deactivation of the beta-catenin transactivating complex	17	-0.344547	-0.971583	0.513627	0.818767	0.757197	1910	tags=29%, list=26%, signal=22%	Tle3/Tle4/Xiap/Ctnnb1/Xpo1
R-MMU-2514853	Condensation of Prometaphase Chromosomes	5	-0.480615	-0.901999	0.612083	1	0.970492	4333	tags=100%, list=52%, signal=48%	Csnk2b/Smc4/Csnk2a1/Smc2	R-MMU-2514859	Inactivation, recovery and regulation of the phototransduction cascade	11	-0.385584	-0.96778	0.512397	0.818767	0.757197	1643	tags=36%, list=22%, signal=28%	Camkmt/Metap1/Fntb/Nmt2
R-MMU-6807505	RNA polymerase II transcribes snRNA genes	66	-0.254312	-0.901326	0.646179	1	0.970492	3093	tags=38%, list=37%, signal=24%	Sp1/Snapc3/Ints10/Ccnt1/Polr2l/Ice2/Cdk7/Tbp/Polr2i/Polr2h/Ccnt2/Gtf2a2/Pou2f1/Ints3/Gtf2e1/Gtf2a1/Ncbp1/Ints7/Ints1/Gtf2f2/Ints4/Rprd2/Ints2/Ints6/Ell	R-MMU-5578749	Transcriptional regulation by small RNAs	28	-0.301788	-0.965277	0.509636	0.818767	0.757197	2355	tags=39%, list=32%, signal=27%	Nup107/Nup54/Nup160/Nup98/Seh1l/Ranbp2/Ago2/Tnrc6a/Nup210/Nup153/Nup62
R-MMU-8939243	RUNX1 interacts with co-factors whose precise effect on RUNX1 targets is not known	26	-0.308313	-0.901293	0.63047	1	0.970492	4402	tags=81%, list=53%, signal=38%	Ep300/Csnk2a2/Smarca2/Smarcd1/Pcgf5/Actl6a/Smarce1/Arid1a/Phc2/Yaf2/Csnk2b/Smarca4/Smarcc2/Csnk2a1/Scmh1/Bmi1/Rybp/Smarcc1/Cbfb/Hipk2/Phc3	R-MMU-180024	DARPP-32 events	10	-0.400016	-0.963861	0.512605	0.818767	0.757197	2439	tags=40%, list=33%, signal=27%	Ppp2r1a/Prkacb/Pde4d/Ppp2r1b
R-MMU-9013420	RHOU GTPase cycle	26	-0.308309	-0.901282	0.63047	1	0.970492	1807	tags=23%, list=22%, signal=18%	Usp9x/Stam/Git1/Peak1/Cltc/Pik3r1	R-MMU-199220	Vitamin B5 (pantothenate) metabolism	9	-0.408445	-0.959703	0.509554	0.818767	0.757197	446	tags=33%, list=6%, signal=31%	Fasn/Pank3/Ppcdc
R-MMU-947581	Molybdenum cofactor biosynthesis	4	-0.505605	-0.901174	0.633013	1	0.970492	3463	tags=75%, list=42%, signal=44%	Nfs1/Gphn/Mocs1	R-MMU-5696399	Global Genome Nucleotide Excision Repair (GG-NER)	68	0.266725	0.957465	0.513812	0.818767	0.757197	1778	tags=29%, list=24%, signal=22%	Rad23a/Pold2/Ino80b/Rfc5/Mcrs1/Cops6/Actb/Xpc/Cops3/Cops7b/Cops8/Pold4/Pole3/Parp2/Rfc2/Actl6a/Ruvbl1/Cops7a/Tfpt/Cdk7
R-MMU-937039	IRAK1 recruits IKK complex	12	-0.375759	-0.901002	0.607313	1	0.970492	119	tags=50%, list=1%, signal=49%	Rps27a/Ikbkg/Uba52/Traf6/Ube2n/Peli2	R-MMU-74752	Signaling by Insulin receptor	33	0.305961	0.95635	0.511971	0.818767	0.757197	711	tags=12%, list=10%, signal=11%	Ins1/Atp6v0b/Atp6v1g1/Atp6v0d1
R-MMU-975144	IRAK1 recruits IKK complex upon TLR7/8 or 9 stimulation	12	-0.375759	-0.901002	0.607313	1	0.970492	119	tags=50%, list=1%, signal=49%	Rps27a/Ikbkg/Uba52/Traf6/Ube2n/Peli2	R-MMU-977347	Serine metabolism	7	-0.429322	-0.939093	0.512245	0.818767	0.757197	77	tags=43%, list=1%, signal=42%	Psat1/Psph/Serinc3
R-MMU-195258	RHO GTPase Effectors	152	-0.221941	-0.90085	0.703072	1	0.970492	2890	tags=35%, list=35%, signal=23%	Iqgap2/Scai/Nudc/Rhob/Diaph2/Dvl1/Rangap1/Cenpc1/Mapre1/Pik3r4/Zwint/Ncoa2/Ywhag/Nckap1l/S100a8/Mapk14/Nup133/Dync1i2/Dync1h1/Mapk1/Seh1l/Abi2/Tuba1b/Dynll2/Rcc2/Taok1/Rhoq/Nf2/Ahctf1/Rhoc/Zw10/Mad1l1/Ctnna1/Ckap5/Xpo1/Ktn1/Daam1/Cenpo/Baiap2/Abl1/Dvl2/Clasp1/Ptk2/Kif2a/Fmnl2/Ctnnb1/Klc4/Ppp2r5e/Clasp2/Prkca/Cenpa/Pdpk1/Mrtfa	R-MMU-156590	Glutathione conjugation	10	0.397147	0.935799	0.513308	0.818767	0.757197	1514	tags=30%, list=21%, signal=24%	Gclm/Esd/Cndp2
R-MMU-5693606	DNA Double Strand Break Response	41	-0.280092	-0.900077	0.602649	1	0.970492	1694	tags=20%, list=20%, signal=16%	Herc2/Eya3/Abl1/Nsd2/Mapk8/Chek2/Atm/Kdm4b	R-MMU-5632681	Ligand-receptor interactions	2	-0.633879	-0.985828	0.514793	0.819444	0.757823	2021	tags=100%, list=28%, signal=72%	Cdon
R-MMU-111452	Activation and oligomerization of BAK protein	2	0.581593	0.898655	0.583908	1	0.970492	3489	tags=100%, list=42%, signal=58%	Bid/Bak1	R-MMU-597592	Post-translational protein modification	750	0.198524	0.976232	0.516667	0.819869	0.758216	1703	tags=24%, list=23%, signal=21%	Ins1/Fbn1/C3/Spp1/Gpaa1/Fn1/Gp2/Cd55/Tmed3/Rad23a/Alg1/Rab24/Asb6/Tuba1c/Usp11/Eef2kmt/Commd5/L3mbtl2/Fbxw5/Gfus/Cog8/Commd8/Tuba1a/Pgm3/Psmc2/Ripk2/Ino80b/Calr/P4hb/Wsb2/Dag1/Dcaf11/Psmb8/App/Nub1/Nup37/Cope/Psmd2/St3gal6/Pdia6/Igfbp7/Ctsa/Cbx4/Psmb10/Tubb4b/Uap1/Napa/Trappc5/Kat2a/Cdc34/Apol7e/Vhl/Mcrs1/Alg8/Thra/Dph5/Cops6/Nfkb2/Arfgap2/Ube2m/Cog1/Thy1/Rara/Stambp/Apoe/Adrm1/Trappc6a/Ctsz/Psmd…
R-MMU-5654736	Signaling by FGFR1	26	-0.307155	-0.897909	0.636953	1	0.970492	2018	tags=31%, list=24%, signal=23%	Mapk1/Cbl/Frs2/Braf/Spred1/Pik3ca/Pik3r1/Gab1	R-MMU-69239	Synthesis of DNA	84	0.259763	0.971511	0.516729	0.819869	0.758216	1532	tags=25%, list=21%, signal=20%	Pold2/Psmc2/Anapc7/Psmd2/Rfc5/Adrm1/Psmc5/Psmc4/Cdc16/Psmd3/Pold4/Pole3/Psmd12/Psmc3/Psmb4/Rfc2/Psma4/Psmd8/Anapc2/Anapc15/Ube2s
R-MMU-2428933	SHC-related events triggered by IGF1R	5	-0.477441	-0.896043	0.616852	1	0.970492	3146	tags=80%, list=38%, signal=50%	Sos1/Shc1/Igf1/Igf1r	R-MMU-5218921	VEGFR2 mediated cell proliferation	9	-0.405986	-0.953925	0.515924	0.819869	0.758216	1485	tags=56%, list=20%, signal=44%	Rasa1/Prkca/Pdpk1/Plcg1/Prkcb
R-MMU-446199	Synthesis of dolichyl-phosphate	4	-0.502572	-0.895769	0.639423	1	0.970492	3422	tags=100%, list=41%, signal=59%	Srd5a3/Mvd/Nus1	R-MMU-68689	CDC6 association with the ORC:origin complex	4	-0.534892	-0.979134	0.517382	0.820023	0.758359	692	tags=75%, list=9%, signal=68%	Orc2/Orc5/Orc4
R-MMU-350562	Regulation of ornithine decarboxylase (ODC)	35	-0.287245	-0.895316	0.618812	1	0.970492	4243	tags=49%, list=51%, signal=24%	Psma2/Psmd8/Psma1/Psma6/Psmb2/Psmd11/Psmc1/Psmd6/Psma5/Oaz2/Psmd2/Azin1/Psmb7/Psmb4/Psmb6/Psmd1/Psmd14	R-MMU-1852241	Organelle biogenesis and maintenance	103	0.247938	0.968458	0.520221	0.820112	0.758441	1717	tags=32%, list=23%, signal=25%	Haus2/Arl3/Tuba1c/Haus8/Tuba1a/Acss2/Tubb4b/Plk4/mt-Atp6/Nde1/Cep57/Csnk1e/Dctn1/Idh2/Sfi1/Ift80/Dynlrb1/Glud1/Ssna1/Kif3b/Cdk5rap2/Traf3ip1/Tuba4a/Exoc3/Exoc1/Ttc21b/Sod2/Ofd1/Rab11a/B9d2/Dynlt2a2/Ift52/Tuba1b
R-MMU-71291	Metabolism of amino acids and derivatives	106	-0.233042	-0.895305	0.681895	1	0.970492	1572	tags=19%, list=19%, signal=16%	Ogdh/Hibch/Mccc1/Adi1/Kynu/Psmd14/Enoph1/Gcsh/Slc7a5/Srm/Bckdhb/Gatm/Paox/Serinc3/Mtr/Got1/Slc36a4/Hal/Glul/Arg1	R-MMU-425407	SLC-mediated transmembrane transport	60	-0.252418	-0.950563	0.519737	0.820112	0.758441	1181	tags=25%, list=16%, signal=21%	Slc7a6/Slc25a26/Slc6a6/Slc26a2/Slc41a1/Slc35c1/Slc44a2/Slc38a2/Slc35a3/Slc12a6/Ahcyl2/Emb/Slc39a14/Slc11a2/Slc5a3
R-MMU-1236978	Cross-presentation of soluble exogenous antigens (endosomes)	39	0.283856	0.895216	0.587065	1	0.970492	1225	tags=21%, list=15%, signal=18%	Psmb8/Psme2b/Psmb10/Psmb9/Fcgr1/Psme1/Psme2/Psmc2	R-MMU-4419969	Depolymerization of the Nuclear Lamina	9	-0.404519	-0.950479	0.52017	0.820112	0.758441	2565	tags=78%, list=35%, signal=51%	Lpin1/Lpin2/Rbm39/Lmnb1/Cnep1r1/Prkca/Prkcb
R-MMU-6804758	Regulation of TP53 Activity through Acetylation	29	-0.299204	-0.895201	0.623549	1	0.970492	2775	tags=34%, list=33%, signal=23%	Mta2/Rbbp7/Hdac2/Rbbp4/Akt1/Brpf3/Chd3/Map2k6/Gatad2b/Akt3	R-MMU-1474151	Tetrahydrobiopterin (BH4) synthesis, recycling, salvage and regulation	7	-0.427026	-0.934071	0.518367	0.820112	0.758441	191	tags=100%, list=3%, signal=97%	Calm1/Gch1/Calm2/Akt1/Calm3/Hsp90aa1
R-MMU-3700989	Transcriptional Regulation by TP53	221	-0.211507	-0.894494	0.728905	1	0.970492	3565	tags=44%, list=43%, signal=26%	Ccnh/Pip4k2b/Npm1/Ndufa4/Ccng1/Mdm4/Mtor/Gls/Rictor/Taf3/Tcea1/Lamtor1/Polr2k/Ercc3/Eloc/Sesn1/Mapkap1/Gtf2h5/Trp53bp2/Ppp2r1a/Cnot6l/Dyrk2/Gpi1/Ywhae/Pcna/Prkag2/Cnot9/Csnk2a1/Bax/Cox5a/Ccnt1/Taf15/Gsr/Sgk1/Casp2/Polr2l/Lamtor4/Taf1/Mta2/Cdk7/Rheb/Tbp/Cox6c/Prdx1/Mapkapk5/Prkaa1/Nuak1/Polr2i/Rpa1/Rpa3/Slc38a9/Lamtor3/Rbbp7/Hdac2/Ywhag/Cdk2/Rbbp4/Mapk14/Zfp385a/Nelfe/Cnot10/Cox7c/Polr2h/Top3a/Akt…	R-MMU-977443	GABA receptor activation	13	0.377775	0.929723	0.520076	0.820112	0.758441	1251	tags=31%, list=17%, signal=26%	Gabrr2/Gngt2/Gng12/Gnb2
R-MMU-111453	BH3-only proteins associate with and inactivate anti-apoptotic BCL-2 members	7	-0.432461	-0.892586	0.636964	1	0.970492	1329	tags=43%, list=16%, signal=36%	Bcl2l1/Bmf/Bcl2	R-MMU-352238	Breakdown of the nuclear lamina	2	0.650325	0.986948	0.521212	0.820798	0.759075	455	tags=50%, list=6%, signal=47%	Casp6
R-MMU-193048	Androgen biosynthesis	2	-0.589753	-0.892564	0.657848	1	0.970492	3422	tags=100%, list=41%, signal=59%	Hsd17b12	R-MMU-901042	Calnexin/calreticulin cycle	7	0.445915	0.958254	0.523438	0.822545	0.760691	336	tags=14%, list=5%, signal=14%	Calr
R-MMU-9603798	Class I peroxisomal membrane protein import	16	-0.340407	-0.89168	0.591837	1	0.970492	2453	tags=50%, list=29%, signal=35%	Pex14/Pex2/Pex11b/Atad1/Pex19/Abcd2/Abcd3/Pex13	R-MMU-1251985	Nuclear signaling by ERBB4	6	0.453505	0.940856	0.523077	0.822545	0.760691	1955	tags=67%, list=27%, signal=49%	Aph1a/Psen2/Ncstn/Psenen
R-MMU-9020958	Interleukin-21 signaling	7	0.417778	0.891324	0.570707	1	0.970492	1039	tags=29%, list=12%, signal=25%	Il2rg/Il21r	R-MMU-9759218	Cobalamin (Cbl) metabolism	3	-0.57217	-0.981025	0.524655	0.82358	0.761648	2711	tags=100%, list=37%, signal=63%	Mtr/Mmadhc
R-MMU-9708530	Regulation of BACH1 activity	11	-0.384188	-0.890277	0.623568	1	0.970492	1195	tags=64%, list=14%, signal=55%	Rps27a/Uba52/Skp1/Cul1/Bach1/Fbxl17/Skp2	R-MMU-434313	Intracellular metabolism of fatty acids regulates insulin secretion	2	0.645576	0.97974	0.527273	0.824885	0.762855	123	tags=50%, list=2%, signal=49%	Acsl3
R-MMU-9845576	Glycosphingolipid transport	5	-0.47406	-0.889698	0.627981	1	0.970492	4004	tags=100%, list=48%, signal=52%	Cln3/Esyt2/Esyt1/Gltp	R-MMU-190873	Gap junction degradation	6	0.453083	0.93998	0.526923	0.824885	0.762855	897	tags=33%, list=12%, signal=29%	Actg1/Actb
R-MMU-9839373	Signaling by TGFBR3	14	-0.356865	-0.889145	0.599034	1	0.970492	1741	tags=29%, list=21%, signal=23%	Aph1a/Mmp14/Arrb1/Acvr2a	R-MMU-196025	Formation of annular gap junctions	6	0.453083	0.93998	0.526923	0.824885	0.762855	897	tags=33%, list=12%, signal=29%	Actg1/Actb
R-MMU-174113	SCF-beta-TrCP mediated degradation of Emi1	7	0.416737	0.889102	0.573232	1	0.970492	4865	tags=100%, list=58%, signal=42%	Ubb/Ubc/Rps27a/Uba52/Skp1/Fzr1/Cul1	R-MMU-193639	p75NTR signals via NF-kB	13	0.376227	0.925913	0.527725	0.824885	0.762855	2625	tags=54%, list=36%, signal=35%	Ripk2/Rela/Sqstm1/Myd88/Ubb/Rps27a/Irak1
R-MMU-5620912	Anchoring of the basal body to the plasma membrane	59	-0.257461	-0.888857	0.668885	1	0.970492	3150	tags=46%, list=38%, signal=29%	Ppp2r1a/Ywhae/Mark4/Septin2/Cep70/Mapre1/Haus6/Sclt1/Ywhag/Cep290/Pcm1/Prkaca/Dync1i2/Dync1h1/Alms1/Nedd1/Haus3/Cep43/Odf2/Tubb5/Ckap5/C2cd3/Cep192/Rpgrip1l/Cep152/Clasp1/Cep162	R-MMU-9840373	Cellular response to mitochondrial stress	9	0.408501	0.938318	0.52919	0.825425	0.763354	2192	tags=44%, list=30%, signal=31%	Eif2s1/Stoml2/Eif2ak1/Dele1
R-MMU-193144	Estrogen biosynthesis	2	0.575234	0.888829	0.588506	1	0.970492	3542	tags=100%, list=42%, signal=58%	Hsd17b11/Akr1b10	R-MMU-9856872	Malate-aspartate shuttle	6	0.449151	0.931822	0.528846	0.825425	0.763354	1724	tags=50%, list=24%, signal=38%	Slc25a11/Got2/Mdh2
R-MMU-1234176	Oxygen-dependent proline hydroxylation of Hypoxia-inducible Factor Alpha	48	-0.266696	-0.888005	0.637705	1	0.970492	4277	tags=50%, list=51%, signal=24%	Rps27a/Psma2/Psmd8/Psma1/Psma6/Psmb2/Psmd11/Uba52/Psmc1/Ube2d2a/Psmd6/Psma5/Eloc/Vhl/Psmd2/Psmb7/Psmb4/Psmb6/Psmd1/Cul2/Egln3/Hif1a/Psmd14/Egln1	R-MMU-141424	Amplification of signal from the kinetochores	53	-0.257237	-0.947051	0.530435	0.825619	0.763534	2439	tags=47%, list=33%, signal=32%	Ppp2r1a/Nup107/Zwint/Nup160/Pafah1b1/Clip1/Nup98/Ppp2r5c/Seh1l/Ahctf1/Mad1l1/Clasp1/Rangap1/Mis12/Dync1li1/Ranbp2/Ppp2r5e/Cenpc1/Kif2a/Dynll1/Ppp2r1b/Clasp2/Zw10/Xpo1/Taok1
R-MMU-167044	Signalling to RAS	9	-0.403613	-0.887919	0.627642	1	0.970492	123	tags=33%, list=1%, signal=33%	Shc1/Mapk14/Ralgds	R-MMU-141444	Amplification of signal from unattached kinetochores via a MAD2 inhibitory signal	53	-0.257237	-0.947051	0.530435	0.825619	0.763534	2439	tags=47%, list=33%, signal=32%	Ppp2r1a/Nup107/Zwint/Nup160/Pafah1b1/Clip1/Nup98/Ppp2r5c/Seh1l/Ahctf1/Mad1l1/Clasp1/Rangap1/Mis12/Dync1li1/Ranbp2/Ppp2r5e/Cenpc1/Kif2a/Dynll1/Ppp2r1b/Clasp2/Zw10/Xpo1/Taok1
R-MMU-2555396	Mitotic Metaphase and Anaphase	148	-0.220318	-0.887283	0.727586	1	0.970492	3178	tags=36%, list=38%, signal=23%	Ranbp2/Psmd2/Ppp2r1a/Anapc15/Incenp/Anapc10/Ran/Nudc/Rangap1/Psmb7/Cenpc1/Mapre1/Sirt2/Psmb4/Nup155/Zwint/Ppp2r2a/Anapc5/Pom121/Chmp7/Nup133/Dync1i2/Psmb6/Stag1/Dync1h1/Cdc27/Psmd1/Cdc23/Seh1l/Anapc1/Tuba1b/Dynll2/Nup93/Rcc2/Taok1/Nup188/Ahctf1/Zw10/Mad1l1/Banf1/Ckap5/Xpo1/Anapc16/Cenpo/Psmd14/Hdac8/Pds5b/Clasp1/Kif2a/Kpnb1/Ppp2r5e/Clasp2/Cenpa/Lmna	R-MMU-9706574	RHOBTB GTPase Cycle	30	-0.291319	-0.953095	0.531183	0.825911	0.763804	1590	tags=30%, list=22%, signal=24%	Hsp90ab1/Cul3/Rbbp6/Rock2/Tra2b/Cpsf7/Msi2/Pde5a/Hsp90aa1
R-MMU-68882	Mitotic Anaphase	148	-0.220318	-0.887283	0.727586	1	0.970492	3178	tags=36%, list=38%, signal=23%	Ranbp2/Psmd2/Ppp2r1a/Anapc15/Incenp/Anapc10/Ran/Nudc/Rangap1/Psmb7/Cenpc1/Mapre1/Sirt2/Psmb4/Nup155/Zwint/Ppp2r2a/Anapc5/Pom121/Chmp7/Nup133/Dync1i2/Psmb6/Stag1/Dync1h1/Cdc27/Psmd1/Cdc23/Seh1l/Anapc1/Tuba1b/Dynll2/Nup93/Rcc2/Taok1/Nup188/Ahctf1/Zw10/Mad1l1/Banf1/Ckap5/Xpo1/Anapc16/Cenpo/Psmd14/Hdac8/Pds5b/Clasp1/Kif2a/Kpnb1/Ppp2r5e/Clasp2/Cenpa/Lmna	R-MMU-189451	Heme biosynthesis	6	0.447825	0.929071	0.532692	0.827385	0.765167	2060	tags=83%, list=28%, signal=60%	Hmbs/Cox10/Urod/Alas1/Cpox
R-MMU-9696273	RND1 GTPase cycle	22	0.319511	0.887208	0.621693	1	0.970492	160	tags=9%, list=2%, signal=9%	Arhgap5/Epsti1	R-MMU-5625740	RHO GTPases activate PKNs	16	-0.345365	-0.948202	0.533613	0.827943	0.765684	2070	tags=44%, list=28%, signal=31%	Ppp1r12a/Pkn2/Ywhae/Ywhag/Ppp1cb/Pdpk1/Ncoa2
R-MMU-111996	Ca-dependent events	16	-0.338673	-0.887136	0.596546	1	0.970492	2702	tags=50%, list=32%, signal=34%	Calm2/Adcy9/Prkaca/Mapk1/Pde1b/Prkacb/Adcy7/Prkca	R-MMU-933541	TRAF6 mediated IRF7 activation	3	0.588616	0.984633	0.535354	0.828121	0.765848	798	tags=67%, list=11%, signal=59%	Irf3/Irf7
R-MMU-9032500	Activated NTRK2 signals through FYN	2	0.574034	0.886975	0.588506	1	0.970492	3552	tags=100%, list=43%, signal=57%	Fyn/Rac1	R-MMU-77108	Utilization of Ketone Bodies	3	0.584996	0.978577	0.537374	0.828121	0.765848	2357	tags=67%, list=32%, signal=45%	Oxct1/Acat1
R-MMU-9032759	NTRK2 activates RAC1	2	0.574034	0.886975	0.588506	1	0.970492	3552	tags=100%, list=43%, signal=57%	Fyn/Rac1	R-MMU-109581	Apoptosis	62	-0.250382	-0.952427	0.536264	0.828121	0.765848	2048	tags=35%, list=28%, signal=26%	Oma1/Kpnb1/Lmnb1/Bcl2l1/Hmgb2/Kpna1/Ywhae/Fas/Opa1/Dnm1l/Cflar/Ywhag/Apaf1/Xiap/Satb1/Dynll1/Mapk1/Ctnnb1/Traf2/Mapk8/Bcl2l11/Bcl2
R-MMU-73894	DNA Repair	187	-0.212444	-0.886333	0.742268	1	0.970492	2827	tags=30%, list=34%, signal=21%	Polr2l/Cops2/Sumo3/Cdk7/Cops7b/Aqr/Polr2i/Rpa1/Ino80/Rpa3/Sprtn/Nploc4/Uimc1/Nfrkb/Cdk2/Msh2/Ube2n/Rif1/Polr2h/Top3a/Ercc8/Gtf2h1/Alkbh5/Paxip1/Rad51d/Msh6/Herc2/Eya3/Polk/Usp7/Rev3l/Pias1/Apex1/Terf2/Dclre1b/Rev1/Abl1/Mnat1/Polh/Prkdc/Acd/Nsd2/Ino80d/Msh3/Rad23b/Ercc6/Ddb1/Xrcc6/Mapk8/Lig1/H2ac8/Fto/Chek2/Rad51b/Atm/Kdm4b/Mlh1	R-MMU-373755	Semaphorin interactions	23	-0.310921	-0.950143	0.538784	0.828121	0.765848	1974	tags=39%, list=27%, signal=29%	Fyn/Hsp90ab1/Gsk3b/Rock2/Pip5k1c/Sema4d/Arhgap35/Dpysl2/Hsp90aa1
R-MMU-9006934	Signaling by Receptor Tyrosine Kinases	240	-0.207515	-0.886237	0.766727	1	0.970492	2159	tags=30%, list=26%, signal=23%	Polr2h/Fn1/Akt1/Igf1/Ap2m1/Ptbp1/Mapk1/Dock1/Atp6v0c/Abi2/Erbin/Map2k1/Kidins220/Vegfb/Cbl/Igf1r/Aph1a/Tns3/Mapk7/Pdgfa/Rnf41/Stam/Atp6v0d1/Atp6v1c1/Rasa1/Cul5/Frs2/Ncbp1/Pag1/Ctnna1/Sh2b2/Braf/Spred1/Cltc/Crk/Baiap2/Prkacb/Axl/Gtf2f2/Ctsd/Ptk2/Pik3ca/Atp6v1h/Memo1/Ctnnb1/Matk/Pik3r1/Ap2a1/Wwp1/Spint1/Atp6v1d/Ap2a2/Atp6v1a/Ranbp9/Prkca/Nrp2/Vegfa/Pdpk1/Vav2/Wwox/Ctnnd1/Insr/Akt3/Furin/Nab2/Hgf/Ga…	R-MMU-1295596	Spry regulation of FGF signaling	13	-0.360624	-0.937339	0.538622	0.828121	0.765848	2671	tags=54%, list=37%, signal=34%	Ubc/Ppp2r1a/Braf/Grb2/Mknk1/Mapk1/Cbl
R-MMU-3134973	LRR FLII-interacting protein 1 (LRRFIP1) activates type I IFN production	3	-0.536251	-0.885658	0.676519	1	0.970492	873	tags=67%, list=10%, signal=60%	Ep300/Ctnnb1	R-MMU-5656169	Termination of translesion DNA synthesis	25	0.317496	0.930863	0.535849	0.828121	0.765848	1321	tags=28%, list=18%, signal=23%	Pold2/Rfc5/Uba7/Pold4/Pole3/Poli/Rfc2
R-MMU-1855191	Synthesis of IPs in the nucleus	4	-0.496399	-0.884767	0.652244	1	0.970492	4201	tags=100%, list=50%, signal=50%	Ippk/Ipmk/Ip6k1	R-MMU-73886	Chromosome Maintenance	53	0.269539	0.922073	0.538745	0.828121	0.765848	1321	tags=25%, list=18%, signal=20%	H2ax/Pold2/H3f3b/Chtf8/Rfc5/Dkc1/Cenpx/Terf2ip/Cenpa/Pold4/Ten1/Npm1/Rfc2
R-MMU-9716542	Signaling by Rho GTPases, Miro GTPases and RHOBTB3	386	-0.195788	-0.882924	0.824042	1	0.970492	2892	tags=34%, list=35%, signal=23%	Dbt/Iqgap2/Scai/Arhgef10l/Wdr11/Arhgap1/Nudc/Rhob/Cops2/Scfd1/Diaph2/Dvl1/Esyt1/Rangap1/Tmem87a/Cenpc1/Atp6ap1/Mapre1/Pik3r4/Mtmr1/Hint2/Rhou/Zwint/Ncoa2/Stx5a/Ywhag/Vav3/Mfn2/Nckap1l/Ndufa5/Rhot2/Arhgap22/Ccdc115/Twf1/S100a8/Mapk14/Scrib/Nup133/Stip1/Dync1i2/Arhgap21/Dync1h1/Trak2/Rasal2/Mapk1/Seh1l/Dock1/Armcx3/Arhgap24/Fgd4/Abi2/Erbin/Tuba1b/Dynll2/Kidins220/Rcc2/Usp9x/Arhgap35/Taok1/Hspe1/Rho…	R-MMU-9670095	Inhibition of DNA recombination at telomere	13	0.372958	0.917869	0.537285	0.828121	0.765848	285	tags=15%, list=4%, signal=15%	H2ax/H3f3b
R-MMU-2559583	Cellular Senescence	91	-0.234938	-0.882497	0.682513	1	0.970492	2727	tags=34%, list=33%, signal=23%	Mink1/Mapkapk5/Ubn1/Rbbp7/Anapc5/Cdk2/Ep400/Rbbp4/Mapk14/Rb1/Suz12/Cdc27/Cdc23/Mapk1/Anapc1/Mapk7/Cdk4/Cebpb/Ehmt1/H1f5/Anapc16/Terf2/Map2k7/Hira/Acd/Cdk6/Map2k6/Mapk8/H1f0/H2ac8/Atm	R-MMU-8963898	Plasma lipoprotein assembly	6	0.44119	0.915307	0.538462	0.828121	0.765848	668	tags=33%, list=9%, signal=30%	P4hb/Apoe
R-MMU-168638	NOD1/2 Signaling Pathway	27	0.303061	0.882289	0.613232	1	0.970492	1073	tags=26%, list=13%, signal=23%	Casp4/Casp1/Tnfaip3/Nod1/Birc2/Ubb/Ube2v1	R-MMU-77111	Synthesis of Ketone Bodies	3	0.582631	0.974623	0.539394	0.828194	0.765916	2357	tags=67%, list=32%, signal=45%	Hmgcl/Acat1
R-MMU-1428517	Aerobic respiration and respiratory electron transport	173	-0.215258	-0.882026	0.769366	1	0.970492	3584	tags=45%, list=43%, signal=26%	Maea/Cox16/Uqcrh/Etfb/Ndufa4/Dlst/Nfs1/Ndufa2/Aco2/Trap1/Sucla2/Ndufs5/Ndufs6/Ndufaf5/Ndufb6/Ndufa3/Ndufa6/Uqcr10/Ndufb5/Ndufs4/Ndufaf4/Sdhaf2/Ndufc1/Ndufs1/Cox5a/Idh2/Ndufa8/Sdhaf4/Mdh1/Ndufv2/Cox6c/Sdha/Ndufb8/Dlat/Ndufb3/Acad9/Hscb/Ndufb2/Ndufa12/Ndufab1/Ndufa5/Suclg2/Ndufb10/Cox14/Mrps36/Cox7c/Pdhx/Ndufa1/Sco2/Gid4/Hccs/Ndufv3/Mkln1/Sdhaf1/Sdhc/Ndufc2/Ogdh/Pdk3/Armc8/Etfa/Cmc1/Ndufaf2/Coa5/Vd…	R-MMU-9035034	RHOF GTPase cycle	25	-0.30562	-0.950997	0.540254	0.828606	0.766296	2634	tags=64%, list=36%, signal=41%	Capzb/Arhgap5/Tor1aip1/Snap23/Rab7/Diaph1/Esyt1/Srgap2/Lmnb1/Arhgap12/Akap12/Arhgap39/Diaph2/Mtmr1/Arhgap1/Pik3r1
R-MMU-5625900	RHO GTPases activate CIT	4	-0.494503	-0.881387	0.658654	1	0.970492	2818	tags=75%, list=34%, signal=50%	Rac1/Rhob/Rhoc	R-MMU-70268	Pyruvate metabolism	30	0.306576	0.929563	0.541899	0.828606	0.766296	2617	tags=60%, list=36%, signal=39%	Glo1/Ldhb/Hagh/Rmnd5b/Pdhx/Pdk1/Dld/Pdhb/Gid8/Gid4/Dlat/Pkm/Pdpr/Me2/Vdac1/Ldha/Ubb/Rps27a
[truncated: 563 more rows]

## Sheet: 1I_ImmuneSIGDBC7
Myeloid	Description	setSize	enrichmentScore	NES	pvalue	p.adjust	qvalue	rank	leading_edge	core_enrichment	Tcells	Description.1	setSize.1	enrichmentScore.1	NES.1	pvalue.1	p.adjust.1	qvalue.1	rank.1	leading_edge.1	core_enrichment.1
[truncated: 4,872 more rows]

## Sheet: 1I_GO_MF
Myeloid	Description	setSize	enrichmentScore	NES	pvalue	p.adjust	qvalue	rank	leading_edge	core_enrichment	Tcells	Description.1	setSize.1	enrichmentScore.1	NES.1	pvalue.1	p.adjust.1	qvalue.1	rank.1	leading_edge.1	core_enrichment.1
[truncated: 418 more rows]

[truncated: 15 more sheets: 1I_Hallmark, 1I_GO_BP, 1I_KEGG, 1J, S1B_Pathways_Displayed, S1B_Reactome, S1B_KEGG, S1B_Hallmark, S1B_GO_MF, S1B_GO_BP, S1E, S1F, S1G, S2A, S2D]
